# Supplementary material for: FTO-mediated m6A demethylation regulates PGC-1α-dependent mitochondrial biogenesis to attenuate aluminum-induced neuronal senescence
Source: Sci Rep. 2026 May 7;16:21890. doi: 10.1038/s41598-026-51674-w (PMC13365551; doi:10.1038/s41598-026-51674-w)
Supplement: Supplementary file 3 — Supplementary Material 3 [file 41598_2026_51674_MOESM3_ESM.xlsx]

## Sheet: Sheet1
Supplementary Table S1. Summary of Sequencing Reads and Mapping to the Reference Gonome
Sample	RawReads	RawBases	CleanReads	CleanBases	ValidBases	Q301	GC	Total_reads	Total_mapped
C1_input	99.58M	14.94G	87.78M	13.17G	0.8815	0.9457	0.5738	87230394	73124237(83.82%)
C1_RIP	92.13M	13.82G	91.24M	13.69G	0.9903	0.9418	0.5266	90748074	83512711(92.02%)
C2_input	122.30M	18.35G	99.00M	14.85G	0.8095	0.9402	0.572	98357472	83043938(84.43%)
C2_RIP	96.02M	14.40G	93.39M	14.01G	0.9727	0.9409	0.5281	92910742	85519647(92.04%)
C3_input	113.01M	16.95G	97.05M	14.56G	0.8588	0.942	0.5749	96454192	81337640(84.32%)
C3_RIP	95.85M	14.38G	94.17M	14.13G	0.9825	0.9421	0.5294	93729174	86216195(91.98%)
M1_input	136.03M	20.41G	104.86M	15.73G	0.7708	0.9367	0.6061	104125800	81347386(78.12%)
M1_RIP	98.92M	14.84G	97.54M	14.63G	0.986	0.9421	0.516	97076100	86926387(89.54%)
M2_input	114.89M	17.23G	94.08M	14.11G	0.8188	0.9419	0.6134	93475846	70524261(75.44%)
M2_RIP	86.93M	13.04G	85.44M	12.82G	0.9829	0.9409	0.5165	85017078	74915753(88.11%)
M3_input	111.87M	16.78G	92.74M	13.91G	0.829	0.9417	0.6039	92100602	70651961(76.71%)
M3_RIP	95.18M	14.28G	93.81M	14.07G	0.9857	0.9396	0.5269	93328406	81343746(87.15%)
Note: “1” The percentage of the number of bases with a Phred value greater than 30 in the raw data to the total number of bases.
质量预处理前后数据结果统计
