# Supplementary material for: FTO-mediated m6A demethylation regulates PGC-1α-dependent mitochondrial biogenesis to attenuate aluminum-induced neuronal senescence
Source: Sci Rep. 2026 May 7;16:21890. doi: 10.1038/s41598-026-51674-w (PMC13365551; doi:10.1038/s41598-026-51674-w)
Supplement: Supplementary file 4 — Supplementary Material 4 [file 41598_2026_51674_MOESM4_ESM.xlsx]

## Sheet: Sheet1
Chr	ChromStart	ChromEnd	Name	Score	Strand	ThickStart	ThickEnd	lg.p	lg.fdr	Fold_enrchment	Diff.lg.fdr	Diff.lg.p	Diff.log2.fc
Chr1	4858394	4878054	Tcea1	2.00E-12	+	4858394	4878054	-11.7	-11.1	1.96	-3.4	-3.88	0.693
Chr1	4891944	4893441	Tcea1	2.00E-12	+	4891944	4893441	-11.7	-11.1	1.97	-3.11	-3.55	0.985
Chr1	6238340	6244152	Rb1cc1	1.60E-17	+	6238340	6244152	-16.8	-15.8	6.41	-8.89	-9.89	0.77
Chr1	6247761	6261054	Rb1cc1	1.30E-15	+	6247761	6261054	-14.9	-14	10.7	-4.68	-5.28	0.627
Chr1	7120265	7147685	Pcmtd1	8.50E-09	+	7120265	7147685	-8.07	-7.6	4.97	-1.36	-1.6	1.05
Chr1	7161041	7166411	Pcmtd1	7.90E-15	+	7161041	7166411	-14.1	-13.3	3.04	-2.56	-2.95	1.43
Chr1	10058794	10082262	Cspp1	7.90E-18	+	10058794	10082262	-17.1	-16.1	4.87	-2.16	-2.5	0.849
Chr1	10085756	10088900	Cspp1	2.00E-14	+	10085756	10088900	-13.7	-12.9	2.05	-1.47	-1.73	0.771
Chr1	15831553	15843208	Terf1	7.90E-17	+	15831553	15843208	-16.1	-15.2	3.84	-4.02	-4.56	1.26
Chr1	16131116	16131453	Rdh10	1	+	16131116	16131453	-2.6e-06	0	1.27	-7.45	-8.32	2.22
Chr1	16677087	16677632	Tmem70	2.50E-23	+	16677087	16677632	-22.6	-21.3	5.89	-6.42	-7.19	1.5
Chr1	23846377	23846676	B3gat2	7.90E-17	+	23846377	23846676	-16.1	-15.1	2.32	-4.27	-4.83	1.03
Chr1	24762674	24762874	Lmbrd1	6.80E-09	+	24762674	24762874	-8.17	-7.7	2.65	-1.33	-1.57	0.862
Chr1	33670168	33670712	1700001G17Rik	3.20E-13	+	33670168	33670712	-12.5	-11.8	5.27	-1.95	-2.27	-0.957
Chr1	33720333	33721697	Rab23	1	+	33720333	33721697	-1.5e-06	0	2.06	-1.69	-1.98	0.667
Chr1	34178175	34178376	Dst	1	+	34178175	34178376	-0.000215	0	1.87	-2.09	-2.42	0.99
Chr1	34182010	34182560	Dst	1	+	34182010	34182560	-2.41e-05	0	3.56	-3.61	-4.11	1.07
Chr1	34182909	34183210	Dst	1	+	34182909	34183210	-1.7e-07	0	3.1	-3.23	-3.69	1.27
Chr1	34186905	34189025	Dst	2.00E-19	+	34186905	34189025	-18.7	-17.5	6.39	-3.39	-3.86	0.667
Chr1	34189324	34190674	Dst	5.00E-14	+	34189324	34190674	-13.3	-12.5	4.82	-6.51	-7.29	0.753
Chr1	34218400	34219520	Dst	1.00E-17	+	34218400	34219520	-17	-16	1.74	-13.7	-15.2	1.9
Chr1	34306634	34308462	Dst	4.20E-10	+	34306634	34308462	-9.38	-8.85	4.67	-2.93	-3.36	0.585
Chr1	34444259	34444998	Imp4	0.0024	+	34444259	34444998	-2.62	-2.28	3.02	-434	-434	2.07
Chr1	36420359	36421503	Fer1l5	1.60E-12	+	36420359	36421503	-11.8	-11.1	2.8	-3.48	-3.96	-0.819
Chr1	36505706	36507282	Cnnm4	1.10E-08	+	36505706	36507282	-7.97	-7.51	5.77	-3.93	-4.46	0.936
Chr1	36507580	36507780	Cnnm4	0.94	+	36507580	36507780	-0.0271	0	1.72	-2	-2.32	0.894
Chr1	37398904	37403582	Inpp4a	6.90E-07	+	37398904	37403582	-6.16	-5.76	2.58	-3.38	-3.86	-1.68
Chr1	37408196	37408447	Inpp4a	3.20E-08	+	37408196	37408447	-7.49	-7.05	4.89	-1.53	-1.8	-0.759
Chr1	37431335	37432559	Unc50	1.60E-29	+	37431335	37432559	-28.8	-27.1	1.61	-6.88	-7.69	2.53
Chr1	37891702	37892097	Mrpl30	1	+	37891702	37892097	-1.09e-07	0	4.54	-6.24	-6.99	1.48
Chr1	38051209	38052031	Eif5b	4.00E-09	+	38051209	38052031	-8.4	-7.92	4.53	-5.1	-5.74	1.33
Chr1	38052679	38052830	Eif5b	1	+	38052679	38052830	-1.71e-06	0	1.92	-1.43	-1.68	1.29
Chr1	38052979	38053480	Eif5b	7.40E-06	+	38052979	38053480	-5.13	-4.76	3.56	-10.8	-12	1.88
Chr1	38054129	38054480	Eif5b	7.20E-05	+	38054129	38054480	-4.14	-3.78	1.92	-4.4	-4.97	0.855
Chr1	38054579	38054879	Eif5b	4.20E-06	+	38054579	38054879	-5.38	-5	2.57	-5.51	-6.2	1.1
Chr1	38055178	38055579	Eif5b	3.90E-05	+	38055178	38055579	-4.41	-4.05	1.68	-7.87	-8.77	1.2
Chr1	38994992	38995870	Pdcl3	7.90E-19	+	38994992	38995870	-18.1	-17	2.48	-7.21	-8.06	1.29
Chr1	38996163	38996505	Pdcl3	7.90E-19	+	38996163	38996505	-18.1	-17	1.7	-7.06	-7.89	1.97
Chr1	39545097	39545346	Cnot11	1.00E-15	+	39545097	39545346	-15	-14.1	4.16	-4.79	-5.4	2.15
Chr1	39546385	39546782	Cnot11	1.20E-09	+	39546385	39546782	-8.93	-8.42	3.35	-2.01	-2.34	-0.58
Chr1	39990140	40000571	Map4k4	6.90E-09	+	39990140	40000571	-8.16	-7.69	2.55	-7.28	-8.13	-0.813
Chr1	40024389	40025315	Map4k4	4.00E-11	+	40024389	40025315	-10.4	-9.79	4.11	-5.46	-6.14	0.781
Chr1	40365067	40365317	Il1rl2	1	+	40365067	40365317	-1.1e-05	0	2.83	-4.55	-5.14	-1.06
Chr1	40461841	40462339	Il1rl1	7.80E-08	+	40461841	40462339	-7.11	-6.11	4.5	-1.11	-1.32	0.683
Chr1	40463728	40463928	Il1rl1	5.40E-07	+	40463728	40463928	-6.27	-5.3	2.75	-1.17	-1.39	2.71
Chr1	43554070	43554467	Nck2	1	+	43554070	43554467	-4.46e-05	0	2.71	-1.77	-2.07	2.86
Chr1	44001338	44002303	Tpp2	0.95	+	44001338	44002303	-0.0218	0	3.34	-4.81	-5.42	1.61
Chr1	44119061	44119361	Bivm	0.00019	+	44119061	44119361	-3.71	-3.36	3.29	-2.21	-2.56	-0.75
Chr1	44120246	44126787	Bivm	1.60E-12	+	44120246	44126787	-11.8	-11.1	4.17	-5.46	-6.14	1.31
Chr1	44173383	44173965	Ercc5	1.60E-12	+	44173383	44173965	-11.8	-11.1	2.53	-4.57	-5.16	1.63
Chr1	45332169	45334030	Col3a1	0.86	+	45332169	45334030	-0.0663	0	1.49	-4.31	-4.88	-0.588
Chr1	45822954	45823588	Wdr75	1	+	45822954	45823588	-0.000226	0	2.18	-7.47	-8.34	1.86
Chr1	51302713	51302861	Sdpr	1	+	51302713	51302861	-3.76e-05	0	3.21	-4.39	-4.96	0.966
Chr1	52155986	52159931	Stat1	2.50E-16	+	52155986	52159931	-15.6	-14.7	7.23	-3.29	-3.76	0.713
Chr1	52648892	52650271	Tmem194b	4.10E-09	+	52648892	52650271	-8.39	-7.91	7.82	-3.17	-3.62	-0.867
Chr1	53314930	53320279	Osgepl1	1.60E-12	+	53314930	53320279	-11.8	-11.1	4.67	-6.1	-6.84	1.11
Chr1	55066442	55067060	Gm17971	1	+	55066442	55067060	-1.25e-06	0	2.82	-7.6	-8.48	1.1
Chr1	56972064	56972463	9130024F11Rik	3.20E-13	+	56972064	56972463	-12.5	-11.8	3.68	-1.64	-1.92	-0.58
Chr1	56972561	56973407	9130024F11Rik	8.30E-09	+	56972561	56973407	-8.08	-7.62	4.24	-14.2	-15.7	-1.47
Chr1	57382841	57383636	1700066M21Rik	7.90E-12	+	57382841	57383636	-11.1	-10.5	14.3	-12.2	-13.5	-1.3
Chr1	57413346	57415860	9430016H08Rik	1.30E-05	+	57413346	57415860	-4.9	-4.53	4.84	-3.6	-4.09	1.79
Chr1	58505983	58506383	Gm15834	6.30E-05	+	58505983	58506383	-4.2	-3.31	3.2	-5	-5.64	1.79
Chr1	58506731	58506882	Gm15834	6.30E-05	+	58506731	58506882	-4.2	-3.31	3.67	-1.11	-1.32	0.814
Chr1	58655486	58655733	Gm20257	3.30E-06	+	58655486	58655733	-5.48	-4.54	3.6	-1.81	-2.11	-1.06
Chr1	58713285	58730645	Cflar	2.00E-20	+	58713285	58730645	-19.7	-18.5	5.29	-4.83	-5.45	0.68
Chr1	58731233	58732399	Cflar	6.30E-17	+	58731233	58732399	-16.2	-15.2	2.1	-6.23	-6.98	1.65
Chr1	58754309	58755059	Cflar	6.30E-23	+	58754309	58755059	-22.2	-20.9	2.71	-434	-434	1.66
Chr1	58756008	58756259	Cflar	5.10E-07	+	58756008	58756259	-6.29	-5.89	2.04	-5.94	-6.66	1.83
Chr1	58756808	58756959	Cflar	1.60E-13	+	58756808	58756959	-12.8	-12.1	1.75	-3.78	-4.29	1.4
Chr1	58757858	58758309	Cflar	1.00E-14	+	58757858	58758309	-14	-13.2	2.31	-12.8	-14.2	2
Chr1	58829142	58846656	Casp8	3.50E-10	+	58829142	58846656	-9.45	-8.92	3.84	-9.7	-10.8	1.34
Chr1	59764319	59764720	Bmpr2	1.60E-15	+	59764319	59764720	-14.8	-14	3.94	-5.03	-5.67	1.51
Chr1	59867365	59870734	Bmpr2	1.30E-24	+	59867365	59870734	-23.9	-22.5	8.3	-434	-434	1.21
Chr1	59871033	59871234	Bmpr2	1.30E-14	+	59871033	59871234	-13.9	-13.1	3.06	-3.71	-4.22	1.49
Chr1	59981409	59982906	Fam117b	5.00E-26	+	59981409	59982906	-25.3	-23.8	13.2	-4.67	-5.27	0.626
Chr1	60147846	60150672	Carf	3.20E-09	+	60147846	60150672	-8.49	-8	7.36	-3.74	-4.26	-0.719
Chr1	60181469	60181720	Nbeal1	5.00E-12	+	60181469	60181720	-11.3	-10.7	2.35	-1.46	-1.72	0.63
Chr1	60235027	60235428	Nbeal1	1.40E-08	+	60235027	60235428	-7.86	-7.4	6.14	-2.22	-2.57	1.12
Chr1	60329454	60331233	Nbeal1	1.70E-08	+	60329454	60331233	-7.76	-7.3	4.93	-1.44	-1.7	1.16
Chr1	60437060	60447270	Abi2	4.40E-10	+	60437060	60447270	-9.36	-8.83	2.01	-7.58	-8.46	1.62
Chr1	60478710	60478910	Abi2	2.30E-07	+	60478710	60478910	-6.63	-6.22	2.34	-6.9	-7.71	2.71
Chr1	62795718	62796217	Nrp2	3.00E-04	+	62795718	62796217	-3.52	-3.17	3.99	-3.55	-4.05	1.02
Chr1	62796665	62796915	Nrp2	1	+	62796665	62796915	-1.79e-06	0	2.97	-3.44	-3.92	1.47
Chr1	63731456	63732107	Fastkd2	1.00E-12	+	63731456	63732107	-12	-11.3	11.9	-6.87	-7.69	0.888
Chr1	64574188	64575099	Creb1	2.50E-14	+	64574188	64575099	-13.6	-12.8	2.12	-2.95	-3.38	1.14
Chr1	64576217	64597869	Creb1	1.60E-38	+	64576217	64597869	-37.8	-35.7	14	-3.46	-3.95	0.645
Chr1	65272508	65274015	Pikfyve	5.00E-11	+	65272508	65274015	-10.3	-9.76	5.89	-10.2	-11.3	1.65
Chr1	66701109	66701309	Rpe	0.019	+	66701109	66701309	-1.72	-1.39	3.79	-2.61	-3.01	1.14
Chr1	66717866	66718066	Rpe	0.76	+	66717866	66718066	-0.118	0	2.68	-10.9	-12.1	2.49
Chr1	74395550	74395699	Ctdsp1	1.60E-11	+	74395550	74395699	-10.8	-10.2	2.66	-8.02	-8.93	1.04
Chr1	74528900	74529100	Cnot9	4.00E-12	+	74528900	74529100	-11.4	-10.8	2.92	-4.44	-5.02	0.731
Chr1	74591892	74592193	Bcs1l	2.00E-04	+	74591892	74592193	-3.7	-3.35	1.94	-5.5	-6.19	1.38
Chr1	74635745	74636146	Stk36	8.70E-09	+	74635745	74636146	-8.06	-7.6	6.87	-5.59	-6.28	-1.66
Chr1	74697440	74697841	Ttll4	1.00E-15	+	74697440	74697841	-15	-14.1	6.29	-2.44	-2.81	0.952
Chr1	74698438	74698639	Ttll4	0.016	+	74698438	74698639	-1.8	-1.47	2.6	-2.92	-3.35	1.32
Chr1	74700035	74700235	Ttll4	1	+	74700035	74700235	-0.00144	0	2.52	-1.27	-1.5	-0.649
Chr1	74701532	74701732	Ttll4	0.96	+	74701532	74701732	-0.0165	0	1.83	-4	-4.53	1.72
Chr1	75147264	75147463	Fam134a	7.90E-14	+	75147264	75147463	-13.1	-12.3	1.44	-7.93	-8.84	1.01
Chr1	75147710	75147909	Fam134a	7.90E-14	+	75147710	75147909	-13.1	-12.3	2.2	-7.37	-8.23	1.64
Chr1	75170989	75171376	Zfand2b	0.99	+	75170989	75171376	-0.00394	0	1.55	-6.82	-7.63	1.98
Chr1	75197719	75199387	Ankzf1	5.00E-18	+	75197719	75199387	-17.3	-16.2	5.12	-3	-3.44	0.593
Chr1	75211304	75214224	Stk16	9.30E-07	+	75211304	75214224	-6.03	-5.63	5.25	-434	-434	1.29
Chr1	75367441	75367689	Des	5.00E-14	+	75367441	75367689	-13.3	-12.5	2.82	-2.69	-3.09	-0.877
Chr1	75384719	75385152	Speg	2.00E-05	+	75384719	75385152	-4.69	-4.32	2.27	-1.59	-1.87	-0.624
Chr1	75404038	75404238	Speg	0.00021	+	75404038	75404238	-3.67	-3.32	1.64	-4.17	-4.72	-1.48
Chr1	75442591	75443077	Gmppa	1	+	75442591	75443077	-1.03e-08	0	2.53	-2.29	-2.65	1.1
Chr1	75536145	75536493	Stk11ip	3.00E-06	+	75536145	75536493	-5.53	-5.14	2.62	-6.98	-7.8	2.54
Chr1	75547304	75548113	Slc4a3	8.30E-08	+	75547304	75548113	-7.08	-6.65	1.96	-2.08	-2.41	-0.701
Chr1	78663211	78688250	Acsl3	1.60E-40	+	78663211	78688250	-39.8	-37.6	4.59	-6.29	-7.04	1.21
Chr1	78705376	78706743	Acsl3	1.60E-40	+	78705376	78706743	-39.8	-37.6	3.8	-10.5	-11.6	1.59
Chr1	79776213	79781298	Mrpl44	5.60E-09	+	79776213	79781298	-8.25	-7.77	5.53	-434	-434	1.11
Chr1	82340397	82342845	Rhbdd1	1.70E-10	+	82340397	82342845	-9.78	-9.23	5.54	-3.29	-3.75	0.839
Chr1	82443026	82443276	Rhbdd1	9.50E-10	+	82443026	82443276	-9.02	-8.51	2.23	-9.94	-11	2.34
Chr1	82895008	82895209	Agfg1	6.30E-14	+	82895008	82895209	-13.2	-12.5	1.88	-11.2	-12.4	2.61
Chr1	82895657	82895858	Agfg1	6.30E-14	+	82895657	82895858	-13.2	-12.5	1.89	-8.02	-8.94	2.92
Chr1	82896007	82896258	Agfg1	6.30E-14	+	82896007	82896258	-13.2	-12.5	1.95	-2.69	-3.09	1.31
Chr1	84900239	84900438	Fbxo36	1.80E-08	+	84900239	84900438	-7.75	-7.3	1.69	-1.5	-1.76	0.872
Chr1	84964000	84964296	Gm15433	0.042	+	84964000	84964296	-1.38	-0.544	7.14	-5.71	-6.42	1.03
Chr1	84965624	84965872	Gm15433	0.042	+	84965624	84965872	-1.38	-0.544	3.18	-2.09	-2.42	1.35
Chr1	85213906	85214156	Gm7609	7.80E-05	+	85213906	85214156	-4.11	-3.76	10.7	-2.45	-2.83	-1.32
Chr1	85214900	85215299	Gm7609	3.80E-06	+	85214900	85215299	-5.42	-4.49	3.43	-1.7	-1.99	2.79
Chr1	85550537	85550687	LOC101055758	1.20E-06	+	85550537	85550687	-5.93	-4.98	2.53	-1.83	-2.14	-0.984
Chr1	85550785	85550984	LOC101055758	0.11	+	85550785	85550984	-0.945	-0.115	2.13	-3.06	-3.5	-1.74
Chr1	85709205	85709354	Sp100	3.10E-07	+	85709205	85709354	-6.51	-5.54	1.47	-1.38	-1.62	-0.748
Chr1	85851179	85851379	Cab39	0.0039	+	85851179	85851379	-2.41	-2.08	1.28	-5.33	-6	1.5
Chr1	86367282	86367818	C130036L24Rik	4.30E-05	+	86367282	86367818	-4.37	-3.47	5.33	-1.83	-2.14	-1.53
Chr1	86605264	86605413	Cops7b	1	+	86605264	86605413	-3.08e-08	0	1.41	-5.74	-6.45	1.01
Chr1	86857262	86878489	Dis3l2	4.80E-05	+	86857262	86878489	-4.32	-3.96	1.64	-6.71	-7.51	2.55
Chr1	87226187	87228202	Eif4e2	2.00E-16	+	87226187	87228202	-15.7	-14.7	1.84	-6.29	-7.04	0.972
Chr1	87237950	87239145	Eif4e2	2.00E-23	+	87237950	87239145	-22.7	-21.3	7.62	-6.96	-7.79	-0.623
Chr1	87374094	87389498	Gigyf2	2.20E-07	+	87374094	87389498	-6.65	-6.24	1.92	-3.37	-3.84	-0.706
Chr1	87449162	87450660	Gigyf2	2.10E-09	+	87449162	87450660	-8.68	-8.19	5.82	-9.23	-10.3	0.964
Chr1	87791291	87791737	Atg16l1	0.00013	+	87791291	87791737	-3.88	-3.53	6.67	-5.22	-5.87	1.11
Chr1	87942431	87942881	Dgkd	1.60E-11	+	87942431	87942881	-10.8	-10.2	2.14	-434	-434	2.24
Chr1	87942980	87943231	Dgkd	1.60E-11	+	87942980	87943231	-10.8	-10.2	1.97	-3.02	-3.45	1.4
Chr1	90204078	90209727	Ackr3	2.60E-06	+	90204078	90209727	-5.58	-5.19	6	-1.2	-1.43	0.997
Chr1	90213847	90215082	Ackr3	5.20E-10	+	90213847	90215082	-9.28	-8.76	7.95	-5.54	-6.23	0.675
Chr1	91101279	91108662	Lrrfip1	0.0074	+	91101279	91108662	-2.13	-1.79	1.99	-6.48	-7.26	0.695
Chr1	91344458	91345108	Espnl	5.20E-05	+	91344458	91345108	-4.28	-3.92	6.12	-4.1	-4.64	-1.05
Chr1	91345407	91345907	Espnl	5.20E-05	+	91345407	91345907	-4.28	-3.39	2.88	-4.89	-5.52	-1.6
Chr1	91544234	91555197	Asb1	3.20E-12	+	91544234	91555197	-11.5	-10.9	8.95	-13.5	-14.9	1.03
Chr1	91556544	91556795	Asb1	1	+	91556544	91556795	-6.85e-07	0	1.76	-13.4	-14.8	2.95
Chr1	92947600	92947849	Capn10	0.00013	+	92947600	92947849	-3.88	-3.52	2.55	-7.56	-8.44	1.72
Chr1	93229670	93230369	Crocc2	1	+	93229670	93230369	-9.55e-09	0	3.2	-14.5	-16	0.873
Chr1	93278129	93280485	Sned1	1	+	93278129	93280485	-6.73e-13	0	1.86	-1.28	-1.51	-0.974
Chr1	93296279	93300118	Sned1	0.00021	+	93296279	93300118	-3.68	-3.33	14.2	-434	-434	-1.05
Chr1	93621282	93621679	Farp2	2.00E-13	+	93621282	93621679	-12.7	-12	3.84	-1.24	-1.46	-0.753
Chr1	93811906	93816425	Ing5	1.60E-23	+	93811906	93816425	-22.8	-21.4	1.61	-5.28	-5.94	1
Chr1	93816650	93819621	Ing5	1.60E-23	+	93816650	93819621	-22.8	-21.4	9.08	-6.17	-6.91	0.78
Chr1	97024546	97024743	Gm6430	2.00E-12	+	97024546	97024743	-11.7	-11	1.66	-4.11	-4.66	1.38
Chr1	98606997	98764833	Gm7967	2.20E-08	+	98606997	98764833	-7.65	-7.2	4.25	-2.33	-2.69	-1.18
Chr1	105663940	105664240	2310035C23Rik	2.60E-06	+	105663940	105664240	-5.58	-5.19	2.13	-3.31	-3.77	0.629
Chr1	105691926	105692278	2310035C23Rik	1	+	105691926	105692278	-1.64e-10	0	1.93	-12.2	-13.5	2.47
Chr1	106032233	106033230	Zcchc2	0.00013	+	106032233	106033230	-3.89	-3.53	5.27	-434	-434	2.1
Chr1	106033329	106033629	Zcchc2	0.98	+	106033329	106033629	-0.00696	0	1.91	-14.5	-16	2.18
Chr1	106339505	106343411	Phlpp1	1	+	106339505	106343411	-2.06e-10	0	1.52	-10.7	-11.8	2.95
Chr1	106393252	106393501	Phlpp1	5.80E-07	+	106393252	106393501	-6.24	-5.84	6.74	-1.77	-2.07	-0.686
Chr1	118602389	118607715	Clasp1	4.60E-10	+	118602389	118607715	-9.34	-8.81	3.49	-434	-434	1.77
Chr1	120602830	120602978	En1	1	+	120602830	120602978	-3.99e-10	0	2	-1.59	-1.86	-0.876
Chr1	120607745	120607942	En1	1	+	120607745	120607942	-6.43e-06	0	2	-1.86	-2.17	1.03
Chr1	125594983	125595132	Slc35f5	0.92	+	125594983	125595132	-0.036	0	4.96	-4.21	-4.77	2.03
Chr1	125677742	125677942	Gpr39	1.60E-05	+	125677742	125677942	-4.8	-3.89	4.88	-1.3	-1.53	1.91
Chr1	125872965	125873464	Gpr39	1.60E-05	+	125872965	125873464	-4.8	-4.43	4.25	-5.32	-5.98	-0.896
Chr1	127306670	127306921	Mgat5	6.20E-06	+	127306670	127306921	-5.21	-4.83	2.35	-5.17	-5.82	1.74
Chr1	127804143	127804293	Ccnt2	1	+	127804143	127804293	-1.25e-08	0	3.5	-4.05	-4.6	1.58
Chr1	127939126	127942879	Rab3gap1	2.50E-16	+	127939126	127942879	-15.6	-14.7	4.08	-8.96	-9.97	1.47
Chr1	128151848	128162236	R3hdm1	0.022	+	128151848	128162236	-1.66	-1.33	1.88	-5.88	-6.6	1.4
Chr1	128179099	128182063	R3hdm1	3.70E-06	+	128179099	128182063	-5.43	-5.05	2.35	-3.06	-3.5	0.693
Chr1	128231453	128237389	R3hdm1	1.50E-08	+	128231453	128237389	-7.82	-7.36	4.29	-9.21	-10.2	1.13
Chr1	128274837	128277587	Ubxn4	1.00E-17	+	128274837	128277587	-17	-16	2.37	-434	-434	1.36
Chr1	131844469	131847128	Slc41a1	0.081	+	131844469	131847128	-1.09	-0.764	2.9	-11.9	-13.1	2.02
Chr1	131847722	131848764	Slc41a1	0.00019	+	131847722	131848764	-3.71	-3.36	2.68	-434	-434	1.73
Chr1	131931774	131931925	Nucks1	1.00E-17	+	131931774	131931925	-17	-16	1.67	-9.91	-11	1.98
Chr1	132463041	132463817	Dstyk	1.30E-13	+	132463041	132463817	-12.9	-12.2	4.84	-4.15	-4.7	0.891
Chr1	132497966	132504804	Rbbp5	6.30E-13	+	132497966	132504804	-12.2	-11.5	6.45	-9.93	-11	0.924
Chr1	132507194	132507593	Rbbp5	1	+	132507194	132507593	-1.94e-05	0	6.08	-2.31	-2.67	-0.978
Chr1	132507295	132507594	Tmem81	0.00089	+	132507295	132507594	-3.05	-2.71	6	-1.98	-2.3	-1.12
Chr1	133066679	133068644	Pik3c2b	4.60E-07	+	133066679	133068644	-6.34	-5.37	4	-5.09	-5.73	-1.14
Chr1	133137355	133137505	Ppp1r15b	1	+	133137355	133137505	-1.87e-07	0	1.93	-9.2	-10.2	1.66
Chr1	133139250	133139501	Ppp1r15b	1	+	133139250	133139501	-3.06e-06	0	2.12	-13.7	-15.2	2.5
Chr1	133980092	133980442	Gm31629	0.87	+	133980092	133980442	-0.0594	0	4.31	-6.47	-7.24	-0.874
Chr1	134432001	134432202	Adipor1	1	+	134432001	134432202	-0.00034	0	1.4	-9.53	-10.6	1.56
Chr1	134487107	134489633	Klhl12	6.30E-21	+	134487107	134489633	-20.2	-18.9	6.04	-11.2	-12.4	1.67
Chr1	134490031	134490182	Klhl12	1	+	134490031	134490182	-1.81e-08	0	1.7	-8.4	-9.35	2.52
Chr1	134506170	134506710	Rabif	6.90E-07	+	134506170	134506710	-6.16	-5.76	11.8	-5.27	-5.93	-1.2
Chr1	134507149	134507787	Rabif	1	+	134507149	134507787	-1.56e-06	0	2.61	-2.43	-2.8	0.687
Chr1	135783081	135783325	Tnni1	0.00043	+	135783081	135783325	-3.37	-2.5	3.55	-3.73	-4.24	-0.897
Chr1	136415418	136419577	Ddx59	0.00013	+	136415418	136419577	-3.9	-3.55	8.1	-6.81	-7.62	-0.716
Chr1	136629196	136629495	Zfp281	1	+	136629196	136629495	-6.03e-06	0	3.83	-5.05	-5.69	1.52
Chr1	136725078	136725478	Platr22	1	+	136725078	136725478	-0.000551	0	4.5	-4.57	-5.16	1.81
Chr1	139143968	139171015	Dennd1b	1.60E-20	+	139143968	139171015	-19.8	-18.6	10.6	-7.43	-8.3	0.944
Chr1	139451609	139452009	Zbtb41	0.0019	+	139451609	139452009	-2.72	-2.39	5.83	-2.38	-2.75	0.855
Chr1	139471589	139471790	Aspm	1	+	139471589	139471790	-1.07e-08	0	1.35	-434	-434	4.46
Chr1	139477496	139478993	Aspm	7.90E-11	+	139477496	139478993	-10.1	-9.49	7.58	-5.03	-5.67	0.613
Chr1	139492767	139493839	Aspm	1	+	139492767	139493839	-3.5e-06	0	2.7	-8.02	-8.94	2.9
Chr1	143796798	143806926	Uchl5	3.20E-33	+	143796798	143806926	-32.5	-30.6	3.71	-3.06	-3.5	0.703
Chr1	146901227	146901428	Brinp3	0.00023	+	146901227	146901428	-3.64	-2.77	2.2	-5.61	-6.31	-3.29
Chr1	150102688	150103894	Ptgs2	1	+	150102688	150103894	-1.13e-12	0	1.69	-14.5	-16	2.54
Chr1	150103992	150106054	Ptgs2	7.40E-06	+	150103992	150106054	-5.13	-4.75	7.62	-13.8	-15.3	0.857
Chr1	150107589	150107788	Ptgs2	0.86	+	150107589	150107788	-0.0638	0	7.39	-7.32	-8.18	1.98
Chr1	150413115	150421682	Tpr	2.80E-09	+	150413115	150421682	-8.55	-8.06	2.72	-11.8	-13.1	0.934
Chr1	151349376	151351052	Ivns1abp	0.29	+	151349376	151351052	-0.542	-0.218	2.63	-3.54	-4.03	0.643
Chr1	151355309	151355509	Ivns1abp	1	+	151355309	151355509	-5.13e-05	0	2.09	-9.38	-10.4	1.8
Chr1	151361475	151363350	Ivns1abp	1	+	151361475	151363350	-7.09e-07	0	1.35	-434	-434	3.2
Chr1	151457541	151457934	Trmt1l	4.00E-13	+	151457541	151457934	-12.4	-11.7	1.88	-9.1	-10.1	2.11
Chr1	151717591	151717742	Fam129a	1	+	151717591	151717742	-2e-06	0	1.83	-1.45	-1.71	-2.3
Chr1	152775230	152775430	Arpc5	0.0072	+	152775230	152775430	-2.14	-1.81	2.68	-6.06	-6.79	1.74
Chr1	153754554	153755101	Rnasel	6.80E-06	+	153754554	153755101	-5.17	-4.25	3.57	-4.87	-5.49	2.34
Chr1	155177878	155193257	Stx6	2.00E-14	+	155177878	155193257	-13.7	-12.9	1.57	-2.57	-2.96	-0.761
Chr1	155202023	155202817	Stx6	2.00E-14	+	155202023	155202817	-13.7	-12.9	6.15	-5.41	-6.08	0.794
Chr1	155686981	155687228	Acbd6	1.30E-11	+	155686981	155687228	-10.9	-10.3	3.21	-1.3	-1.53	1.12
Chr1	156066168	156066369	Tor1aip2	0.86	+	156066168	156066369	-0.0654	0	4.32	-1.99	-2.31	0.767
Chr1	159327138	159328689	Rfwd2	7.90E-16	+	159327138	159328689	-15.1	-14.2	1.58	-3.31	-3.77	1.42
Chr1	159850060	159852420	Tnr	1.60E-13	+	159850060	159852420	-12.8	-12.1	10.6	-3.78	-4.29	-0.787
Chr1	160906510	160938139	Rc3h1	1.20E-07	+	160906510	160938139	-6.93	-6.5	7.79	-2.79	-3.2	1.59
Chr1	160950918	160951068	Rc3h1	4.00E-14	+	160950918	160951068	-13.4	-12.6	1.13	-7.27	-8.12	2.36
Chr1	160951808	160955061	Rc3h1	4.00E-14	+	160951808	160955061	-13.4	-12.6	2.51	-5.31	-5.98	0.932
Chr1	160963790	160968206	Rc3h1	4.00E-14	+	160963790	160968206	-13.4	-12.6	6.55	-8.11	-9.04	1.22
Chr1	161071015	161079947	Cenpl	5.00E-19	+	161071015	161079947	-18.3	-17.2	8.15	-7.5	-8.37	1.21
Chr1	162220813	162220963	Dnm3os	3.20E-05	+	162220813	162220963	-4.5	-4.14	2.48	-2.87	-3.29	-1.17
Chr1	164263649	164263898	Slc19a2	1	+	164263649	164263898	-1.04e-05	0	12.2	-1.59	-1.86	0.693
Chr1	165322464	165322814	Gpr161	1	+	165322464	165322814	-0.000122	0	2.02	-4.97	-5.6	1.45
Chr1	165774363	165774513	Creg1	3.20E-06	+	165774363	165774513	-5.49	-5.1	2.46	-1.6	-1.88	0.833
Chr1	166391953	166392832	Tada1	1	+	166391953	166392832	-3.55e-09	0	1.9	-13.4	-14.8	2.27
Chr1	170666676	170681193	Olfml2b	1.30E-11	+	170666676	170681193	-10.9	-10.3	3.1	-5.05	-5.68	0.608
Chr1	171328161	171329108	Dedd	3.40E-07	+	171328161	171329108	-6.47	-6.06	5.41	-1.44	-1.69	-0.89
Chr1	171338326	171341654	Dedd	4.00E-11	+	171338326	171341654	-10.4	-9.79	7.45	-11.2	-12.4	0.684
Chr1	171695867	171704561	Cd48	3.20E-15	+	171695867	171704561	-14.5	-13	2.67	-2.13	-2.47	1.11
Chr1	172134252	172134552	Pex19	1.00E-11	+	172134252	172134552	-11	-10.4	2.18	-3.55	-4.05	0.918
Chr1	172317393	172317642	Igsf8	3.30E-08	+	172317393	172317642	-7.48	-7.03	1.83	-2.29	-2.64	0.669
Chr1	172317740	172318357	Igsf8	3.30E-08	+	172317740	172318357	-7.48	-7.03	1.72	-5.49	-6.17	0.615
Chr1	172379816	172380265	Pigm	1	+	172379816	172380265	-0.00027	0	2.27	-4.79	-5.4	1.08
Chr1	172383202	172383352	Pigm	1	+	172383202	172383352	-1.5e-06	0	1.88	-2.48	-2.86	1.22
Chr1	173420645	173445103	Aim2	3.80E-05	+	173420645	173445103	-4.42	-4.06	1.76	-8.42	-9.37	1.81
Chr1	173455405	173459986	Aim2	1.10E-09	+	173455405	173459986	-8.97	-8.46	3.42	-13.9	-15.4	1.89
Chr1	173461938	173462872	Aim2	2.00E-13	+	173461938	173462872	-12.7	-12	5.04	-434	-434	2
Chr1	176888778	176948299	Sdccag8	1.10E-05	+	176888778	176948299	-4.94	-4.56	2.72	-3.71	-4.22	1.74
Chr1	177449168	177449319	Zbtb18	1	+	177449168	177449319	-0.000895	0	2.57	-1.84	-2.14	1.56
Chr1	178242661	178249949	Desi2	7.90E-17	+	178242661	178249949	-16.1	-15.2	6.12	-11.7	-12.9	1.4
Chr1	178250298	178250499	Desi2	7.90E-17	+	178250298	178250499	-16.1	-15.2	1.34	-3.28	-3.75	1.71
Chr1	178916675	178917075	Kif26b	7.10E-05	+	178916675	178917075	-4.15	-3.79	3.55	-1.44	-1.69	0.959
Chr1	180094078	180094473	Cdc42bpa	3.00E-08	+	180094078	180094473	-7.53	-7.08	1.88	-3.76	-4.28	0.974
Chr1	180150215	180151267	Cdc42bpa	3.20E-15	+	180150215	180151267	-14.5	-13.6	1.49	-3.89	-4.42	0.95
Chr1	180159708	180162511	Cdc42bpa	1.00E-18	+	180159708	180162511	-18	-17	3.15	-7	-7.83	0.935
Chr1	180421341	180422117	Itpkb	3.40E-05	+	180421341	180422117	-4.47	-4.1	3.15	-1.51	-1.77	0.879
Chr1	180422912	180423211	Itpkb	0.93	+	180422912	180423211	-0.0304	0	2.95	-3.11	-3.55	1.3
Chr1	180738626	180753213	Acbd3	4.60E-09	+	180738626	180753213	-8.34	-7.86	5.2	-434	-434	0.725
Chr1	180867016	180867665	Sde2	0.73	+	180867016	180867665	-0.134	0	5.2	-12.7	-14	2.45
Chr1	180974206	180974456	Tmem63a	2.90E-09	+	180974206	180974456	-8.54	-8.05	3.84	-3.39	-3.86	1.16
Chr1	182132018	182132266	Srp9	6.30E-12	+	182132018	182132266	-11.2	-10.5	2.44	-2.16	-2.5	1.21
Chr1	183408690	183409756	Taf1a	1.60E-15	+	183408690	183409756	-14.8	-14	4.21	-14.5	-16	2.27
Chr1	183409854	183410102	Taf1a	1.60E-15	+	183409854	183410102	-14.8	-14	3.34	-7	-7.83	2.1
Chr1	184034510	184075289	Dusp10	1.00E-08	+	184034510	184075289	-8	-7.53	7.69	-5.8	-6.52	0.839
Chr1	185263688	185263839	Rab3gap2	3.50E-09	+	185263688	185263839	-8.45	-7.97	1.43	-8.45	-9.4	1.88
Chr1	185356528	185356877	Bpnt1	2.50E-15	+	185356528	185356877	-14.6	-13.8	2.74	-4.09	-4.64	1.86
Chr1	187225572	187234019	Gpatch2	1.60E-18	+	187225572	187234019	-17.8	-16.7	7.3	-4.48	-5.06	0.761
Chr1	187349748	187350398	Gpatch2	7.60E-09	+	187349748	187350398	-8.12	-7.65	10.2	-5.5	-6.18	-0.662
Chr1	187350747	187350898	Gpatch2	7.60E-09	+	187350747	187350898	-8.12	-7.07	1.91	-2.96	-3.39	-1.3
Chr1	187351047	187351198	Gpatch2	7.60E-09	+	187351047	187351198	-8.12	-7.07	1.64	-2.35	-2.72	-1.34
Chr1	189786744	189786945	Ptpn14	1.00E-27	+	189786744	189786945	-27	-25.3	1.63	-7.4	-8.26	1.28
Chr1	189856756	189863328	Ptpn14	1.00E-27	+	189856756	189863328	-27	-25.3	1.37	-9.97	-11.1	1.62
Chr1	189876195	189876445	Ptpn14	7.90E-21	+	189876195	189876445	-20.1	-18.8	2.21	-8.83	-9.82	1.92
Chr1	189826589	189827923	Gm30280	0.52	+	189826589	189827923	-0.283	0	7.06	-13.6	-15	1.43
Chr1	190932915	190933166	Angel2	4.00E-13	+	190932915	190933166	-12.4	-11.7	2.39	-2.43	-2.8	1.04
Chr1	190940919	190941220	Angel2	8.70E-10	+	190940919	190941220	-9.06	-8.55	2.17	-3.57	-4.07	1.07
Chr1	190943914	190945164	Angel2	3.00E-07	+	190943914	190945164	-6.52	-6.11	2.73	-4.88	-5.5	1.89
Chr1	191082216	191082665	Nsl1	3.20E-18	+	191082216	191082665	-17.5	-16.5	6.44	-3.91	-4.44	0.804
Chr1	191083013	191083512	Nsl1	2.50E-06	+	191083013	191083512	-5.61	-5.22	4.3	-9.01	-10	2.4
Chr1	191083760	191084259	Nsl1	1.70E-10	+	191083760	191084259	-9.76	-9.21	3.36	-6.05	-6.78	1.33
Chr1	191349710	191350304	Tmem206	1.00E-14	+	191349710	191350304	-14	-13.2	6.25	-2.24	-2.59	0.727
Chr1	191352677	191352925	Tmem206	1.60E-12	+	191352677	191352925	-11.8	-11.1	5.92	-3.55	-4.04	1.27
Chr1	191619725	191621605	Ints7	7.90E-20	+	191619725	191621605	-19.1	-17.9	6.19	-2.47	-2.85	0.882
Chr1	191622399	191622797	Ints7	4.00E-11	+	191622399	191622797	-10.4	-9.84	4.24	-1.25	-1.48	1.06
Chr1	191755999	191779070	Lpgat1	1.30E-21	+	191755999	191779070	-20.9	-19.6	14.4	-12.6	-13.9	1.29
Chr1	191779717	191780017	Lpgat1	1.30E-21	+	191779717	191780017	-20.9	-19.6	3.5	-5.86	-6.58	1.54
Chr1	191781263	191781762	Lpgat1	1.30E-11	+	191781263	191781762	-10.9	-10.3	7.98	-1.31	-1.55	0.843
Chr1	191781861	191782261	Lpgat1	1.30E-11	+	191781861	191782261	-10.9	-10.3	2.5	-5.1	-5.75	1.64
Chr1	191822559	191825510	Nek2	0.98	+	191822559	191825510	-0.00995	0	1.96	-10.1	-11.2	1.55
Chr1	191827265	191831405	Nek2	0.39	+	191827265	191831405	-0.411	-0.0881	2.35	-434	-434	1.87
Chr1	191832450	191832601	Nek2	1	+	191832450	191832601	-2.67e-09	0	1.47	-7.68	-8.57	1.98
Chr1	192854977	192856410	Gm15867	7.80E-05	+	192854977	192856410	-4.11	-3.75	1.72	-4.07	-4.62	-1.1
Chr1	193174064	193175205	A130010J15Rik	7.90E-11	+	193174064	193175205	-10.1	-9.5	9.6	-10.3	-11.5	-0.609
Chr1	4781506	4782153	Mrpl15	2.00E-11	-	4781506	4782153	-10.7	-10	4.71	-6.71	-7.51	-1.35
Chr1	8792039	8792182	Gm15452	1.00E-11	-	8792039	8792182	-11	-10.4	2.47	-1.84	-2.15	-1.11
Chr1	9669954	9672647	Mybl1	2.50E-11	-	9669954	9672647	-10.6	-10	3.52	-12.6	-14	2.2
Chr1	9673190	9678484	Mybl1	2.50E-11	-	9673190	9678484	-10.6	-10	4.2	-434	-434	2.02
Chr1	9685707	9699939	Mybl1	7.90E-16	-	9685707	9699939	-15.1	-14.2	2.29	-10.7	-11.9	1.22
Chr1	10024897	10025047	Cops5	0.00014	-	10024897	10025047	-3.84	-3.48	2.33	-5.48	-6.17	2.01
Chr1	10209466	10209667	Arfgef1	3.00E-08	-	10209466	10209667	-7.53	-7.08	3.44	-6.52	-7.3	0.981
Chr1	10324944	10329504	Cpa6	3.00E-05	-	10324944	10329504	-4.53	-4.16	4.56	-2.49	-2.87	1.05
Chr1	13142202	13142917	Ncoa2	3.20E-15	-	13142202	13142917	-14.5	-13.6	3.22	-434	-434	1.56
Chr1	13146936	13152444	Ncoa2	7.90E-14	-	13146936	13152444	-13.1	-12.3	2.65	-434	-434	1.87
Chr1	16571198	16581993	Ube2w	1.60E-13	-	16571198	16581993	-12.8	-12.1	1.25	-5.27	-5.93	1.69
Chr1	16592657	16593630	LOC108167614	7.90E-15	-	16592657	16593630	-14.1	-13.3	5.44	-4.8	-5.41	-0.667
Chr1	16643154	16643401	Tceb1	1.60E-12	-	16643154	16643401	-11.8	-11.1	1.94	-4.74	-5.34	0.846
Chr1	20777487	20784218	Il17f	1	-	20777487	20784218	-6.09e-07	0	3.79	-434	-434	2.26
Chr1	20803162	20803561	Mcm3	0.011	-	20803162	20803561	-1.96	-1.63	3.11	-8.82	-9.82	1.22
Chr1	21001446	21003029	Tram2	1.60E-12	-	21001446	21003029	-11.8	-11.2	2.09	-3.18	-3.64	1.26
Chr1	23382860	23383011	Ogfrl1	1	-	23382860	23383011	-2.09e-10	0	1.8	-2.58	-2.97	-0.847
Chr1	23846374	23849349	Smap1	1.20E-07	-	23846374	23849349	-6.91	-6.49	3.06	-9.01	-10	1.35
Chr1	24028230	24029980	Fam135a	1.30E-16	-	24028230	24029980	-15.9	-15	15.4	-6.44	-7.21	-0.625
Chr1	30942498	30944005	Ptp4a1	2.00E-18	-	30942498	30944005	-17.7	-16.6	7.35	-1.87	-2.18	0.805
Chr1	33454006	33454255	Prim2	5.00E-11	-	33454006	33454255	-10.3	-9.72	1.75	-12.5	-13.8	2.3
Chr1	33745878	33746917	Bag2	8.50E-10	-	33745878	33746917	-9.07	-8.56	5.47	-4.92	-5.54	0.815
Chr1	33761990	33763290	Zfp451	0.038	-	33761990	33763290	-1.42	-1.09	4.14	-3.39	-3.87	1
Chr1	33853044	33862678	Bend6	4.70E-09	-	33853044	33862678	-8.33	-7.85	5.18	-2.68	-3.08	-1.17
Chr1	36335829	36336727	Kansl3	5.00E-12	-	36335829	36336727	-11.3	-10.7	6.34	-11.9	-13.1	0.626
Chr1	36367863	36368014	Kansl3	1	-	36367863	36368014	-0.00017	0	1.43	-1.83	-2.14	0.634
Chr1	36530487	36530735	Ankrd23	9.50E-07	-	36530487	36530735	-6.02	-5.07	1.94	-1.49	-1.75	1.06
Chr1	36531177	36531375	Ankrd23	9.50E-07	-	36531177	36531375	-6.02	-5.63	2.78	-1.98	-2.3	1.64
Chr1	36792387	36793084	Tmem131	1.60E-13	-	36792387	36793084	-12.8	-12.1	4.14	-3.82	-4.34	0.895
Chr1	36799059	36808415	Tmem131	2.00E-14	-	36799059	36808415	-13.7	-12.9	3.92	-6.69	-7.49	0.77
Chr1	37985758	37986407	Txndc9	4.40E-10	-	37985758	37986407	-9.36	-8.83	3.89	-5.28	-5.94	0.885
Chr1	37986654	37994007	Txndc9	2.00E-14	-	37986654	37994007	-13.7	-12.9	4.61	-434	-434	2.18
Chr1	39372439	39372738	Tbc1d8	1.10E-06	-	39372439	39372738	-5.94	-5.54	5.54	-5.56	-6.25	-1.98
Chr1	39552237	39555548	Rnf149	2.20E-10	-	39552237	39555548	-9.65	-9.11	3.05	-3.4	-3.88	1.52
Chr1	40772334	40781483	Mfsd9	0.013	-	40772334	40781483	-1.87	-1.53	11.6	-11.9	-13.2	-0.83
Chr1	43047713	43047863	Tgfbrap1	1	-	43047713	43047863	-1.38e-07	0	2	-1.2	-1.42	0.868
Chr1	43048360	43049009	Tgfbrap1	0.018	-	43048360	43049009	-1.75	-1.41	3.38	-6.54	-7.32	0.786
Chr1	43049258	43056689	Tgfbrap1	7.80E-10	-	43049258	43056689	-9.11	-8.59	9.48	-11.7	-12.9	0.682
Chr1	43123167	43128329	Fhl2	1	-	43123167	43128329	-0.000215	0	4.22	-434	-434	2.84
Chr1	44086809	44087885	Tex30	2.00E-10	-	44086809	44087885	-9.69	-9.14	2.26	-13.5	-14.9	2.81
Chr1	44118430	44118679	Kdelc1	1	-	44118430	44118679	-0.000354	0	2.79	-1.37	-1.62	1
Chr1	45857602	45857741	Gm5526	0.77	-	45857602	45857741	-0.111	0	2.5	-1.49	-1.75	1.18
Chr1	46809438	46826255	Slc39a10	5.00E-29	-	46809438	46826255	-28.3	-26.6	7.58	-12.7	-14.1	1.14
Chr1	51470793	51474586	Nabp1	2.00E-13	-	51470793	51474586	-12.7	-11.9	3.79	-434	-434	2.11
Chr1	52165895	52168501	Gls	3.20E-17	-	52165895	52168501	-16.5	-15.5	3.97	-5.14	-5.79	1.18
Chr1	52187703	52189430	Gls	1.90E-10	-	52187703	52189430	-9.72	-9.17	3.35	-3.56	-4.06	0.954
Chr1	52458543	52464804	Nab1	3.20E-24	-	52458543	52464804	-23.5	-22.1	6.1	-10.2	-11.3	1.47
Chr1	52708203	52709749	Mfsd6	4.00E-25	-	52708203	52709749	-24.4	-22.9	8.53	-6.3	-7.05	-0.726
Chr1	53348412	53350040	Asnsd1	0.97	-	53348412	53350040	-0.0152	0	1.43	-3.12	-3.57	0.867
Chr1	53757199	53762633	Stk17b	1.70E-05	-	53757199	53762633	-4.78	-4.41	5.58	-434	-434	2.41
Chr1	53776522	53776672	Stk17b	0.00012	-	53776522	53776672	-3.91	-3.56	1.19	-5.03	-5.67	1.2
Chr1	54397712	54399136	Gtf3c3	1.40E-06	-	54397712	54399136	-5.84	-5.44	3.05	-3.84	-4.36	1.47
Chr1	55226224	55226818	Rftn2	1.10E-09	-	55226224	55226818	-8.94	-8.43	5.84	-5	-5.63	-1.1
Chr1	56969786	56971218	Satb2	4.70E-09	-	56969786	56971218	-8.33	-7.85	3.15	-1.46	-1.72	0.886
Chr1	57388482	57388681	Tyw5	4.10E-07	-	57388482	57388681	-6.39	-5.98	5.73	-3.42	-3.9	1
Chr1	57956600	57959223	Kctd18	1.00E-08	-	57956600	57959223	-8	-7.54	3.82	-5.19	-5.85	-1.55
Chr1	57969787	57970034	Kctd18	1.30E-06	-	57969787	57970034	-5.87	-5.48	1.2	-1.8	-2.1	-0.958
Chr1	58431090	58432093	Ppil3	6.30E-14	-	58431090	58432093	-13.2	-12.5	2.7	-4.05	-4.59	1.42
Chr1	58463611	58466107	Orc2	1.60E-17	-	58463611	58466107	-16.8	-15.8	9.84	-6.19	-6.93	0.629
Chr1	58528430	58528630	Fam126b	1	-	58528430	58528630	-2.07e-12	0	2.67	-8.76	-9.75	3.94
Chr1	58528828	58539641	Fam126b	2.10E-09	-	58528828	58539641	-8.68	-8.18	11.1	-14.5	-16	0.629
Chr1	58901443	58901742	Trak2	0.68	-	58901443	58901742	-0.168	0	3.26	-3.69	-4.19	1.14
Chr1	59120052	59120645	Tmem237	4.80E-05	-	59120052	59120645	-4.32	-3.96	3	-3.47	-3.96	-0.617
Chr1	59163005	59167270	Als2	1.60E-16	-	59163005	59167270	-15.8	-14.8	6.74	-4.5	-5.09	0.784
Chr1	59191736	59191986	Als2	1	-	59191736	59191986	-0.00021	0	3.52	-6.26	-7.02	2.55
Chr1	59208954	59220376	Als2	6.30E-15	-	59208954	59220376	-14.2	-13.4	4.23	-12.5	-13.9	0.847
Chr1	60483247	60483448	Raph1	0.00012	-	60483247	60483448	-3.92	-3.57	1.81	-1.64	-1.92	1.02
Chr1	63048249	63048650	Ino80d	1.20E-06	-	63048249	63048650	-5.91	-5.51	2.33	-6.8	-7.6	1.39
Chr1	63052542	63052942	Ino80d	6.90E-05	-	63052542	63052942	-4.16	-3.81	4.14	-4.53	-5.12	1.47
Chr1	63057334	63062163	Ino80d	3.20E-22	-	63057334	63062163	-21.5	-20.2	10.6	-8.23	-9.17	0.629
Chr1	63065712	63068209	Ino80d	3.20E-22	-	63065712	63068209	-21.5	-20.2	1.59	-6.98	-7.8	2.15
Chr1	63079041	63093432	Ino80d	3.20E-22	-	63079041	63093432	-21.5	-20.2	5.52	-6.06	-6.79	0.624
Chr1	63143690	63143840	Ndufs1	1	-	63143690	63143840	-2.53e-06	0	2.02	-6.59	-7.37	1.92
Chr1	64029845	64030193	Klf7	0.00014	-	64029845	64030193	-3.85	-3.5	3.43	-2.88	-3.31	-0.653
Chr1	64032926	64033374	Klf7	6.30E-11	-	64032926	64033374	-10.2	-9.58	3.26	-10.3	-11.5	1.99
Chr1	64033621	64034070	Klf7	1.30E-09	-	64033621	64034070	-8.87	-8.36	2.65	-6.53	-7.31	1.5
Chr1	64607565	64608113	Mettl21a	1.00E-12	-	64607565	64608113	-12	-11.3	4.97	-3.12	-3.56	1.25
Chr1	64680010	64690517	2810408I11Rik	1.10E-06	-	64680010	64690517	-5.95	-5.55	6.1	-3.54	-4.03	1.27
Chr1	64730806	64731055	Fzd5	6.30E-12	-	64730806	64731055	-11.2	-10.6	8.26	-1.33	-1.57	0.846
Chr1	64731452	64731702	Fzd5	0.00021	-	64731452	64731702	-3.68	-3.33	2.64	-6.05	-6.78	1.88
Chr1	64791765	64792065	Plekhm3	2.00E-05	-	64791765	64792065	-4.7	-4.33	3.83	-2.66	-3.06	-0.91
Chr1	64792264	64793164	Plekhm3	5.60E-10	-	64792264	64793164	-9.25	-8.73	4.33	-10.4	-11.5	-0.976
Chr1	66720740	66721938	Kansl1l	1.60E-13	-	66720740	66721938	-12.8	-12	3.42	-7.66	-8.55	2.13
Chr1	69538797	69539198	Ikzf2	2.50E-07	-	69538797	69539198	-6.6	-5.62	3.17	-4.72	-5.32	-1.75
Chr1	69539347	69542281	Ikzf2	2.50E-07	-	69539347	69542281	-6.6	-5.62	1.6	-1.82	-2.13	0.594
Chr1	71030323	71030772	Bard1	7.90E-11	-	71030323	71030772	-10.1	-9.58	7.14	-1.39	-1.64	-0.686
Chr1	72159827	72164155	Mreg	3.20E-13	-	72159827	72164155	-12.5	-11.8	6.68	-434	-434	1.31
Chr1	74437795	74438541	Usp37	0.0011	-	74437795	74438541	-2.96	-2.62	4.62	-434	-434	1.96
Chr1	74438888	74439966	Usp37	8.90E-07	-	74438888	74439966	-6.05	-5.65	4.96	-5.8	-6.51	0.891
Chr1	74452704	74454027	Usp37	0.033	-	74452704	74454027	-1.48	-1.15	1.85	-14	-15.5	1.45
Chr1	74576500	74579505	Zfp142	0.98	-	74576500	74579505	-0.01	0	2.43	-434	-434	1.75
Chr1	74593894	74594386	Rnf25	2.50E-19	-	74593894	74594386	-18.6	-17.5	9.11	-4.39	-4.96	0.871
Chr1	75136152	75136351	Cnppd1	3.20E-22	-	75136152	75136351	-21.5	-20.2	1.46	-9.67	-10.7	1.61
Chr1	75136498	75136795	Cnppd1	3.20E-22	-	75136498	75136795	-21.5	-20.2	2.35	-5.76	-6.47	0.956
Chr1	75171789	75172114	Abcb6	0.00017	-	75171789	75172114	-3.78	-3.43	3.64	-2.9	-3.33	1.76
Chr1	75181560	75181811	Atg9a	0.00028	-	75181560	75181811	-3.55	-3.2	4.4	-2.78	-3.19	0.8
Chr1	75197583	75198232	Glb1l	7.90E-15	-	75197583	75198232	-14.1	-13.2	4.26	-1.09	-1.3	0.7
Chr1	75208814	75209064	Glb1l	0.96	-	75208814	75209064	-0.0186	0	1.46	-2.65	-3.04	1.41
Chr1	77444968	77514954	Epha4	2.00E-13	-	77444968	77514954	-12.7	-12	7.58	-4.65	-5.25	0.732
Chr1	77771346	77771866	Gm33083	1.00E-06	-	77771346	77771866	-5.99	-5.6	3.47	-3.82	-4.35	-1.33
Chr1	79705254	79705555	Wdfy1	1.00E-10	-	79705254	79705555	-9.99	-9.43	2.53	-7.4	-8.26	1.43
Chr1	82236639	82236889	Irs1	1	-	82236639	82236889	-7.55e-05	0	3.76	-6.94	-7.76	2.03
Chr1	84724336	84725468	Trip12	1.30E-15	-	84724336	84725468	-14.9	-14	6.13	-2.11	-2.45	0.595
Chr1	85027543	85027740	Gm7582	0.0045	-	85027543	85027740	-2.35	-2.01	3.8	-2.8	-3.21	-0.852
Chr1	85028281	85028577	Gm7582	0.00035	-	85028281	85028577	-3.45	-3.1	5.53	-5.92	-6.64	-1.78
Chr1	85245430	85245628	C130026I21Rik	0.00013	-	85245430	85245628	-3.87	-2.99	3	-1.45	-1.71	-0.602
Chr1	85718024	85725233	A630001G21Rik	2.90E-10	-	85718024	85725233	-9.54	-9.01	6.43	-2.56	-2.94	-0.993
Chr1	86346956	86347156	Ncl	4.80E-07	-	86346956	86347156	-6.32	-5.92	2.5	-2.99	-3.42	1.07
Chr1	88262801	88263052	Hjurp	1	-	88262801	88263052	-1.99e-06	0	1.29	-2.05	-2.38	0.733
Chr1	88699711	88699911	Arl4c	1	-	88699711	88699911	-5.22e-08	0	2.82	-3.69	-4.19	1.74
Chr1	90958230	90958426	Rab17	1	-	90958230	90958426	-7.54e-07	0	2	-1.6	-1.88	-1.23
Chr1	91411580	91412324	Hes6	1.30E-12	-	91411580	91412324	-11.9	-11.2	2.97	-5.08	-5.72	1.13
Chr1	91416475	91427857	Per2	0.16	-	91416475	91427857	-0.807	-0.482	9.03	-434	-434	0.692
Chr1	93301352	93305830	Mterf4	3.20E-12	-	93301352	93305830	-11.5	-10.8	7.23	-11.8	-13	1.23
Chr1	93320024	93325421	Pask	3.20E-12	-	93320024	93325421	-11.5	-10.8	5.74	-434	-434	0.902
Chr1	93621298	93621698	Stk25	1.90E-10	-	93621298	93621698	-9.71	-9.16	4.31	-1.44	-1.69	-0.937
Chr1	93622046	93623464	Stk25	2.00E-20	-	93622046	93623464	-19.7	-18.5	3.22	-12.8	-14.2	1.52
Chr1	93625553	93625939	Stk25	2.00E-20	-	93625553	93625939	-19.7	-18.5	1.87	-5.55	-6.24	1.59
Chr1	93629179	93635625	Stk25	2.00E-20	-	93629179	93635625	-19.7	-18.5	1.66	-4.49	-5.08	0.823
Chr1	93725172	93754491	Thap4	1.30E-08	-	93725172	93754491	-7.87	-7.41	6.54	-5.11	-5.76	0.723
Chr1	93792672	93794746	Dtymk	1	-	93792672	93794746	-7.11e-05	0	2.09	-6.28	-7.03	1.3
Chr1	97707237	97713131	Ppip5k2	2.00E-13	-	97707237	97713131	-12.7	-12	5.14	-2.37	-2.74	1.04
Chr1	105556579	105556730	Pign	0.0029	-	105556579	105556730	-2.54	-2.21	2.95	-2.06	-2.4	-1.37
Chr1	106541974	106542325	Bcl2	1	-	106541974	106542325	-4.46e-09	0	7.18	-3.43	-3.91	1.05
Chr1	106771679	106771878	Vps4b	0.28	-	106771679	106771878	-0.556	-0.232	2.84	-5.33	-6	1.85
Chr1	106772026	106772374	Vps4b	0.0014	-	106772026	106772374	-2.84	-2.5	4.3	-6.32	-7.08	1.59
Chr1	106772472	106774080	Vps4b	1	-	106772472	106774080	-1.26e-07	0	3.09	-6.11	-6.85	1.82
Chr1	111860638	111860937	Dsel	1	-	111860638	111860937	-2.12e-07	0	1.82	-3.34	-3.8	2.01
Chr1	111862874	111863074	Dsel	0.97	-	111862874	111863074	-0.0148	0	2.28	-1.1	-1.31	1.9
Chr1	118300459	118301008	Tsn	0.55	-	118300459	118301008	-0.257	0	1.82	-434	-434	2.29
Chr1	119470402	119477938	Ralb	2.10E-09	-	119470402	119477938	-8.68	-8.19	4.52	-11	-12.2	0.642
Chr1	119837042	119837343	Ptpn4	1.00E-16	-	119837042	119837343	-16	-15	2.73	-3.11	-3.55	0.958
Chr1	120241676	120243781	Steap3	4.00E-14	-	120241676	120243781	-13.4	-12.6	1.33	-7.39	-8.25	0.846
Chr1	120427416	120427662	LOC108167722	0.49	-	120427416	120427662	-0.31	0	4.69	-4.24	-4.8	-0.968
Chr1	121319705	121319906	Insig2	2.30E-08	-	121319705	121319906	-7.64	-7.19	1.82	-2.83	-3.25	1.1
Chr1	121562083	121567930	Ddx18	2.90E-05	-	121562083	121567930	-4.54	-4.18	4.46	-2.94	-3.37	0.738
Chr1	125872966	125873566	Lypd1	6.30E-16	-	125872966	125873566	-15.2	-14.3	4.62	-6.31	-7.07	-0.892
Chr1	125914584	125914884	Nckap5	2.30E-06	-	125914584	125914884	-5.63	-5.24	9	-5.41	-6.08	0.99
Chr1	126023198	126024763	Nckap5	1.90E-07	-	126023198	126024763	-6.72	-6.3	3.8	-8.96	-9.97	-1.72
Chr1	126025411	126026111	Nckap5	1.90E-07	-	126025411	126026111	-6.72	-6.3	4.56	-5.57	-6.26	0.602
Chr1	126026509	126027259	Nckap5	1.90E-07	-	126026509	126027259	-6.72	-6.3	4.09	-9.99	-11.1	-0.882
Chr1	127976270	127977427	Zranb3	6.30E-12	-	127976270	127977427	-11.2	-10.6	5.25	-2.43	-2.8	-0.732
Chr1	128331624	128332222	Mcm6	6.30E-17	-	128331624	128332222	-16.2	-15.2	3.05	-9.53	-10.6	1.09
Chr1	128333416	128333616	Mcm6	4.30E-07	-	128333416	128333616	-6.37	-5.97	4.17	-7.11	-7.95	1.85
Chr1	130690637	130692292	Pfkfb2	4.80E-07	-	130690637	130692292	-6.32	-5.91	7.5	-4.17	-4.72	-1.07
Chr1	130697874	130698024	Pfkfb2	3.10E-05	-	130697874	130698024	-4.51	-4.15	3.24	-2.34	-2.71	-1.13
Chr1	131177256	131177456	Rassf5	2.10E-05	-	131177256	131177456	-4.67	-4.3	3.1	-3.7	-4.21	-2.53
Chr1	131254998	131256896	Ikbke	4.50E-07	-	131254998	131256896	-6.35	-5.95	4.82	-2.23	-2.58	-0.901
Chr1	131286550	131287051	Srgap2	1.60E-12	-	131286550	131287051	-11.8	-11.2	7.74	-6.29	-7.05	-1.27
Chr1	131295285	131295536	Srgap2	7.90E-11	-	131295285	131295536	-10.1	-9.58	4.5	-1.75	-2.04	1.13
Chr1	131411848	131525031	Srgap2	5.00E-11	-	131411848	131525031	-10.3	-9.69	1.61	-13.3	-14.7	1.95
Chr1	131525380	131526430	Srgap2	5.00E-11	-	131525380	131526430	-10.3	-9.69	2.73	-4.82	-5.44	1.51
Chr1	132114094	132114594	Cdk18	0.011	-	132114094	132114594	-1.96	-1.63	3.53	-2.3	-2.65	1.18
Chr1	132291083	132291366	Gm38446	2.00E-12	-	132291083	132291366	-11.7	-11	3.95	-2.21	-2.56	-0.99
Chr1	132356812	132358794	Tmcc2	2.30E-09	-	132356812	132358794	-8.63	-8.14	4.61	-3.75	-4.27	0.659
Chr1	132358962	132367778	Tmcc2	1.00E-15	-	132358962	132367778	-15	-14.1	9.09	-4.36	-4.94	0.651
Chr1	133001338	133003886	Mdm4	4.00E-11	-	133001338	133003886	-10.4	-9.77	1.59	-7.03	-7.85	2.23
Chr1	133624701	133633763	Zc3h11a	1.90E-09	-	133624701	133633763	-8.72	-8.22	4.32	-2.31	-2.67	0.591
Chr1	133656324	133657019	Zbed6	2.70E-05	-	133656324	133657019	-4.57	-4.21	7.01	-7.24	-8.09	1.25
Chr1	134076504	134076853	Btg2	9.80E-05	-	134076504	134076853	-4.01	-3.65	2.99	-2.58	-2.97	0.78
Chr1	134347588	134347838	Tmem183a	1	-	134347588	134347838	-2.42e-07	0	2.26	-8.45	-9.41	2.15
Chr1	134755156	134755906	Ppp1r12b	1.60E-13	-	134755156	134755906	-12.8	-12	6	-3.44	-3.93	-0.721
Chr1	134759000	134759450	Ppp1r12b	5.40E-09	-	134759000	134759450	-8.27	-7.79	3.74	-2.12	-2.46	1.34
Chr1	134759898	134765949	Ppp1r12b	1.00E-11	-	134759898	134765949	-11	-10.4	3.72	-1.5	-1.76	0.828
Chr1	135283876	135284026	Rnpep	1.10E-10	-	135283876	135284026	-9.94	-9.38	1.46	-1.23	-1.46	-0.724
Chr1	135301630	135304443	Timm17a	1.90E-06	-	135301630	135304443	-5.72	-5.33	6.2	-2.87	-3.29	0.963
Chr1	135382414	135382565	Ipo9	1	-	135382414	135382565	-8.98e-10	0	2.18	-1.8	-2.1	0.819
Chr1	135382714	135382865	Ipo9	1	-	135382714	135382865	-1.46e-06	0	1.99	-5.76	-6.47	1.07
Chr1	135469750	135470963	Nav1	4.00E-14	-	135469750	135470963	-13.4	-12.6	5.32	-6.09	-6.83	1.16
Chr1	135471062	135472777	Nav1	4.00E-14	-	135471062	135472777	-13.4	-12.6	2.21	-11.5	-12.8	1.84
Chr1	136268322	136268623	Camsap2	3.60E-08	-	136268322	136268623	-7.44	-7	4.3	-1.12	-1.33	0.828
Chr1	136268822	136269073	Camsap2	0.98	-	136268822	136269073	-0.0093	0	3.03	-3.18	-3.63	1.73
Chr1	138486309	138487101	Nek7	3.60E-08	-	138486309	138487101	-7.44	-7	4.41	-14.5	-16	1.71
Chr1	138832767	138838406	Lhx9	4.00E-13	-	138832767	138838406	-12.4	-11.1	1.54	-2.56	-2.94	2.54
Chr1	138838554	138839879	Lhx9	4.00E-13	-	138838554	138839879	-12.4	-11.1	1.27	-3.48	-3.96	2.29
Chr1	143608223	143609436	Cdc73	3.20E-17	-	143608223	143609436	-16.5	-15.6	5.75	-5.37	-6.04	1.9
Chr1	143754282	143754483	Trove2	1	-	143754282	143754483	-1.36e-07	0	2.06	-2.21	-2.56	-1.16
Chr1	143757127	143760024	Trove2	2.50E-16	-	143757127	143760024	-15.6	-14.7	5.18	-9.89	-11	1.47
Chr1	144000767	144001064	Rgs2	2.50E-19	-	144000767	144001064	-18.6	-17.5	3.69	-2.76	-3.17	1.53
Chr1	144001162	144004100	Rgs2	2.50E-19	-	144001162	144004100	-18.6	-17.5	9.19	-4.81	-5.42	0.626
Chr1	150076817	150077018	Ptgs2os	6.80E-09	-	150076817	150077018	-8.17	-7.7	2	-1.29	-1.52	-0.988
Chr1	150160088	150164948	Ptgs2os2	2.50E-10	-	150160088	150164948	-9.6	-9.06	2.68	-10.1	-11.2	1.54
Chr1	150362257	150362757	BC003331	6.60E-06	-	150362257	150362757	-5.18	-4.8	2.44	-1.71	-2	0.979
Chr1	151344018	151344412	LOC108167733	1.30E-33	-	151344018	151344412	-32.9	-30.9	6.12	-5.97	-6.69	-1.57
Chr1	151367897	151368147	Swt1	1.00E-05	-	151367897	151368147	-4.99	-4.62	3.79	-2.76	-3.17	1.74
Chr1	151391540	151397208	Swt1	4.00E-04	-	151391540	151397208	-3.4	-3.05	2.42	-7.36	-8.22	2.8
Chr1	151471036	151476302	Rnf2	6.30E-27	-	151471036	151476302	-26.2	-24.6	5.12	-434	-434	1.85
Chr1	151890869	151891919	1700025G04Rik	4.00E-20	-	151890869	151891919	-19.4	-18.2	6.29	-3.38	-3.85	0.584
Chr1	151892118	151892319	1700025G04Rik	2.00E-05	-	151892118	151892319	-4.69	-4.32	1.46	-2.18	-2.52	1.47
Chr1	151892467	151980473	1700025G04Rik	3.20E-17	-	151892467	151980473	-16.5	-15.5	6.66	-4.37	-4.94	0.962
Chr1	152765971	152766270	Rgl1	1.40E-07	-	152765971	152766270	-6.86	-6.44	2.61	-4.45	-5.04	1.21
Chr1	152838586	152841103	Smg7	9.10E-07	-	152838586	152841103	-6.04	-5.64	4.33	-434	-434	1.39
Chr1	152844070	152845224	Smg7	4.40E-06	-	152844070	152845224	-5.36	-4.98	4.08	-4.24	-4.81	1.01
Chr1	152845323	152848875	Smg7	5.50E-05	-	152845323	152848875	-4.26	-3.9	4.35	-6.04	-6.78	1.05
Chr1	153127127	153129120	Lamc2	2.50E-13	-	153127127	153129120	-12.6	-11.9	1.25	-3.72	-4.23	-1.39
Chr1	153456704	153458053	Dhx9	1.10E-05	-	153456704	153458053	-4.94	-4.57	1.86	-13.9	-15.4	1.49
Chr1	155276302	155276998	Xpr1	6.50E-08	-	155276302	155276998	-7.19	-6.76	5.24	-8.07	-8.99	-1.16
Chr1	155279779	155280426	Xpr1	8.70E-10	-	155279779	155280426	-9.06	-8.55	3.58	-4.82	-5.44	1.07
Chr1	155847708	155848657	Cep350	0.99	-	155847708	155848657	-0.00282	0	10.6	-5.21	-5.86	-0.608
Chr1	155926540	155928498	Cep350	1	-	155926540	155928498	-3.36e-05	0	3.72	-2.05	-2.38	-0.584
Chr1	155928596	155929096	Cep350	0.86	-	155928596	155929096	-0.0634	0	10	-4.06	-4.6	-0.886
Chr1	155931579	155933388	Cep350	1	-	155931579	155933388	-0.00204	0	4.29	-5.58	-6.27	-0.58
Chr1	156653765	156654013	Tor3a	1	-	156653765	156654013	-1.55e-06	0	3.15	-3.61	-4.1	-0.909
Chr1	157139916	157140266	Rasal2	1.10E-09	-	157139916	157140266	-8.96	-8.45	4.54	-1.44	-1.7	-0.674
Chr1	160203398	160205037	Cacybp	0.98	-	160203398	160205037	-0.0107	0	2.03	-7.7	-8.58	1.19
Chr1	160224270	160236657	Rabgap1l	9.30E-07	-	160224270	160236657	-6.03	-5.64	5.71	-3.09	-3.53	-0.887
Chr1	161019266	161029650	Zbtb37	6.30E-14	-	161019266	161029650	-13.2	-12.5	11.6	-3.44	-3.92	-0.666
Chr1	161090260	161093778	Klhl20	4.50E-09	-	161090260	161093778	-8.35	-7.87	2.99	-3.61	-4.11	1.03
Chr1	161109261	161130451	Klhl20	3.20E-17	-	161109261	161130451	-16.5	-15.5	8.16	-3.67	-4.18	0.659
Chr1	161241305	161241555	Prdx6	0.0049	-	161241305	161241555	-2.31	-1.97	2.25	-9.75	-10.8	1.25
Chr1	162533770	162535859	Mettl13	2.00E-08	-	162533770	162535859	-7.7	-7.24	8.7	-5.35	-6.02	0.729
Chr1	162537303	162544242	Mettl13	0.95	-	162537303	162544242	-0.0231	0	2.11	-5.18	-5.83	0.835
Chr1	162544341	162548295	Mettl13	3.90E-05	-	162544341	162548295	-4.41	-4.05	6.11	-5.84	-6.55	0.792
Chr1	162673032	162675626	Prrc2c	4.00E-09	-	162673032	162675626	-8.4	-7.92	7.94	-6.4	-7.17	0.788
Chr1	162676774	162678013	Prrc2c	1	-	162676774	162678013	-1.22e-07	0	1.58	-10.3	-11.5	1.61
Chr1	162679517	162679936	Prrc2c	0.99	-	162679517	162679936	-0.00247	0	1.34	-9.22	-10.3	0.992
Chr1	163245317	163245567	Prrx1	3.70E-10	-	163245317	163245567	-9.43	-8.9	2.03	-2.2	-2.55	1.38
Chr1	163255990	163256141	Prrx1	5.00E-15	-	163255990	163256141	-14.3	-13.5	1.23	-11.5	-12.7	2.95
Chr1	163256239	163256489	Prrx1	5.00E-15	-	163256239	163256489	-14.3	-13.5	1.88	-9.91	-11	2.31
Chr1	163256588	163257087	Prrx1	5.00E-15	-	163256588	163257087	-14.3	-13.5	6.7	-7.39	-8.24	1.87
Chr1	163396818	163403570	Gorab	1.90E-07	-	163396818	163403570	-6.71	-6.3	2.68	-1.65	-1.93	0.581
Chr1	164291495	164291645	Blzf1	1	-	164291495	164291645	-7.57e-06	0	2.96	-5.22	-5.87	2.66
Chr1	164292143	164298300	Blzf1	7.90E-05	-	164292143	164298300	-4.1	-3.75	3.99	-7.24	-8.08	1.47
Chr1	164299725	164302664	Blzf1	0.0022	-	164299725	164302664	-2.65	-2.31	4.6	-2.47	-2.85	0.839
Chr1	165215465	165220118	Tiprl	2.50E-11	-	165215465	165220118	-10.6	-9.97	6.99	-2.85	-3.27	0.868
Chr1	165236485	165236684	Tiprl	2.50E-11	-	165236485	165236684	-10.6	-9.97	4.12	-5.89	-6.61	2.36
Chr1	165592427	165592824	Mpzl1	2.80E-07	-	165592427	165592824	-6.55	-6.14	4.35	-1.54	-1.81	0.906
Chr1	165593367	165601786	Mpzl1	7.90E-13	-	165593367	165601786	-12.1	-11.4	7.05	-1.85	-2.16	0.922
Chr1	165902270	165908941	Pou2f1	1.60E-09	-	165902270	165908941	-8.79	-8.29	2.2	-2.02	-2.35	-1.04
Chr1	165916987	165934853	Pou2f1	1.60E-09	-	165916987	165934853	-8.79	-8.29	1.69	-2.79	-3.2	-1.31
Chr1	168158397	168158698	Pbx1	1.00E-13	-	168158397	168158698	-13	-12.2	2.92	-2.62	-3.01	1.16
Chr1	169506098	169510498	Nuf2	1	-	169506098	169510498	-1.69e-10	0	1.73	-8.88	-9.89	1.63
Chr1	169952225	169953123	Hsd17b7	6.30E-13	-	169952225	169953123	-12.2	-11.5	5.48	-11.6	-12.8	0.797
Chr1	169977437	169984517	Ddr2	1.60E-19	-	169977437	169984517	-18.8	-17.6	8.08	-7.61	-8.49	0.986
Chr1	170110290	170110440	Ddr2	4.30E-06	-	170110290	170110440	-5.37	-4.99	2.33	-1.22	-1.44	0.721
Chr1	170142067	170142516	Uap1	1.30E-26	-	170142067	170142516	-25.9	-24.3	4.65	-10.2	-11.3	1.71
Chr1	170161561	170173473	Uap1	1.30E-26	-	170161561	170173473	-25.9	-24.3	4.03	-6.43	-7.2	1.3
Chr1	170199648	170205193	Uhmk1	0.92	-	170199648	170205193	-0.0384	0	4.65	-7.97	-8.88	1.86
Chr1	170709753	170709904	Atf6	2.30E-10	-	170709753	170709904	-9.64	-9.09	5.21	-2.47	-2.85	0.58
Chr1	170874235	170874532	Dusp12	5.00E-05	-	170874235	170874532	-4.3	-3.94	3.69	-7.76	-8.65	1.92
Chr1	171277088	171277538	Ppox	3.50E-07	-	171277088	171277538	-6.45	-6.04	2.39	-4.01	-4.55	1.67
Chr1	171344441	171344964	Nit1	0.00089	-	171344441	171344964	-3.05	-2.71	1.44	-4.07	-4.61	1.85
Chr1	172003208	172003409	Vangl2	0.00033	-	172003208	172003409	-3.48	-3.13	2.21	-1.9	-2.22	-0.73
Chr1	172004107	172004408	Vangl2	3.90E-06	-	172004107	172004408	-5.41	-5.03	2.6	-3.83	-4.35	-1.06
Chr1	172009880	172010031	Vangl2	3.90E-06	-	172009880	172010031	-5.41	-5.03	1.73	-3.4	-3.88	2.02
Chr1	173749215	173759470	Ifi204	1.30E-12	-	173749215	173759470	-11.9	-11.3	4.53	-7.08	-7.92	1.28
Chr1	173971357	173982694	Ifi202b	5.00E-12	-	173971357	173982694	-11.3	-10.6	5.5	-7.78	-8.68	1.19
Chr1	176734956	176737598	Cep170	1.30E-43	-	176734956	176737598	-42.9	-40.6	4.46	-434	-434	1.35
Chr1	176761457	176782404	Cep170	1.30E-43	-	176761457	176782404	-42.9	-40.6	5.42	-434	-434	1.38
Chr1	177024115	177024265	Akt3	1.60E-12	-	177024115	177024265	-11.8	-11.2	1.34	-1.95	-2.27	1.02
Chr1	177024663	177024914	Akt3	1.60E-12	-	177024663	177024914	-11.8	-11.2	3	-1.77	-2.07	1.02
Chr1	177025311	177040803	Akt3	1.60E-12	-	177025311	177040803	-11.8	-11.2	1.26	-7.29	-8.14	1.49
Chr1	177050046	177050247	Akt3	4.00E-15	-	177050046	177050247	-14.4	-13.6	1.49	-12.4	-13.7	2.52
Chr1	177764022	177769948	Adss	4.00E-11	-	177764022	177769948	-10.4	-9.8	4.65	-4.88	-5.51	1.06
Chr1	178321157	178321706	Hnrnpu	3.10E-07	-	178321157	178321706	-6.51	-6.1	2.78	-9.6	-10.7	1.35
Chr1	178321805	178322154	Hnrnpu	1.50E-06	-	178321805	178322154	-5.83	-5.44	1.33	-5.52	-6.2	0.708
Chr1	178322901	178323101	Hnrnpu	1	-	178322901	178323101	-0.000171	0	2.13	-8.76	-9.75	2.57
Chr1	178330682	178330832	Hnrnpu	2.80E-10	-	178330682	178330832	-9.56	-9.02	1.33	-12.1	-13.4	1.01
Chr1	178331227	178331871	Hnrnpu	2.80E-10	-	178331227	178331871	-9.56	-9.02	1.2	-9.26	-10.3	1.09
Chr1	178957316	178957516	Smyd3	8.50E-08	-	178957316	178957516	-7.07	-6.64	1.9	-3.97	-4.5	1.09
Chr1	179531340	179532088	Tfb2m	0.99	-	179531340	179532088	-0.00218	0	2.52	-1.71	-2	1.35
Chr1	179545861	179546207	Tfb2m	1.00E-08	-	179545861	179546207	-7.98	-7.52	3.41	-1.31	-1.55	0.66
Chr1	179745143	179745643	Ahctf1	0.0089	-	179745143	179745643	-2.05	-1.71	4.39	-7.03	-7.85	1.55
Chr1	179760314	179763555	Ahctf1	4.80E-07	-	179760314	179763555	-6.32	-5.92	2.51	-9.6	-10.7	1.04
Chr1	180227502	180228867	Psen2	1	-	180227502	180228867	-1.11e-05	0	2.54	-3.99	-4.53	-1.67
Chr1	181093213	181093862	Nvl	6.50E-09	-	181093213	181093862	-8.19	-7.72	2.62	-8.09	-9.01	1.39
Chr1	181816701	181816950	Lbr	0.98	-	181816701	181816950	-0.00863	0	2.17	-12.6	-13.9	2.2
Chr1	181905403	181913310	Enah	1.00E-20	-	181905403	181913310	-20	-18.7	5.96	-4.49	-5.07	0.96
Chr1	181917234	181919357	Enah	1.00E-20	-	181917234	181919357	-20	-18.7	1.74	-3.64	-4.14	1.31
Chr1	182467308	182470197	Capn2	2.50E-13	-	182467308	182470197	-12.6	-11.9	4.01	-6.94	-7.76	0.814
Chr1	183276391	183276640	Brox	4.00E-11	-	183276391	183276640	-10.4	-9.78	2.74	-6.22	-6.97	2.07
Chr1	183277733	183277883	Brox	4.70E-07	-	183277733	183277883	-6.33	-5.93	1.97	-2.17	-2.52	1.08
Chr1	183277982	183280929	Brox	7.90E-16	-	183277982	183280929	-15.1	-14.3	8.6	-8.02	-8.94	1.53
Chr1	184898468	184905497	Mark1	1.00E-08	-	184898468	184905497	-7.98	-7.52	7.86	-4.18	-4.74	-0.986
Chr1	185286859	185287108	Iars2	1	-	185286859	185287108	-1.55e-05	0	1.61	-2.04	-2.37	0.906
Chr1	186625229	186625579	Tgfb2	3.60E-09	-	186625229	186625579	-8.44	-7.96	3.9	-10	-11.1	3.58
Chr1	188971342	188971739	Kctd3	1	-	188971342	188971739	-0.00101	0	4.87	-13.4	-14.8	2.55
Chr1	189642349	189657174	Cenpf	7.90E-22	-	189642349	189657174	-21.1	-19.8	9.47	-434	-434	0.707
Chr1	189657323	189684620	Cenpf	1.60E-20	-	189657323	189684620	-19.8	-18.6	8.46	-434	-434	0.615
Chr1	190844596	190871836	Rps6kc1	1	-	190844596	190871836	-1.29e-07	0	1.27	-11.1	-12.3	1.6
Chr1	191352676	191353074	Ppp2r5a	2.60E-08	-	191352676	191353074	-7.59	-7.14	5.59	-4.19	-4.75	1.01
Chr1	191368700	191396296	Ppp2r5a	1.70E-08	-	191368700	191396296	-7.76	-7.31	5.96	-2.11	-2.44	0.815
Chr1	191539103	191546568	Dtl	2.50E-12	-	191539103	191546568	-11.6	-11	6.46	-8.82	-9.81	0.627
Chr1	192100543	192101521	Rcor3	5.00E-18	-	192100543	192101521	-17.3	-16.3	6.54	-2.57	-2.95	0.667
Chr1	192101670	192101920	Rcor3	2.30E-08	-	192101670	192101920	-7.63	-7.18	2	-7.05	-7.88	2.24
Chr1	192119962	192120112	Rcor3	2.30E-06	-	192119962	192120112	-5.64	-5.25	1.39	-3.08	-3.52	0.655
Chr1	192513473	192513773	Hhat	1	-	192513473	192513773	-0.000253	0	7.5	-1.29	-1.53	2.91
Chr1	192844785	192845084	Sertad4	0.00042	-	192844785	192845084	-3.38	-3.03	2.69	-9.89	-11	1.86
Chr1	192845829	192845979	Sertad4	0.94	-	192845829	192845979	-0.0278	0	1.78	-8.75	-9.73	2.42
Chr1	193118249	193130201	Diexf	1.60E-19	-	193118249	193130201	-18.8	-17.7	5.93	-7.14	-7.97	0.774
Chr1	195117563	195117761	Cr1l	0.0059	-	195117563	195117761	-2.23	-1.89	2.36	-4.11	-4.65	0.943
Chr10	4148072	4156035	Mthfd1l	6.80E-09	+	4148072	4156035	-8.17	-7.7	3.22	-5.41	-6.08	1.19
Chr10	3992349	3992698	Gm16074	3.50E-05	+	3992349	3992698	-4.46	-4.09	2.58	-1.24	-1.46	-1.01
Chr10	4454692	4455041	Armt1	3.20E-13	+	4454692	4455041	-12.5	-11.8	4.12	-4.04	-4.58	1.48
Chr10	7663948	7664286	A630066F11Rik	6.80E-07	+	7663948	7664286	-6.17	-5.77	6	-2.18	-2.53	-1.13
Chr10	7678637	7678787	Nup43	0.53	+	7678637	7678787	-0.274	0	3.62	-6.42	-7.19	1.94
Chr10	7691341	7704383	Lats1	7.90E-15	+	7691341	7704383	-14.1	-13.3	6.46	-434	-434	0.756
Chr10	7715265	7715416	Lats1	1	+	7715265	7715416	-6.06e-06	0	1.3	-7.73	-8.62	2.57
Chr10	7715514	7715814	Lats1	1.50E-06	+	7715514	7715814	-5.83	-5.44	2	-7.54	-8.41	1.37
Chr10	7748831	7751626	Katna1	0.0021	+	7748831	7751626	-2.68	-2.34	2.65	-1.94	-2.26	1.21
Chr10	7762904	7763101	Katna1	1	+	7762904	7763101	-0.000187	0	1.57	-2.77	-3.18	1.78
Chr10	7822170	7822466	Ppil4	1	+	7822170	7822466	-3.1e-05	0	2.62	-5.36	-6.03	1.37
Chr10	11159592	11164976	Shprh	3.20E-13	+	11159592	11164976	-12.5	-11.8	8.63	-8.46	-9.42	1.1
Chr10	11170126	11170431	Shprh	3.20E-13	+	11170126	11170431	-12.5	-11.8	2.01	-6.76	-7.57	1.81
Chr10	11213449	11213600	Shprh	6.80E-08	+	11213449	11213600	-7.17	-6.73	1.34	-6.94	-7.76	2.29
Chr10	13503207	13505936	Fuca2	7.60E-08	+	13503207	13505936	-7.12	-6.69	1.78	-9.23	-10.3	1.29
Chr10	14143926	14149881	Hivep2	7.90E-14	+	14143926	14149881	-13.1	-12.4	11.6	-2.65	-3.05	-0.762
Chr10	14150579	14151029	Hivep2	5.00E-18	+	14150579	14151029	-17.3	-16.3	5.9	-2.63	-3.02	-0.671
Chr10	18531398	18532047	Nhsl1	6.30E-11	+	18531398	18532047	-10.2	-9.63	4.8	-6.02	-6.75	-1.48
Chr10	20323259	20323558	Bclaf1	7.90E-22	+	20323259	20323558	-21.1	-19.8	2.61	-5.93	-6.65	0.948
Chr10	20333446	20334621	Bclaf1	2.50E-23	+	20333446	20334621	-22.6	-21.2	1.72	-4.53	-5.13	0.691
Chr10	20339783	20340162	Bclaf1	2.50E-23	+	20339783	20340162	-22.6	-21.2	2.94	-2.43	-2.8	0.831
Chr10	20353428	20361173	Mtfr2	4.60E-07	+	20353428	20361173	-6.34	-5.94	7.9	-434	-434	1.27
Chr10	21395630	21395880	Aldh8a1	1	+	21395630	21395880	-1.17e-06	0	1.67	-1.47	-1.72	2.69
Chr10	21998714	21999557	Sgk1	5.90E-08	+	21998714	21999557	-7.23	-6.79	4.17	-12.9	-14.3	1.31
Chr10	22181152	22181302	Raet1e	7.90E-18	+	22181152	22181302	-17.1	-16.1	1.68	-4.43	-5.01	1.42
Chr10	22286139	22286337	H60b	4.70E-09	+	22286139	22286337	-8.33	-7.85	4.07	-9.72	-10.8	2.15
Chr10	22371479	22372234	Raet1d	1.00E-12	+	22371479	22372234	-12	-11.3	2.5	-3.78	-4.3	1.29
Chr10	23826178	23826776	Slc18b1	2.50E-11	+	23826178	23826776	-10.6	-9.96	2.43	-1.47	-1.73	0.948
Chr10	24596742	24597850	Ctgf	1.50E-08	+	24596742	24597850	-7.81	-7.35	5.83	-9.78	-10.9	0.795
Chr10	24904389	24905984	Med23	1	+	24904389	24905984	-6.61e-07	0	1.87	-11.5	-12.7	2.25
Chr10	24912679	24912980	Med23	1	+	24912679	24912980	-1.78e-05	0	1.97	-10.7	-11.8	2.03
Chr10	25495516	25499851	Epb41l2	7.90E-21	+	25495516	25499851	-20.1	-18.8	1.8	-2.47	-2.85	1.02
Chr10	25513056	25522571	Epb41l2	2.00E-26	+	25513056	25522571	-25.7	-24.1	1.51	-13.7	-15.2	2.61
Chr10	25522869	25523070	Epb41l2	2.00E-26	+	25522869	25523070	-25.7	-24.1	1.82	-10.3	-11.4	2.76
Chr10	28465815	28475128	Ptprk	4.00E-11	+	28465815	28475128	-10.4	-9.81	2.15	-5.61	-6.31	0.958
Chr10	29222282	29227599	9330159F19Rik	4.00E-12	+	29222282	29227599	-11.4	-10.8	6.9	-9.63	-10.7	-0.653
Chr10	29346462	29346611	Echdc1	5.10E-09	+	29346462	29346611	-8.29	-7.81	2.34	-4.39	-4.97	1.62
Chr10	34483795	34547363	Frk	3.20E-14	+	34483795	34547363	-13.5	-12.7	4.62	-1.63	-1.91	0.722
Chr10	39198580	39198775	Gm6477	2.00E-16	+	39198580	39198775	-15.7	-14.8	4.46	-1.23	-1.45	-0.694
Chr10	39551393	39564336	Fyn	1.00E-12	+	39551393	39564336	-12	-11.3	5.75	-2.7	-3.1	0.704
Chr10	39864779	39874562	Rev3l	2.00E-13	+	39864779	39874562	-12.7	-11.9	5.55	-9.19	-10.2	1.72
Chr10	40349406	40349655	Cdk19	8.90E-05	+	40349406	40349655	-4.05	-3.7	2.29	-2.08	-2.41	-0.849
Chr10	42693003	42701081	Ostm1	0.00045	+	42693003	42701081	-3.35	-3	3.2	-434	-434	1.75
Chr10	42701228	42701426	Ostm1	0.011	+	42701228	42701426	-1.94	-1.61	2.78	-1.79	-2.09	1.71
Chr10	42830220	42830371	Sec63	1	+	42830220	42830371	-9.9e-05	0	1.74	-1.35	-1.59	1.8
Chr10	43221604	43221854	Pdss2	2.50E-12	+	43221604	43221854	-11.6	-10.9	1.92	-5.78	-6.49	1.39
Chr10	43345534	43393903	Pdss2	2.30E-07	+	43345534	43393903	-6.64	-6.23	3.65	-4.7	-5.3	1.5
Chr10	43439862	43440511	Pdss2	2.50E-15	+	43439862	43440511	-14.6	-13.7	5.4	-4.88	-5.5	-0.7
Chr10	43763624	43764975	1700027J07Rik	1.30E-26	+	43763624	43764975	-25.9	-23.7	3.75	-2.41	-2.78	-1.42
Chr10	43902259	43902458	Rtn4ip1	1.10E-07	+	43902259	43902458	-6.96	-6.53	1.98	-1.51	-1.78	-0.704
Chr10	44362956	44363454	Atg5	9.80E-07	+	44362956	44363454	-6.01	-5.61	3.24	-12.4	-13.7	1.52
Chr10	50604870	50637932	Ascc3	1.00E-14	+	50604870	50637932	-14	-13.2	4.94	-5.48	-6.16	1.12
Chr10	50716497	50718328	Ascc3	0.0071	+	50716497	50718328	-2.15	-1.81	1.52	-11.6	-12.8	2.2
Chr10	50849540	50850753	Ascc3	1.60E-13	+	50849540	50850753	-12.8	-12.1	6.59	-2.29	-2.65	0.97
Chr10	52233731	52261870	Dcbld1	1.80E-06	+	52233731	52261870	-5.74	-5.35	2.43	-1.36	-1.6	1.03
Chr10	52430112	52437017	Nus1	2.50E-32	+	52430112	52437017	-31.6	-29.7	6.26	-4.85	-5.47	1.02
Chr10	53597010	53597260	Asf1a	2.00E-23	+	53597010	53597260	-22.7	-21.3	2.38	-2.37	-2.74	0.752
Chr10	57511473	57512496	Hsf2	5.00E-12	+	57511473	57512496	-11.3	-10.6	6.22	-2.71	-3.11	0.705
Chr10	58255850	58274976	Gcc2	7.90E-20	+	58255850	58274976	-19.1	-18	10.3	-3.23	-3.69	0.628
Chr10	58292736	58294865	Gcc2	7.90E-20	+	58292736	58294865	-19.1	-18	1.63	-7.23	-8.08	1.61
Chr10	58298670	58304549	Gcc2	7.90E-20	+	58298670	58304549	-19.1	-18	2.46	-434	-434	2.35
Chr10	58421494	58421795	Lims1	2.80E-09	+	58421494	58421795	-8.55	-8.06	2.5	-6.11	-6.85	2.28
Chr10	58455234	58455843	Ranbp2	1	+	58455234	58455843	-9.69e-12	0	1.96	-434	-434	4.59
Chr10	58490709	58494055	Ranbp2	4.40E-07	+	58490709	58494055	-6.36	-5.96	6.82	-8.86	-9.86	0.944
Chr10	58984119	59049447	Sh3rf3	1.00E-11	+	58984119	59049447	-11	-10.4	2.39	-8.63	-9.6	1.89
Chr10	59137916	59138766	Sh3rf3	2.50E-13	+	59137916	59138766	-12.6	-11.9	3.15	-1.86	-2.17	0.95
Chr10	61580168	61580317	Lrrc20	1	+	61580168	61580317	-4.02e-09	0	3.92	-2.09	-2.42	-1.18
Chr10	61580662	61580812	Lrrc20	1	+	61580662	61580812	-2.7e-10	0	7.53	-3.2	-3.66	-1.14
Chr10	61580959	61581406	Lrrc20	1	+	61580959	61581406	-8.28e-09	0	6.56	-5.23	-5.88	-0.884
Chr10	61695646	61695946	Tysnd1	1	+	61695646	61695946	-5.81e-10	0	1.77	-8.07	-9	-1.36
Chr10	61696193	61696742	Tysnd1	1	+	61696193	61696742	-4.02e-09	0	1.77	-7.17	-8.02	-0.793
Chr10	63000344	63002277	Rufy2	8.50E-07	+	63000344	63002277	-6.07	-5.67	1.77	-1.21	-1.43	0.663
Chr10	63004739	63006738	Rufy2	2.30E-08	+	63004739	63006738	-7.64	-7.19	1.68	-2.03	-2.35	-1.36
Chr10	63015495	63015845	Rufy2	1.90E-09	+	63015495	63015845	-8.71	-8.22	3.5	-5.02	-5.65	1.59
Chr10	63244129	63249982	Herc4	7.90E-27	+	63244129	63249982	-26.1	-24.5	7.37	-1.11	-1.32	0.821
Chr10	67185975	67189799	Jmjd1c	0.065	+	67185975	67189799	-1.19	-0.865	6.43	-4.76	-5.37	1.61
Chr10	67218153	67229922	Jmjd1c	8.10E-08	+	67218153	67229922	-7.09	-6.66	7.63	-434	-434	0.657
Chr10	67239933	67244790	Jmjd1c	0.0011	+	67239933	67244790	-2.95	-2.6	3.08	-13	-14.3	1.87
Chr10	67249650	67249800	Jmjd1c	1	+	67249650	67249800	-3.26e-09	0	1.23	-10.9	-12.1	4.21
Chr10	67253361	67253711	Jmjd1c	1	+	67253361	67253711	-9.49e-06	0	4.29	-6.08	-6.81	2.01
Chr10	67253810	67254515	Jmjd1c	1	+	67253810	67254515	-3.36e-08	0	5.5	-5.08	-5.72	2.76
Chr10	67255527	67255678	Jmjd1c	1	+	67255527	67255678	-3.79e-09	0	1.31	-434	-434	4.33
Chr10	67540917	67541566	Egr2	1.10E-10	+	67540917	67541566	-9.96	-8.8	5.67	-2.64	-3.03	-1.65
Chr10	67546944	67547493	Egr2	1.30E-09	+	67546944	67547493	-8.88	-8.37	5.89	-2.55	-2.93	0.649
Chr10	69269975	69270772	Rhobtb1	5.20E-08	+	69269975	69270772	-7.28	-6.84	8.72	-8.94	-9.94	-1.11
Chr10	69992928	69993079	Ank3	1.70E-06	+	69992928	69993079	-5.78	-4.84	2.83	-1.5	-1.76	2.33
Chr10	70189614	70190362	Ccdc6	2.50E-27	+	70189614	70190362	-26.6	-24.9	3	-434	-434	1.6
Chr10	70190510	70191308	Ccdc6	2.50E-15	+	70190510	70191308	-14.6	-13.8	2.5	-6.24	-6.99	0.949
Chr10	70191805	70192104	Ccdc6	2.50E-15	+	70191805	70192104	-14.6	-13.8	3.48	-3.12	-3.56	0.894
Chr10	70192203	70192453	Ccdc6	2.50E-15	+	70192203	70192453	-14.6	-13.8	1.44	-8.02	-8.94	1.7
Chr10	71383085	71383236	Ipmk	1	+	71383085	71383236	-6.53e-05	0	1.4	-3	-3.43	2.1
Chr10	71383435	71383586	Ipmk	0.031	+	71383435	71383586	-1.51	-1.18	2.04	-4.9	-5.53	2.62
Chr10	72657170	72668605	Zwint	1.90E-05	+	72657170	72668605	-4.73	-4.36	3.25	-434	-434	1.63
Chr10	72674416	72674914	Zwint	3.80E-06	+	72674416	72674914	-5.42	-5.04	2.35	-12.3	-13.6	1.37
Chr10	75060945	75130669	Bcr	4.20E-10	+	75060945	75130669	-9.38	-8.85	4.85	-5.98	-6.7	0.6
Chr10	75181675	75182931	Bcr	2.00E-18	+	75181675	75182931	-17.7	-16.6	9.3	-3.43	-3.91	0.608
Chr10	75183727	75183977	Bcr	1	+	75183727	75183977	-6e-05	0	2.69	-2.21	-2.56	-0.836
Chr10	75230823	75257914	Specc1l	7.10E-09	+	75230823	75257914	-8.15	-7.68	6.36	-7.94	-8.86	0.791
Chr10	75310508	75311206	Specc1l	9.10E-09	+	75310508	75311206	-8.04	-7.57	5.06	-2.5	-2.88	0.753
Chr10	75311354	75311554	Specc1l	0.00066	+	75311354	75311554	-3.18	-2.84	2.89	-3.53	-4.02	1.68
Chr10	76038406	76038655	Zfp280b	2.70E-05	+	76038406	76038655	-4.57	-4.2	4.33	-1.36	-1.6	0.696
Chr10	76470052	76471464	Mcm3ap	6.30E-14	+	76470052	76471464	-13.2	-12.4	5.55	-3.16	-3.61	0.62
Chr10	76531663	76533582	Lss	1.00E-14	+	76531663	76533582	-14	-13.2	1.41	-5.3	-5.96	0.625
Chr10	76553011	76553907	Lss	7.90E-22	+	76553011	76553907	-21.1	-19.9	3.6	-434	-434	1
Chr10	77049587	77050134	Slc19a1	2.20E-06	+	77049587	77050134	-5.65	-5.26	2.98	-5.73	-6.44	1.29
Chr10	77597034	77597334	Pttg1ip	1.40E-05	+	77597034	77597334	-4.86	-4.49	1.59	-5.41	-6.08	0.709
Chr10	77598332	77598482	Pttg1ip	1	+	77598332	77598482	-1.19e-11	0	1.52	-6.71	-7.51	2.06
Chr10	77644553	77644950	Ube2g2	4.00E-18	+	77644553	77644950	-17.4	-16.4	4.24	-3.1	-3.55	0.607
Chr10	77645197	77645495	Ube2g2	5.00E-11	+	77645197	77645495	-10.3	-9.7	2.07	-7.16	-8	1.15
Chr10	79689068	79689361	Gzmm	1	+	79689068	79689361	-0.000216	0	2.6	-3.8	-4.32	1.06
Chr10	79781280	79782044	Fstl3	1.80E-06	+	79781280	79782044	-5.74	-5.35	5.41	-11.6	-12.8	1.86
Chr10	79782190	79782581	Fstl3	0.21	+	79782190	79782581	-0.673	-0.349	2.76	-6.89	-7.71	1.62
Chr10	79819878	79820126	Palm	0.0036	+	79819878	79820126	-2.44	-2.11	2.52	-2.73	-3.14	0.698
Chr10	79863148	79863446	Ptbp1	1	+	79863148	79863446	-9.14e-05	0	1.51	-13.7	-15.2	1.65
Chr10	79863692	79864188	Ptbp1	1	+	79863692	79864188	-4.89e-05	0	2.54	-14.2	-15.7	1.33
Chr10	79949031	79949552	Arid3a	0.0012	+	79949031	79949552	-2.92	-2.58	1.92	-3.19	-3.64	1.26
Chr10	79951337	79952030	Arid3a	4.00E-05	+	79951337	79952030	-4.4	-4.04	4.03	-1.6	-1.87	0.909
Chr10	79952577	79953624	Arid3a	4.00E-07	+	79952577	79953624	-6.4	-6	4.23	-4.5	-5.09	0.833
Chr10	79968309	79968803	Wdr18	1.20E-05	+	79968309	79968803	-4.93	-4.56	2.38	-9.64	-10.7	1.68
Chr10	79968999	79969198	Wdr18	1.10E-07	+	79968999	79969198	-6.94	-6.52	2.38	-3.94	-4.47	1.63
Chr10	79975745	79976841	Grin3b	5.00E-15	+	79975745	79976841	-14.3	-13.5	6.75	-8.24	-9.17	-1.71
Chr10	79976989	79977190	Grin3b	5.00E-15	+	79976989	79977190	-14.3	-13.5	2.44	-4.42	-4.99	-2.11
Chr10	80126283	80126690	Stk11	2.50E-26	+	80126283	80126690	-25.6	-24	1.58	-13.1	-14.5	1.96
Chr10	80128052	80128493	Stk11	2.50E-26	+	80128052	80128493	-25.6	-24	1.61	-8.3	-9.25	1.56
Chr10	80129942	80130685	Stk11	2.50E-49	+	80129942	80130685	-48.6	-46.2	4.93	-2.56	-2.95	0.686
Chr10	80153980	80157676	Midn	3.10E-08	+	80153980	80157676	-7.51	-7.07	4.35	-14.2	-15.7	0.912
Chr10	80240811	80242704	Mum1	6.30E-24	+	80240811	80242704	-23.2	-21.8	2.27	-434	-434	1.74
Chr10	80243646	80243897	Mum1	1.30E-16	+	80243646	80243897	-15.9	-15	2.79	-3.44	-3.92	1.5
Chr10	80284515	80288017	Dazap1	3.20E-23	+	80284515	80288017	-22.5	-21.1	4.17	-2.22	-2.57	0.668
Chr10	80311074	80316661	Apc2	1.60E-13	+	80311074	80316661	-12.8	-12.1	7.32	-434	-434	-1.34
Chr10	80316909	80317060	Apc2	0.0081	+	80316909	80317060	-2.09	-1.75	1.71	-3.68	-4.19	-1.71
Chr10	80317508	80317708	Apc2	0.00051	+	80317508	80317708	-3.29	-2.95	1.78	-2.48	-2.86	-1.43
Chr10	80335398	80336094	Reep6	1	+	80335398	80336094	-2.97e-05	0	6.22	-12	-13.3	-2.01
Chr10	80336192	80336391	Reep6	0.94	+	80336192	80336391	-0.0273	0	3.22	-1.92	-2.24	-1.28
Chr10	80579657	80579856	Gm26710	1	+	80579657	80579856	-5.74e-06	0	1.91	-2.03	-2.36	1.68
Chr10	80639830	80640622	Csnk1g2	3.00E-07	+	80639830	80640622	-6.53	-6.12	3.97	-6.45	-7.22	0.639
Chr10	80785587	80786431	Dot1l	5.00E-11	+	80785587	80786431	-10.3	-9.71	2.63	-5.67	-6.36	0.712
Chr10	80788727	80789077	Dot1l	5.00E-15	+	80788727	80789077	-14.3	-13.5	3.52	-4.39	-4.97	1.06
Chr10	80792418	80792568	Dot1l	1	+	80792418	80792568	-7.11e-11	0	1.37	-1.33	-1.57	-0.913
Chr10	80793565	80794264	Dot1l	1.30E-19	+	80793565	80794264	-18.9	-17.7	9.53	-6.86	-7.67	1.22
Chr10	80803989	80804187	Sf3a2	6.20E-06	+	80803989	80804187	-5.21	-4.84	1.88	-4.78	-5.4	0.748
Chr10	80867660	80867861	Sppl2b	1	+	80867660	80867861	-1.64e-11	0	5.44	-3.51	-4	-1.43
Chr10	80868109	80868259	Sppl2b	1	+	80868109	80868259	-1.96e-14	0	6.92	-5.64	-6.34	-2.3
Chr10	80868358	80868608	Sppl2b	1	+	80868358	80868608	-4.17e-08	0	6.05	-3.47	-3.95	-0.858
Chr10	80898038	80899495	Tmprss9	1	+	80898038	80899495	-0.000239	0	5.42	-5.99	-6.72	0.92
Chr10	80930187	80930334	Gadd45b	1	+	80930187	80930334	-1.26e-08	0	2.49	-2.94	-3.37	1.06
Chr10	81136603	81137837	Zbtb7a	1.80E-05	+	81136603	81137837	-4.74	-4.37	4.18	-2	-2.33	0.931
Chr10	81149824	81150025	Zbtb7a	1	+	81149824	81150025	-5.52e-05	0	1.76	-4.69	-5.3	1.27
Chr10	81191781	81192699	Dapk3	7.90E-15	+	81191781	81192699	-14.1	-13.3	1.84	-6.56	-7.34	1.05
Chr10	81308966	81310798	Pip5k1c	7.90E-25	+	81308966	81310798	-24.1	-22.6	2.03	-9.22	-10.3	1.36
Chr10	81314004	81315963	Pip5k1c	7.90E-25	+	81314004	81315963	-24.1	-22.6	1.82	-5.8	-6.51	1.23
Chr10	81324973	81325322	Cactin	1	+	81324973	81325322	-8.44e-07	0	1.75	-7.9	-8.81	1.18
Chr10	81387804	81388103	Dohh	1.00E-07	+	81387804	81388103	-6.98	-6.55	1.47	-9.41	-10.5	1.02
Chr10	81609040	81609786	BC025920	1.00E-06	+	81609040	81609786	-5.99	-5.59	5.91	-1.3	-1.53	-0.876
Chr10	82008629	82008827	Gm8290	5.00E-10	+	82008629	82008827	-9.3	-8.19	1.94	-1.26	-1.49	0.968
Chr10	82138265	82152419	AU041133	4.30E-10	+	82138265	82152419	-9.37	-8.84	11.1	-4.8	-5.41	-0.642
Chr10	82738979	82739380	Hcfc2	1.20E-09	+	82738979	82739380	-8.93	-8.43	5.08	-1.73	-2.02	0.934
Chr10	82896086	82896335	Txnrd1	0.99	+	82896086	82896335	-0.00257	0	1.65	-10.7	-11.8	1.65
Chr10	82985531	82985980	Chst11	8.10E-08	+	82985531	82985980	-7.09	-6.66	1.64	-6.7	-7.49	1.26
Chr10	83092126	83192114	Chst11	6.30E-22	+	83092126	83192114	-21.2	-19.9	9	-2.41	-2.79	0.804
Chr10	83344634	83349455	Gm40723	2.50E-15	+	83344634	83349455	-14.6	-13.1	1.41	-1.88	-2.19	2.53
Chr10	83366709	83367155	D10Wsu102e	1.50E-05	+	83366709	83367155	-4.81	-4.44	1.96	-434	-434	2.13
Chr10	83367253	83367452	D10Wsu102e	1	+	83367253	83367452	-1.96e-08	0	1.67	-12.2	-13.5	2.72
Chr10	83591144	83594879	A230046K03Rik	1.60E-21	+	83591144	83594879	-20.8	-19.5	6.46	-5.35	-6.02	0.849
Chr10	84980134	85004855	Ric8b	2.00E-13	+	84980134	85004855	-12.7	-12	2.61	-2.88	-3.31	0.922
Chr10	85009604	85015700	Ric8b	5.00E-17	+	85009604	85015700	-16.3	-15.3	8.56	-4.57	-5.16	1.19
Chr10	85116504	85116803	Tmem263	4.00E-05	+	85116504	85116803	-4.4	-4.04	1.9	-2.03	-2.36	1.6
Chr10	86024509	86029055	Fbxo7	2.50E-11	+	86024509	86029055	-10.6	-10	4.11	-3.73	-4.24	1.62
Chr10	86047939	86048287	Fbxo7	2.20E-10	+	86047939	86048287	-9.65	-9.11	3.06	-3.75	-4.26	1.37
Chr10	86345820	86346070	Timp3	3.00E-05	+	86345820	86346070	-4.53	-4.17	2.17	-9.06	-10.1	1.59
Chr10	86346417	86346667	Timp3	0.0098	+	86346417	86346667	-2.01	-1.68	1.6	-13.6	-15	1.97
Chr10	86731045	86731544	Ttc41	8.90E-07	+	86731045	86731544	-6.05	-5.1	5.17	-1.83	-2.13	2.03
Chr10	88091771	88092374	Pmch	0.15	+	88091771	88092374	-0.814	0	5.6	-3.87	-4.4	-1.11
Chr10	88432540	88436054	Gnptab	4.00E-13	+	88432540	88436054	-12.4	-11.7	6.05	-10.8	-12	0.741
Chr10	89811596	89816086	Uhrf1bp1l	2.00E-15	+	89811596	89816086	-14.7	-13.9	2.16	-7.62	-8.5	1.84
Chr10	89816184	89818396	Uhrf1bp1l	2.00E-15	+	89816184	89818396	-14.7	-13.9	3.92	-2.65	-3.05	0.818
Chr10	90510835	90511035	Anks1b	5.90E-08	+	90510835	90511035	-7.23	-6.23	3.25	-1.58	-1.85	1.36
Chr10	93240581	93240732	Cdk17	1.10E-10	+	93240581	93240732	-9.97	-9.41	1.94	-6.14	-6.89	2.52
Chr10	94578508	94582292	Tmcc3	4.30E-09	+	94578508	94582292	-8.37	-7.89	9.67	-5.99	-6.72	-0.584
Chr10	94582391	94587509	Tmcc3	4.30E-09	+	94582391	94587509	-8.37	-7.89	10.3	-6.75	-7.55	-1.14
Chr10	94718896	94728620	Cep83	4.00E-17	+	94718896	94728620	-16.4	-15.4	1.78	-3.88	-4.4	0.892
Chr10	94789741	94789940	Cep83	1.00E-13	+	94789741	94789940	-13	-12.3	1.9	-4.65	-5.25	1.33
Chr10	95541240	95542717	Ube2n	1.60E-15	+	95541240	95542717	-14.8	-14	2.69	-434	-434	1.7
Chr10	95994966	96010981	Eea1	1.00E-10	+	95994966	96010981	-10	-9.45	2.05	-10.5	-11.6	1.3
Chr10	96026049	96042478	Eea1	1.00E-10	+	96026049	96042478	-9.99	-9.43	5.83	-434	-434	1.17
Chr10	96617099	96617299	Btg1	1.60E-29	+	96617099	96617299	-28.8	-27	1.78	-4.14	-4.69	0.671
Chr10	96619836	96620085	Btg1	7.40E-08	+	96619836	96620085	-7.13	-6.7	3.38	-2.71	-3.12	-1.11
Chr10	97568233	97568827	Lum	1	+	97568233	97568827	-1.24e-10	0	4.3	-11.7	-13	-1.24
Chr10	98968763	98979841	Atp2b1	7.90E-21	+	98968763	98979841	-20.1	-18.9	7.06	-3.52	-4.01	0.907
Chr10	99192857	99197131	Poc1b	2.50E-18	+	99192857	99197131	-17.6	-16.5	4.06	-1.09	-1.3	0.738
Chr10	99267039	99267239	Dusp6	1	+	99267039	99267239	-1.98e-06	0	2.45	-2.87	-3.3	1.38
Chr10	100501227	100510525	Cep290	7.40E-05	+	100501227	100510525	-4.13	-3.78	1.94	-1.68	-1.97	-0.611
Chr10	110763957	110774686	E2f7	1.30E-23	+	110763957	110774686	-22.9	-21.5	1.74	-434	-434	1.58
Chr10	110775326	110780969	E2f7	1.30E-23	+	110775326	110780969	-22.9	-21.5	3.2	-13.1	-14.5	1.22
Chr10	110782243	110785838	E2f7	1.30E-23	+	110782243	110785838	-22.9	-21.5	5.37	-8.01	-8.92	0.701
Chr10	110786535	110786686	E2f7	3.20E-14	+	110786535	110786686	-13.5	-12.8	3.09	-2.11	-2.45	0.891
Chr10	111287934	111293663	Osbpl8	1.30E-11	+	111287934	111293663	-10.9	-10.2	9.9	-6.17	-6.91	1.08
Chr10	111299229	111301294	Bbs10	4.70E-05	+	111299229	111301294	-4.33	-3.97	8.26	-5.89	-6.61	-0.876
Chr10	111301391	111301589	Bbs10	0.98	+	111301391	111301589	-0.00988	0	2.43	-1.48	-1.74	1.65
Chr10	111975504	111975654	Krr1	4.40E-10	+	111975504	111975654	-9.36	-8.83	1.26	-6.27	-7.02	1.41
Chr10	111977349	111984838	Krr1	4.40E-10	+	111977349	111984838	-9.36	-8.83	5.4	-2.24	-2.59	0.83
Chr10	111985086	111985437	Krr1	6.30E-11	+	111985086	111985437	-10.2	-9.62	1.67	-434	-434	3.49
Chr10	111986633	111986784	Krr1	1.10E-07	+	111986633	111986784	-6.97	-6.54	1.51	-3.89	-4.41	1.43
Chr10	115410607	115412434	Zfc3h1	1.30E-08	+	115410607	115412434	-7.88	-7.42	5	-2.75	-3.16	0.696
Chr10	115416908	115418778	Zfc3h1	1	+	115416908	115418778	-3.82e-10	0	1.74	-7.99	-8.91	4.07
Chr10	118146656	118148115	Mdm1	4.80E-10	+	118146656	118148115	-9.32	-8.79	3.6	-6.88	-7.69	1.53
Chr10	120899379	120902149	Gm4473	3.90E-06	+	120899379	120902149	-5.41	-5.03	3.13	-2.53	-2.91	-0.866
Chr10	120903337	120903487	Gm4473	0.00011	+	120903337	120903487	-3.95	-3.07	1.67	-1.6	-1.88	-1.46
Chr10	126008710	126010046	Lrig3	0.0013	+	126008710	126010046	-2.9	-2.56	2.06	-9.68	-10.8	2.21
Chr10	126995981	126996480	Ctdsp2	0.00031	+	126995981	126996480	-3.51	-3.17	4.15	-5.44	-6.11	1.05
Chr10	126997428	126997629	Ctdsp2	1	+	126997428	126997629	-0.000102	0	1.39	-8.01	-8.93	0.936
Chr10	127495024	127499185	R3hdm2	1.30E-29	+	127495024	127499185	-28.9	-27.2	8.58	-2	-2.33	0.588
Chr10	127659662	127660538	Stat6	2.90E-10	+	127659662	127660538	-9.54	-9	5.83	-7.36	-8.22	0.978
Chr10	127698908	127699406	Tmem194	5.60E-10	+	127698908	127699406	-9.25	-8.72	6.5	-5.64	-6.33	-1.19
Chr10	127745908	127746058	Zbtb39	1	+	127745908	127746058	-9.08e-10	0	1.72	-3.11	-3.55	1.81
Chr10	128029251	128029931	Prim1	4.60E-09	+	128029251	128029931	-8.34	-7.86	5.05	-1.16	-1.38	0.625
Chr10	128041696	128041997	Naca	1	+	128041696	128041997	-1.63e-07	0	5.62	-1.81	-2.11	0.72
Chr10	128096996	128111302	Baz2a	2.50E-11	+	128096996	128111302	-10.6	-9.96	3.28	-4.43	-5	0.853
Chr10	128114378	128116072	Baz2a	3.50E-10	+	128114378	128116072	-9.46	-8.92	2.45	-434	-434	1.88
Chr10	128123244	128123855	Baz2a	5.80E-10	+	128123244	128123855	-9.24	-8.71	2.09	-7.01	-7.84	0.827
Chr10	128126605	128127405	Baz2a	4.30E-10	+	128126605	128127405	-9.37	-8.84	5.39	-4.27	-4.83	1.3
Chr10	128249730	128250038	Timeless	6.30E-29	+	128249730	128250038	-28.2	-26.5	1.22	-3.19	-3.65	1.08
Chr10	128251729	128252891	Timeless	6.30E-29	+	128251729	128252891	-28.2	-26.5	6.4	-2.16	-2.5	0.787
Chr10	128290527	128290825	Stat2	6.30E-17	+	128290527	128290825	-16.2	-15.2	3.44	-5.49	-6.17	1.54
Chr10	128292208	128292803	Stat2	2.50E-25	+	128292208	128292803	-24.6	-23.1	5.68	-6	-6.73	1.18
Chr10	128310182	128310719	Pan2	5.00E-26	+	128310182	128310719	-25.3	-23.7	4.56	-1.51	-1.78	1.01
Chr10	128320961	128321209	Pan2	3.80E-07	+	128320961	128321209	-6.42	-6.01	2.36	-1.3	-1.54	0.837
Chr10	128391021	128391221	Ankrd52	0.00018	+	128391021	128391221	-3.74	-3.39	1.6	-2.36	-2.73	-0.671
Chr10	128392613	128392763	Ankrd52	0.00089	+	128392613	128392763	-3.05	-2.71	1.23	-2.67	-3.06	-0.92
Chr10	128393607	128393956	Ankrd52	5.00E-11	+	128393607	128393956	-10.3	-9.68	1.95	-4.4	-4.98	0.7
Chr10	128437371	128438793	Rnf41	3.20E-12	+	128437371	128438793	-11.5	-10.9	3.86	-9.03	-10	0.961
Chr10	128502418	128503010	A430046D13Rik	2.60E-09	+	128502418	128503010	-8.59	-8.1	8.63	-5.16	-5.81	-0.926
Chr10	128795582	128795731	Mmp19	1	+	128795582	128795731	-0.000167	0	1.77	-3.67	-4.17	1.75
Chr10	128798513	128799198	Mmp19	1.30E-19	+	128798513	128799198	-18.9	-17.7	9.3	-1.13	-1.34	-0.862
Chr10	128818898	128819048	Dnajc14	0.7	+	128818898	128819048	-0.155	0	3.03	-2.72	-3.13	0.967
Chr10	128819997	128820148	Sarnp	1.90E-07	+	128819997	128820148	-6.71	-6.3	1.79	-5.17	-5.82	1.76
Chr10	128820445	128820596	Sarnp	7.10E-09	+	128820445	128820596	-8.15	-7.68	2.07	-3.43	-3.91	1.32
Chr10	4367122	4367961	Zbtb2	1.60E-06	-	4367122	4367961	-5.79	-5.4	6.64	-2.89	-3.31	1
Chr10	4403216	4403462	Rmnd1	2.00E-08	-	4403216	4403462	-7.69	-7.24	2.65	-1.71	-2	1.17
Chr10	5021090	5022190	Syne1	1.00E-20	-	5021090	5022190	-20	-18.8	11.6	-4.78	-5.39	-0.701
Chr10	7119760	7126169	Cnksr3	3.20E-11	-	7119760	7126169	-10.5	-9.87	10.6	-2.03	-2.36	0.601
Chr10	7211686	7212137	Cnksr3	5.00E-12	-	7211686	7212137	-11.3	-10.7	5.35	-2.61	-3	0.95
Chr10	7444971	7446435	Ulbp1	7.10E-06	-	7444971	7446435	-5.15	-4.77	5.66	-10.2	-11.4	0.692
Chr10	7630715	7638045	Pcmt1	1.00E-11	-	7630715	7638045	-11	-10.3	3.25	-1.84	-2.15	0.668
Chr10	7663265	7663513	Pcmt1	5.00E-12	-	7663265	7663513	-11.3	-10.6	3.38	-1.43	-1.68	-0.869
Chr10	7768045	7770415	Ginm1	5.00E-16	-	7768045	7770415	-15.3	-14.4	7.37	-1.64	-1.91	0.688
Chr10	7792550	7792738	LOC102632778	0.97	-	7792550	7792738	-0.0123	0	2.45	-5.39	-6.06	1.53
Chr10	8207247	8245929	Ust	1.70E-10	-	8207247	8245929	-9.76	-9.21	4.14	-2.14	-2.49	1.14
Chr10	9769604	9770543	Stxbp5	2.00E-19	-	9769604	9770543	-18.7	-17.6	1.31	-8.73	-9.71	1.63
Chr10	12383931	12384082	Utrn	4.00E-15	-	12383931	12384082	-14.4	-13.6	1.73	-4.43	-5.01	1.67
Chr10	12405862	12406453	Utrn	4.00E-15	-	12405862	12406453	-14.4	-13.6	2.2	-7.61	-8.49	1.46
Chr10	12869239	12869490	Utrn	2.00E-05	-	12869239	12869490	-4.69	-4.33	1.92	-1.87	-2.18	-0.83
Chr10	12940379	12940776	Stx11	6.30E-12	-	12940379	12940776	-11.2	-10.6	8.22	-5.63	-6.33	-1.29
Chr10	13524383	13524631	Pex3	1.00E-14	-	13524383	13524631	-14	-13.2	2.73	-2.19	-2.54	-0.884
Chr10	13524728	13527747	Pex3	1.00E-14	-	13524728	13527747	-14	-12.6	2.21	-1.67	-1.95	1.17
Chr10	14655403	14661069	Vta1	9.50E-06	-	14655403	14661069	-5.02	-4.65	1.71	-434	-434	1.91
Chr10	14745424	14745620	Gm8355	6.00E-10	-	14745424	14745620	-9.22	-8.7	1.62	-2.67	-3.07	1.18
Chr10	19001256	19001505	Tnfaip3	1	-	19001256	19001505	-5.59e-06	0	3.29	-3.03	-3.47	0.978
Chr10	19007284	19011791	Tnfaip3	1	-	19007284	19011791	-2e-10	0	3.18	-434	-434	3.04
Chr10	29346452	29346601	Rnf146	3.20E-13	-	29346452	29346601	-12.5	-11.8	2.37	-5.6	-6.29	1.68
Chr10	30535172	30547735	Trmt11	6.50E-08	-	30535172	30547735	-7.19	-6.76	1.66	-4.72	-5.33	2.7
Chr10	30647222	30648489	Ncoa7	6.30E-11	-	30647222	30648489	-10.2	-9.58	11	-1.87	-2.18	0.891
Chr10	30690836	30691682	Ncoa7	2.00E-11	-	30690836	30691682	-10.7	-10.1	8.76	-7.48	-8.34	-1.05
Chr10	31505939	31608542	Rnf217	5.10E-05	-	31505939	31608542	-4.29	-3.93	2.78	-4.26	-4.83	1.26
Chr10	31608689	31609676	Rnf217	3.00E-05	-	31608689	31609676	-4.53	-4.17	6.22	-11.9	-13.1	-1.16
Chr10	33927494	33929840	Zufsp	1	-	33927494	33929840	-4.42e-09	0	3.38	-13.6	-15.1	2.97
Chr10	33943666	33947991	Zufsp	1	-	33943666	33947991	-0.000141	0	2.31	-1.67	-1.95	0.982
Chr10	33996751	34009047	Rwdd1	0.0038	-	33996751	34009047	-2.42	-2.08	2.75	-3.9	-4.43	0.65
Chr10	34162968	34186724	Dse	4.50E-06	-	34162968	34186724	-5.35	-4.97	3.64	-8.66	-9.63	1.32
Chr10	35710216	35710562	Amd2	1.30E-14	-	35710216	35710562	-13.9	-13.1	5.5	-4.9	-5.53	0.944
Chr10	37135036	37135336	Marcks	1.30E-06	-	37135036	37135336	-5.9	-5.51	1.76	-11.3	-12.5	1.79
Chr10	39621997	39622438	E130307A14Rik	4.00E-04	-	39621997	39622438	-3.4	-3.05	2.89	-3.14	-3.59	-0.984
Chr10	40223593	40225368	Rpf2	1.50E-05	-	40223593	40225368	-4.82	-4.45	4.04	-4.93	-5.55	1.19
Chr10	40287802	40288592	Amd1	9.80E-06	-	40287802	40288592	-5.01	-4.63	4.88	-8.46	-9.42	1.16
Chr10	40288838	40289381	Amd1	0.0012	-	40288838	40289381	-2.92	-2.58	4.41	-7.18	-8.03	1.46
Chr10	40290379	40290527	Amd1	0.0012	-	40290379	40290527	-2.92	-2.58	1.3	-12.7	-14.1	4.65
Chr10	40301940	40302089	Amd1	0.041	-	40301940	40302089	-1.39	-1.06	3.91	-1.43	-1.68	0.723
Chr10	40832412	40832759	Cdc40	1.10E-06	-	40832412	40832759	-5.94	-5.55	4	-1.79	-2.09	-0.751
Chr10	40833253	40836337	Cdc40	1.60E-13	-	40833253	40836337	-12.8	-12.1	2.69	-434	-434	4.05
Chr10	42053256	42053756	Gm9855	5.90E-08	-	42053256	42053756	-7.23	-6.8	2.29	-7.91	-8.81	1.84
Chr10	42054204	42054704	Gm9855	2.50E-20	-	42054204	42054704	-19.6	-18.4	2.44	-8.45	-9.41	1.16
Chr10	42182742	42183392	Foxo3	0.00012	-	42182742	42183392	-3.91	-3.56	1.89	-12.7	-14.1	1.74
Chr10	42313229	42313579	Lace1	1.80E-09	-	42313229	42313579	-8.74	-8.25	5.79	-3.95	-4.48	-1.31
Chr10	43525170	43525689	1700021F05Rik	7.90E-12	-	43525170	43525689	-11.1	-10.4	3.24	-1.17	-1.38	0.648
Chr10	43532680	43533327	1700021F05Rik	1.00E-16	-	43532680	43533327	-16	-15	6.19	-2.1	-2.44	0.713
Chr10	52338958	52339108	Gopc	6.30E-17	-	52338958	52339108	-16.2	-15.2	1.92	-2.95	-3.38	1.67
Chr10	52339206	52349186	Gopc	6.30E-17	-	52339206	52349186	-16.2	-15.2	6.11	-12.7	-14.1	1.92
Chr10	52353477	52381678	Gopc	6.30E-17	-	52353477	52381678	-16.2	-15.2	1.72	-6.39	-7.15	1.25
Chr10	52341274	52342709	Gm6627	1	-	52341274	52342709	-2.57e-05	0	5.4	-12.4	-13.7	1.38
Chr10	53536414	53538761	Mcm9	5.00E-12	-	53536414	53538761	-11.3	-10.7	8.81	-434	-434	-0.986
Chr10	53596938	53597239	Mcm9	6.30E-17	-	53596938	53597239	-16.2	-15.3	2.08	-1.96	-2.28	0.703
Chr10	53622846	53625790	Mcm9	2.50E-05	-	53622846	53625790	-4.6	-4.24	2.03	-5.23	-5.89	1.58
Chr10	53907069	53907995	Man1a	2.50E-13	-	53907069	53907995	-12.6	-11.8	11.4	-1.77	-2.06	0.801
Chr10	57517014	57519432	Serinc1	0.011	-	57517014	57519432	-1.96	-1.63	3.71	-13.2	-14.6	2.24
Chr10	59448720	59454989	Mcu	9.10E-07	-	59448720	59454989	-6.04	-5.64	3.84	-5.8	-6.51	1.96
Chr10	59894457	59895489	LOC108167812	1	-	59894457	59895489	-3.69e-08	0	2.82	-3.75	-4.26	2.01
Chr10	60712964	60713163	Slc29a3	1.00E-04	-	60712964	60713163	-4	-3.65	1.64	-2.31	-2.67	-0.842
Chr10	60764836	60765037	Unc5b	1.60E-11	-	60764836	60765037	-10.8	-10.2	2.95	-3.42	-3.9	1.34
Chr10	60765136	60767042	Unc5b	1.60E-11	-	60765136	60767042	-10.8	-10.2	1.55	-9.8	-10.9	2.38
Chr10	60768402	60769222	Unc5b	1.60E-11	-	60768402	60769222	-10.8	-10.2	1.26	-7.94	-8.86	2.8
Chr10	60774473	60775096	Unc5b	1.80E-08	-	60774473	60775096	-7.75	-7.29	2.32	-4.93	-5.56	1.34
Chr10	61320199	61320398	Pald1	1.10E-09	-	61320199	61320398	-8.94	-8.43	1.95	-5.94	-6.66	2
Chr10	61428739	61428939	Eif4ebp2	3.60E-09	-	61428739	61428939	-8.44	-7.96	1.91	-4.76	-5.37	0.899
Chr10	61431326	61432173	Eif4ebp2	1.60E-19	-	61431326	61432173	-18.8	-17.6	8.59	-4.91	-5.53	0.631
Chr10	61433714	61435003	Eif4ebp2	1.00E-13	-	61433714	61435003	-13	-12.2	1.6	-12.9	-14.3	1.97
Chr10	61739180	61740390	H2afy2	6.80E-06	-	61739180	61740390	-5.17	-4.79	2.9	-2.42	-2.79	1.37
Chr10	62456467	62459026	Vps26a	0.001	-	62456467	62459026	-2.99	-2.64	2.32	-434	-434	2.36
Chr10	62558967	62562679	Kif1bp	7.90E-12	-	62558967	62562679	-11.1	-10.5	4.25	-11.8	-13	0.92
Chr10	62744770	62763505	Ccar1	6.30E-14	-	62744770	62763505	-13.2	-12.5	8.53	-4.22	-4.78	0.654
Chr10	63015502	63015837	Hnrnph3	1.60E-28	-	63015502	63015837	-27.8	-26.1	3.3	-6.39	-7.16	1.87
Chr10	63335722	63337023	Sirt1	1	-	63335722	63337023	-3.14e-08	0	1.39	-3.75	-4.26	1.56
Chr10	67013519	67013769	Reep3	5.00E-12	-	67013519	67013769	-11.3	-10.6	1.34	-4.77	-5.39	1.15
Chr10	67015005	67028988	Reep3	5.00E-12	-	67015005	67028988	-11.3	-10.6	1.39	-3.98	-4.52	0.6
Chr10	67887589	67887738	Zfp365	1	-	67887589	67887738	-0.000478	0	2.65	-1.26	-1.48	1.54
Chr10	67888628	67909954	Zfp365	7.90E-23	-	67888628	67909954	-22.1	-20.7	6.25	-13.2	-14.6	0.971
Chr10	68092822	68093222	Arid5b	4.30E-07	-	68092822	68093222	-6.37	-5.96	5	-5.6	-6.3	1.34
Chr10	68135032	68136561	Arid5b	0.97	-	68135032	68136561	-0.0132	0	1.68	-3.64	-4.15	1.03
Chr10	69211246	69211446	A930033H14Rik	6.00E-06	-	69211246	69211446	-5.22	-4.3	2.38	-1.58	-1.86	3.57
Chr10	69212091	69212291	A930033H14Rik	6.00E-06	-	69212091	69212291	-5.22	-4.3	2.91	-1.13	-1.35	1.32
Chr10	69338310	69340589	Cdk1	2.50E-26	-	69338310	69340589	-25.6	-24	2.99	-2.48	-2.86	0.789
Chr10	71226615	71226765	Tfam	1	-	71226615	71226765	-9.17e-10	0	1.92	-1.21	-1.44	1.6
Chr10	71255379	71258211	Ube2d1	6.90E-10	-	71255379	71258211	-9.16	-8.64	6.38	-7.87	-8.78	1.18
Chr10	76374722	76375223	Pcnt	1	-	76374722	76375223	-0.00053	0	2.42	-7.21	-8.06	1.04
Chr10	76418521	76423155	Pcnt	7.90E-12	-	76418521	76423155	-11.1	-10.5	6.86	-4.06	-4.6	0.788
Chr10	76459917	76460216	Ybey	0.99	-	76459917	76460216	-0.00323	0	1.83	-1.45	-1.7	1.12
Chr10	76599561	76599810	Col6a2	1	-	76599561	76599810	-0.000207	0	3.06	-2.52	-2.9	-1.28
Chr10	77088893	77113608	Col18a1	2.60E-10	-	77088893	77113608	-9.58	-9.04	9.29	-10.8	-11.9	-0.889
Chr10	77303304	77312429	Adarb1	1.60E-12	-	77303304	77312429	-11.8	-11.2	1.65	-3.02	-3.45	1.7
Chr10	77321766	77322616	Adarb1	1.60E-12	-	77321766	77322616	-11.8	-11.2	11.8	-1.53	-1.79	-0.599
Chr10	77486754	77487004	Fam207a	1.60E-21	-	77486754	77487004	-20.8	-19.5	2.18	-4.72	-5.33	1.26
Chr10	77988036	77988236	Pfkl	1	-	77988036	77988236	-2.84e-08	0	2.37	-1.79	-2.09	0.689
Chr10	78173719	78173978	Pwp2	4.70E-06	-	78173719	78173978	-5.33	-4.95	1.55	-5.03	-5.66	1.66
Chr10	78186824	78187275	Trappc10	0.98	-	78186824	78187275	-0.00683	0	4.06	-2.32	-2.68	0.848
Chr10	78187424	78196294	Trappc10	1.10E-06	-	78187424	78196294	-5.97	-5.58	7.69	-12.2	-13.5	0.853
Chr10	78204005	78204356	Trappc10	0.0017	-	78204005	78204356	-2.77	-2.43	2.45	-7.5	-8.37	1.4
Chr10	78220255	78228803	Trappc10	0.84	-	78220255	78228803	-0.0751	0	2.68	-434	-434	3.02
Chr10	78440441	78440841	Pdxk	2.50E-14	-	78440441	78440841	-13.6	-12.8	3.04	-7.36	-8.22	1.41
Chr10	78584552	78586175	Syde1	1.30E-06	-	78584552	78586175	-5.89	-5.49	6.6	-434	-434	0.847
Chr10	79781523	79782073	Prss57	1.60E-15	-	79781523	79782073	-14.8	-13.9	5.73	-10.1	-11.2	1.82
Chr10	79782172	79782623	Prss57	1.60E-15	-	79782172	79782623	-14.8	-13.9	2.83	-6.28	-7.04	1.59
Chr10	79853672	79854023	E130317F20Rik	1.10E-05	-	79853672	79854023	-4.94	-4.57	3.43	-4.14	-4.7	-1.36
Chr10	79977368	79977519	Tmem259	1.10E-05	-	79977368	79977519	-4.97	-4.59	3.23	-3.9	-4.43	0.895
Chr10	80036048	80036289	Polr2e	0.0081	-	80036048	80036289	-2.09	-1.76	2.96	-3.57	-4.06	0.944
Chr10	80057095	80057983	Sbno2	4.00E-15	-	80057095	80057983	-14.4	-13.6	3.21	-5.32	-5.99	1
Chr10	80130483	80133179	Cbarp	2.10E-06	-	80130483	80133179	-5.67	-5.28	7.24	-434	-434	-1.84
Chr10	80318352	80318499	2310011J03Rik	6.30E-36	-	80318352	80318499	-35.2	-33.2	1.84	-2.99	-3.42	-1.49
Chr10	80321877	80322967	Pcsk4	5.20E-08	-	80321877	80322967	-7.28	-6.84	3.46	-2.2	-2.55	0.874
Chr10	80386910	80387158	Mex3d	0.039	-	80386910	80387158	-1.41	-1.08	2.71	-1.27	-1.5	-0.597
Chr10	80409761	80410482	Tcf3	1.70E-06	-	80409761	80410482	-5.78	-5.39	5.18	-3.66	-4.17	0.883
Chr10	80542073	80542706	Rexo1	0.0014	-	80542073	80542706	-2.86	-2.52	3.98	-8.47	-9.42	1.54
Chr10	80568004	80569036	Klf16	1.80E-08	-	80568004	80569036	-7.75	-7.3	6.3	-6.81	-7.61	0.863
Chr10	80642815	80643563	Btbd2	3.20E-11	-	80642815	80643563	-10.5	-9.87	4.39	-3.74	-4.25	0.895
Chr10	80665416	80665861	Mknk2	1.30E-11	-	80665416	80665861	-10.9	-10.3	3.15	-12.4	-13.7	1.45
Chr10	80707005	80707156	Ap3d1	6.90E-09	-	80707005	80707156	-8.16	-7.69	1.8	-6.1	-6.84	1.56
Chr10	80719235	80719385	Ap3d1	4.00E-06	-	80719235	80719385	-5.4	-5.02	1.41	-8.16	-9.09	1.33
Chr10	80796147	80798479	Plekhj1	3.20E-28	-	80796147	80798479	-27.5	-25.8	3.5	-8.11	-9.04	0.604
Chr10	80899547	80900233	Timm13	1.50E-06	-	80899547	80900233	-5.83	-5.44	3.38	-8.83	-9.83	0.802
Chr10	80901411	80902797	Lmnb2	1.60E-23	-	80901411	80902797	-22.8	-21.4	5.36	-434	-434	1.34
Chr10	80903531	80905204	Lmnb2	1.60E-23	-	80903531	80905204	-22.8	-21.4	2.56	-434	-434	1.6
Chr10	81030370	81030569	Slc39a3	1	-	81030370	81030569	-1.59e-11	0	5.73	-2.22	-2.57	-0.586
Chr10	81044120	81046202	Sgta	1.10E-09	-	81044120	81046202	-8.96	-8.45	4.17	-10.9	-12.1	0.75
Chr10	81346143	81346339	Hmg20b	0.023	-	81346143	81346339	-1.63	-1.3	2.89	-5.86	-6.58	1.35
Chr10	81346567	81346912	Hmg20b	0.00012	-	81346567	81346912	-3.93	-3.57	1.86	-3.58	-4.08	1.01
Chr10	81420394	81427121	Nfic	1.40E-08	-	81420394	81427121	-7.84	-7.39	2.84	-2.49	-2.87	0.605
Chr10	81486898	81487591	Ncln	0.98	-	81486898	81487591	-0.0082	0	2.4	-7.05	-7.88	0.676
Chr10	81528830	81529028	Gna11	0.00023	-	81528830	81529028	-3.63	-3.28	2.19	-8.3	-9.24	1.44
Chr10	81529620	81530560	Gna11	5.50E-09	-	81529620	81530560	-8.26	-7.79	3.99	-12.7	-14	1.22
Chr10	81530707	81531111	Gna11	2.70E-09	-	81530707	81531111	-8.57	-8.08	2.73	-5.05	-5.68	0.917
Chr10	81622034	81622533	Sirt6	4.00E-21	-	81622034	81622533	-20.4	-19.1	2.29	-9.37	-10.4	1.77
Chr10	81903699	81904793	Zfp781	8.30E-08	-	81903699	81904793	-7.08	-6.65	9.37	-4.53	-5.12	0.965
Chr10	82224958	82225253	Zfp938	0.00046	-	82224958	82225253	-3.34	-2.99	2.56	-1.85	-2.16	0.648
Chr10	82225351	82225499	Zfp938	0.3	-	82225351	82225499	-0.525	-0.156	1.71	-2.99	-3.43	1.8
Chr10	82225842	82241177	Zfp938	0.00025	-	82225842	82241177	-3.6	-3.25	3.45	-434	-434	1.68
Chr10	83600732	83601032	Appl2	3.30E-06	-	83600732	83601032	-5.48	-5.1	3.22	-1.36	-1.6	-0.626
Chr10	84373692	84374192	Nuak1	2.50E-07	-	84373692	84374192	-6.61	-6.2	6.86	-3.19	-3.64	0.596
Chr10	88091547	88091797	Parpbp	0.0091	-	88091547	88091797	-2.04	-1.7	2.42	-2.23	-2.58	-0.717
Chr10	88091896	88093602	Parpbp	0.0091	-	88091896	88093602	-2.04	-1.19	11.1	-434	-434	-0.816
Chr10	88475122	88476432	Chpt1	3.60E-06	-	88475122	88476432	-5.44	-5.06	2.63	-1.61	-1.89	0.685
Chr10	88746656	88747322	Utp20	4.00E-11	-	88746656	88747322	-10.4	-9.83	4.92	-2.33	-2.69	0.755
Chr10	89498101	89498348	Nr1h4	3.00E-05	-	89498101	89498348	-4.53	-4.17	4.73	-2.44	-2.81	-0.86
Chr10	89639666	89639817	Scyl2	1	-	89639666	89639817	-3.03e-11	0	1.59	-2.64	-3.04	1.99
Chr10	90989509	90989659	Apaf1	1	-	90989509	90989659	-6.17e-10	0	1.37	-3.5	-3.99	2.23
Chr10	90991446	90995696	Apaf1	1	-	90991446	90995696	-0.000129	0	1.76	-8.21	-9.15	2.9
Chr10	91079448	91079897	Apaf1	1	-	91079448	91079897	-1.07e-08	0	2	-7.54	-8.42	2.99
Chr10	91162650	91162801	Tmpo	5.00E-14	-	91162650	91162801	-13.3	-12.6	1.13	-9.73	-10.8	1.93
Chr10	91162999	91164080	Tmpo	5.00E-14	-	91162999	91164080	-13.3	-12.6	4.83	-3.43	-3.91	0.817
Chr10	92685993	92686194	Nedd1	7.90E-12	-	92685993	92686194	-11.1	-10.5	2.17	-7.85	-8.75	2.75
Chr10	93248461	93248860	Elk3	1	-	93248461	93248860	-6.35e-05	0	2.73	-1.87	-2.18	0.75
Chr10	93860983	93861583	Metap2	6.30E-20	-	93860983	93861583	-19.2	-18.1	2.45	-434	-434	1.57
Chr10	93993621	93997042	Vezt	6.30E-13	-	93993621	93997042	-12.2	-11.5	1.76	-12.1	-13.4	2.07
Chr10	95175435	95175784	Cradd	0.0016	-	95175435	95175784	-2.79	-1.93	6.32	-2.8	-3.22	-0.784
Chr10	95547106	95547407	Nudt4	4.50E-09	-	95547106	95547407	-8.35	-7.87	1.86	-12.5	-13.8	2.33
Chr10	95549103	95549404	Nudt4	2.60E-10	-	95549103	95549404	-9.58	-9.04	1.82	-9.76	-10.8	1.04
Chr10	99267012	99267263	Gm34921	7.90E-14	-	99267012	99267263	-13.1	-12.3	1.75	-3.15	-3.6	1.23
Chr10	100448868	100450356	Tmtc3	7.90E-07	-	100448868	100450356	-6.1	-5.7	7.41	-4.47	-5.05	1.63
Chr10	100461014	100466226	Tmtc3	5.50E-06	-	100461014	100466226	-5.26	-4.88	2.36	-434	-434	3.33
Chr10	108332184	108332733	Gm40755	6.20E-10	-	108332184	108332733	-9.21	-8.69	2.33	-8.54	-9.51	-1.38
Chr10	109683617	109684217	Nav3	6.20E-09	-	109683617	109684217	-8.21	-7.74	4.08	-3.94	-4.47	1.3
Chr10	109765003	109767425	Nav3	1.30E-09	-	109765003	109767425	-8.87	-8.36	5.57	-1.84	-2.15	0.937
Chr10	109769197	109769398	Nav3	4.80E-06	-	109769197	109769398	-5.32	-4.94	1.55	-3.61	-4.11	1.76
Chr10	109823589	109831954	Nav3	2.60E-06	-	109823589	109831954	-5.58	-5.19	1.59	-2.12	-2.46	1
Chr10	115199014	115210287	Tbc1d15	6.50E-09	-	115199014	115210287	-8.19	-7.72	4.97	-434	-434	2.56
Chr10	115217583	115220353	Tbc1d15	6.50E-09	-	115217583	115220353	-8.19	-7.72	3.13	-4.79	-5.4	0.81
Chr10	115290457	115294914	Rab21	1.60E-14	-	115290457	115294914	-13.8	-13	4.45	-6.31	-7.07	1.13
Chr10	115341480	115341629	Tmem19	1	-	115341480	115341629	-4.41e-06	0	1.65	-7.06	-7.9	2.79
Chr10	115341974	115342618	Tmem19	1.30E-07	-	115341974	115342618	-6.89	-6.47	5.76	-3.93	-4.46	1.15
Chr10	115361979	115362128	Tmem19	1	-	115361979	115362128	-3.91e-06	0	2	-5.86	-6.58	2.07
Chr10	116485708	116492362	Cnot2	7.90E-15	-	116485708	116492362	-14.1	-13.3	8.6	-6.27	-7.02	1.37
Chr10	117072718	117072869	Frs2	1	-	117072718	117072869	-1.78e-12	0	1.4	-1.97	-2.28	0.735
Chr10	117349149	117349598	Cpsf6	1.30E-22	-	117349149	117349598	-21.9	-20.5	3.67	-2.67	-3.06	0.747
Chr10	117363037	117366148	Cpsf6	2.50E-16	-	117363037	117366148	-15.6	-14.7	1.35	-10.5	-11.6	2.09
Chr10	117689023	117689373	Mdm2	7.90E-13	-	117689023	117689373	-12.1	-11.4	3.46	-9.43	-10.5	1.66
Chr10	117733926	117734325	Slc35e3	0.013	-	117733926	117734325	-1.89	-1.56	2.56	-1.25	-1.48	1.11
Chr10	117815490	117815689	Rap1b	3.10E-05	-	117815490	117815689	-4.51	-4.14	2.97	-5.22	-5.87	1.09
Chr10	118855701	118856100	Dyrk2	1	-	118855701	118856100	-0.000125	0	3.84	-3.76	-4.28	1.76
Chr10	118857096	118857396	Dyrk2	0.98	-	118857096	118857396	-0.00736	0	2.43	-4.73	-5.34	1.66
Chr10	118858642	118858991	Dyrk2	0.0012	-	118858642	118858991	-2.92	-2.58	2.41	-10.3	-11.4	1.77
Chr10	118921313	118921608	Gm38403	1	-	118921313	118921608	-1.47e-07	0	7.84	-10.7	-11.8	-1.93
Chr10	118921705	118921854	Gm38403	1	-	118921705	118921854	-2.94e-10	0	12.9	-2.83	-3.25	0.965
Chr10	118926122	118926270	Gm38403	1	-	118926122	118926270	-5.88e-09	0	7.56	-2.78	-3.19	-0.973
Chr10	119202293	119202443	Cand1	1	-	119202293	119202443	-0.000741	0	2.11	-1.1	-1.3	2.71
Chr10	119202641	119203190	Cand1	2.50E-32	-	119202641	119203190	-31.6	-29.7	1.88	-434	-434	1.38
Chr10	120089640	120092539	Helb	3.10E-08	-	120089640	120092539	-7.51	-7.06	1.85	-434	-434	2.16
Chr10	120105185	120106035	Helb	1.30E-13	-	120105185	120106035	-12.9	-12.2	7.97	-5.14	-5.79	1.07
Chr10	120110959	120111209	Helb	0.0033	-	120110959	120111209	-2.48	-2.14	2.58	-3.8	-4.32	1.46
Chr10	121410448	121410597	Rassf3	1	-	121410448	121410597	-8.48e-05	0	2.22	-1.46	-1.71	4.56
Chr10	121410745	121410993	Rassf3	5.90E-08	-	121410745	121410993	-7.23	-6.79	3.82	-3.54	-4.03	1.38
Chr10	121411536	121411734	Rassf3	0.00076	-	121411536	121411734	-3.12	-2.78	3.94	-1.76	-2.06	1.17
Chr10	121546751	121546950	Tbk1	5.00E-14	-	121546751	121546950	-13.3	-12.6	1.67	-5.28	-5.94	1.83
Chr10	121603134	121603285	Xpot	3.00E-06	-	121603134	121603285	-5.53	-5.14	1.37	-8.88	-9.89	1.43
Chr10	121784735	121784886	Srgap1	1	-	121784735	121784886	-1.33e-07	0	1.75	-3.71	-4.22	-3.36
Chr10	122090513	122090762	Tmem5	3.20E-15	-	122090513	122090762	-14.5	-13.7	1.71	-7.34	-8.2	1.95
Chr10	122995208	122999684	Mon2	1.00E-12	-	122995208	122999684	-12	-11.3	6	-3	-3.44	0.75
Chr10	123013534	123015084	Mon2	7.90E-16	-	123013534	123015084	-15.1	-14.2	4.73	-5.7	-6.4	0.956
Chr10	123125481	123125681	Usp15	1.00E-16	-	123125481	123125681	-16	-15.1	1.87	-8.56	-9.52	1.32
Chr10	126889928	126890277	Xrcc6bp1	1.20E-07	-	126889928	126890277	-6.92	-6.49	2.88	-2.03	-2.36	0.806
Chr10	127058262	127059485	2025-03-09	1	-	127058262	127059485	-1.17e-07	0	1.73	-2.47	-2.84	-1.39
Chr10	127067388	127067539	Tspan31	0.015	-	127067388	127067539	-1.82	-1.49	3.42	-2.99	-3.42	0.659
Chr10	127188548	127188698	Arhgef25	1	-	127188548	127188698	-1.11e-11	0	1.82	-1.92	-2.24	-0.946
Chr10	127192629	127194555	Dtx3	8.70E-08	-	127192629	127194555	-7.06	-6.63	2.2	-8.32	-9.26	0.821
Chr10	127282005	127283683	Mbd6	2.80E-07	-	127282005	127283683	-6.56	-6.15	3.61	-434	-434	1.52
Chr10	127517514	127517858	Shmt2	0.00071	-	127517514	127517858	-3.15	-2.8	2.15	-9.79	-10.9	1.04
Chr10	127661164	127664476	Nab2	4.60E-09	-	127661164	127664476	-8.34	-7.86	7.43	-9.04	-10.1	0.895
Chr10	128131263	128131513	Rbms2	0.0066	-	128131263	128131513	-2.18	-1.84	3.41	-4.85	-5.47	1.16
Chr10	128209956	128211794	Spryd4	0.018	-	128209956	128211794	-1.74	-0.905	6.28	-10.5	-11.7	0.639
Chr10	128232160	128232554	Gm26847	2.50E-10	-	128232160	128232554	-9.61	-9.07	2.04	-3.5	-3.98	0.769
Chr10	128401592	128408170	Nabp2	2.20E-08	-	128401592	128408170	-7.66	-7.21	2.6	-2.25	-2.6	0.682
Chr10	128570171	128570951	Erbb3	4.90E-09	-	128570171	128570951	-8.31	-7.83	1.62	-2.79	-3.2	1.15
Chr10	128677571	128677870	Rab5b	7.40E-05	-	128677571	128677870	-4.13	-3.77	1.65	-6.54	-7.32	1.11
Chr10	128679210	128679459	Rab5b	1.70E-07	-	128679210	128679459	-6.77	-6.35	1.75	-9.79	-10.9	1.93
Chr10	128698388	128699139	Cdk2	3.40E-05	-	128698388	128699139	-4.47	-4.11	2.86	-434	-434	1.68
Chr10	128800988	128801983	Tmem198b	1.40E-08	-	128800988	128801983	-7.86	-7.4	1.7	-1.16	-1.37	0.689
Chr10	128817554	128817995	Ormdl2	1	-	128817554	128817995	-0.000413	0	2.51	-11.1	-12.3	2.1
Chr10	128818532	128820311	Ormdl2	1.80E-05	-	128818532	128820311	-4.75	-4.39	2.82	-8.46	-9.42	1.29
Chr10	128820408	128821583	Ormdl2	1.80E-05	-	128820408	128821583	-4.75	-4.39	2.47	-3.85	-4.37	1.28
Chr11	3129076	3130369	Pisd-ps1	2.50E-05	+	3129076	3130369	-4.6	-4.23	4.44	-14.5	-16	1.4
Chr11	3130811	3131403	Pisd-ps1	3.80E-07	+	3130811	3131403	-6.42	-6.01	2.55	-434	-434	0.908
Chr11	3137608	3139547	Gm33862	4.00E-12	+	3137608	3139547	-11.4	-10.8	7.27	-2.67	-3.07	0.654
Chr11	3294536	3308785	Patz1	2.20E-06	+	3294536	3308785	-5.65	-5.26	6.82	-4.24	-4.81	1.01
Chr11	3333370	3335796	Pik3ip1	3.20E-15	+	3333370	3335796	-14.5	-13.7	2.06	-1.67	-1.95	1.25
Chr11	4140052	4141046	Rnf215	1.30E-14	+	4140052	4141046	-13.9	-13.1	5.58	-4.8	-5.41	1
Chr11	4180207	4180654	Sf3a1	3.20E-34	+	4180207	4180654	-33.5	-31.5	5.68	-4.19	-4.75	0.851
Chr11	4891477	4893755	Nipsnap1	3.20E-17	+	4891477	4893755	-16.5	-15.5	3.29	-2.88	-3.3	0.787
Chr11	5040417	5042547	Ap1b1	5.20E-10	+	5040417	5042547	-9.28	-8.76	3.79	-8.82	-9.82	0.989
Chr11	5799324	5800536	Dbnl	0.091	+	5799324	5800536	-1.04	-0.713	3.5	-5.06	-5.69	0.711
Chr11	6355900	6356150	Ogdh	2.50E-19	+	6355900	6356150	-18.6	-17.5	1.47	-3.84	-4.36	0.683
Chr11	6356449	6356699	Ogdh	2.50E-19	+	6356449	6356699	-18.6	-17.5	2.2	-1.65	-1.93	0.843
Chr11	6570123	6585083	Ccm2	1	+	6570123	6585083	-1.92e-10	0	1.73	-3.78	-4.3	-0.841
Chr11	16911511	16912310	Egfr	4.10E-05	+	16911511	16912310	-4.39	-4.03	12.5	-5.56	-6.25	-1.4
Chr11	16952715	16952915	Fbxo48	1	+	16952715	16952915	-1.19e-09	0	2.5	-2.64	-3.03	1.95
Chr11	16953162	16954430	Fbxo48	2.90E-10	+	16953162	16954430	-9.54	-9	11.4	-2.82	-3.24	-0.623
Chr11	17193068	17198644	Ppp3r1	0.0095	+	17193068	17198644	-2.02	-1.68	2.8	-434	-434	3.05
Chr11	17199188	17199437	Ppp3r1	0.069	+	17199188	17199437	-1.16	-0.836	3.6	-8.25	-9.19	2.15
Chr11	17232813	17233062	Wdr92	2.00E-14	+	17232813	17233062	-13.7	-12.9	2.91	-7.85	-8.75	2.64
Chr11	17266976	17267127	C1d	4.00E-14	+	17266976	17267127	-13.4	-12.6	2.29	-6.66	-7.45	2.73
Chr11	19962433	19962634	Spred2	2.50E-06	+	19962433	19962634	-5.61	-4.67	1.9	-1.36	-1.6	1.34
Chr11	20224443	20225135	Rab1a	4.00E-11	+	20224443	20225135	-10.4	-9.79	4.17	-12.8	-14.2	1.67
Chr11	20652374	20652574	Sertad2	1	+	20652374	20652574	-2.12e-10	0	3.96	-13.2	-14.5	2.11
Chr11	20741705	20741953	LOC108167886	1.80E-09	+	20741705	20741953	-8.75	-7.66	1.5	-1.65	-1.93	-1.94
Chr11	21140615	21147279	Peli1	9.50E-05	+	21140615	21147279	-4.02	-3.66	1.58	-3.2	-3.66	0.811
Chr11	21238669	21238918	Vps54	0.99	+	21238669	21238918	-0.00381	0	2.52	-2.73	-3.13	-0.946
Chr11	21263208	21291154	Vps54	5.00E-12	+	21263208	21291154	-11.3	-10.7	7.53	-6.14	-6.88	0.795
Chr11	21316876	21320190	Vps54	4.00E-11	+	21316876	21320190	-10.4	-9.81	3.36	-4.93	-5.56	0.768
Chr11	21711487	21711886	Wdpcp	4.00E-13	+	21711487	21711886	-12.4	-11.7	11	-3.12	-3.57	-1.22
Chr11	22734123	22737255	Gm12056	4.00E-14	+	22734123	22737255	-13.4	-12.6	2.27	-4.55	-5.14	1.12
Chr11	23020409	23021055	Fam161a	3.90E-08	+	23020409	23021055	-7.41	-6.97	6.22	-4.14	-4.69	-1.4
Chr11	23256310	23256460	Xpo1	1	+	23256310	23256460	-1.2e-05	0	1.65	-2.47	-2.85	0.588
Chr11	23306895	23343337	Usp34	2.00E-16	+	23306895	23343337	-15.7	-14.8	3.81	-7.35	-8.21	1.29
Chr11	23464294	23464793	Usp34	1.00E-18	+	23464294	23464793	-18	-16.9	8.49	-2.37	-2.74	0.623
Chr11	23489762	23489962	Usp34	0.16	+	23489762	23489962	-0.79	-0.465	2.3	-2.63	-3.03	-1.03
Chr11	23729041	23731536	Pus10	2.50E-11	+	23729041	23731536	-10.6	-10	1.48	-3.11	-3.56	1.47
Chr11	26471387	26471834	Fancl	1.60E-13	+	26471387	26471834	-12.8	-12	3.15	-2.76	-3.17	1.02
Chr11	29161415	29161564	Pnpt1	8.10E-08	+	29161415	29161564	-7.09	-6.66	1.24	-5.78	-6.49	2.46
Chr11	29182528	29194629	Smek2	3.70E-08	+	29182528	29194629	-7.43	-6.99	10.2	-2.69	-3.09	0.94
Chr11	29211196	29219204	Smek2	9.80E-07	+	29211196	29219204	-6.01	-5.61	3.64	-434	-434	1.66
Chr11	29448057	29453276	Ccdc88a	1.30E-10	+	29448057	29453276	-9.88	-9.33	2.01	-4.68	-5.28	1.54
Chr11	29507194	29508015	Ccdc88a	1.30E-15	+	29507194	29508015	-14.9	-14	9.29	-2.5	-2.88	-0.62
Chr11	30880160	30880311	Psme4	0.0087	+	30880160	30880311	-2.06	-1.73	3.03	-1.56	-1.83	1.1
Chr11	31085113	31101366	Asb3	0.0071	+	31085113	31101366	-2.15	-1.82	1.9	-3.93	-4.46	1.31
Chr11	31925446	31931987	Cpeb4	1.30E-05	+	31925446	31931987	-4.87	-4.5	6.87	-434	-434	1.84
Chr11	31934385	31934536	Cpeb4	1	+	31934385	31934536	-2.16e-08	0	1.62	-3.63	-4.14	1.92
Chr11	31934635	31934885	Cpeb4	0.17	+	31934635	31934885	-0.769	-0.444	5.13	-4.31	-4.87	1.82
Chr11	32417154	32424208	Sh3pxd2b	5.40E-08	+	32417154	32424208	-7.27	-6.84	7.74	-8.02	-8.94	0.704
Chr11	32424356	32424754	Sh3pxd2b	2.10E-08	+	32424356	32424754	-7.68	-7.23	3.68	-1.21	-1.44	0.682
Chr11	32425797	32426046	Sh3pxd2b	0.97	+	32425797	32426046	-0.0117	0	2.14	-5.66	-6.35	1.02
Chr11	32623546	32623696	Stk10	0.1	+	32623546	32623696	-1	-0.674	2.14	-2.43	-2.8	1.38
Chr11	35769942	35785862	Pank3	7.40E-09	+	35769942	35785862	-8.13	-7.66	3.86	-434	-434	2.46
Chr11	35786308	35786508	Pank3	1	+	35786308	35786508	-0.000222	0	2.22	-10.7	-11.9	2.71
Chr11	35789443	35789693	Pank3	1	+	35789443	35789693	-6.66e-06	0	1.43	-11.1	-12.3	2.77
Chr11	35789990	35790489	Pank3	0.11	+	35789990	35790489	-0.956	-0.63	2.34	-434	-434	3.2
Chr11	40733759	40736593	Nudcd2	3.30E-06	+	40733759	40736593	-5.48	-5.1	3.24	-7.87	-8.78	1.08
Chr11	43720284	43720734	Pwwp2a	4.50E-10	+	43720284	43720734	-9.35	-8.82	10.2	-3.69	-4.2	1.11
Chr11	43720833	43721334	Pwwp2a	4.50E-10	+	43720833	43721334	-9.35	-8.82	2.5	-12.1	-13.4	2.15
Chr11	43721533	43721984	Pwwp2a	4.00E-19	+	43721533	43721984	-18.4	-17.3	3.94	-2.65	-3.05	0.989
Chr11	44992483	45004765	Ebf1	1	+	44992483	45004765	-1.7e-07	0	5.78	-1.2	-1.42	-0.582
Chr11	45907887	45909431	Clint1	5.80E-07	+	45907887	45909431	-6.24	-5.84	4.59	-5.93	-6.66	1.11
Chr11	46439921	46441492	Med7	6.30E-13	+	46439921	46441492	-12.2	-11.5	10.7	-1.32	-1.56	0.648
Chr11	46456573	46469472	Havcr2	1	+	46456573	46469472	-0.000373	0	1.42	-1.34	-1.58	1.69
Chr11	46475907	46479720	Havcr2	7.80E-06	+	46475907	46479720	-5.11	-4.73	3.69	-3.14	-3.59	-1.19
Chr11	46480462	46481007	Havcr2	1.70E-07	+	46480462	46481007	-6.77	-6.36	6	-3.16	-3.61	-0.708
Chr11	49095710	49096447	Ifi47	1	+	49095710	49096447	-1.9e-07	0	5.57	-10.7	-11.9	-1.29
Chr11	49245274	49246916	Mgat1	2.00E-22	+	49245274	49246916	-21.7	-20.4	8.68	-2.59	-2.98	-0.747
Chr11	49882182	49883574	Mapk9	1.60E-15	+	49882182	49883574	-14.8	-13.9	4.06	-7.08	-7.92	1.21
Chr11	50121618	50122219	Rnf130	0.00056	+	50121618	50122219	-3.25	-2.39	4.44	-2.06	-2.39	-0.645
Chr11	50199668	50200066	3010026O09Rik	5.40E-09	+	50199668	50200066	-8.27	-7.8	4.13	-4.55	-5.14	-1.14
Chr11	50379528	50379874	Hnrnph1	1	+	50379528	50379874	-4.83e-06	0	1.26	-10.2	-11.3	1.7
Chr11	51234915	51235616	Gm12569	4.40E-08	+	51234915	51235616	-7.36	-6.93	12.5	-2.67	-3.07	-1.08
Chr11	51281322	51281571	Clk4	1.60E-15	+	51281322	51281571	-14.8	-13.9	2.7	-5.55	-6.24	1.87
Chr11	51791470	51791616	Sar1b	1	+	51791470	51791616	-1.05e-07	0	1.44	-5.36	-6.03	1.59
Chr11	51967924	51976306	Cdkn2aipnl	6.00E-07	+	51967924	51976306	-6.22	-5.81	3.9	-4.2	-4.75	1.25
Chr11	51976698	51977238	Cdkn2aipnl	1.40E-07	+	51976698	51977238	-6.84	-6.42	5.3	-4.51	-5.1	1.05
Chr11	52004407	52004658	Cdkl3	6.00E-10	+	52004407	52004658	-9.22	-8.7	1.76	-5.22	-5.87	1.43
Chr11	52121008	52122749	Ppp2ca	3.20E-13	+	52121008	52122749	-12.5	-11.8	4.2	-434	-434	1.09
Chr11	52660987	52661307	Gm30366	1.00E-06	+	52660987	52661307	-5.99	-5.04	2.13	-1.3	-1.53	1.64
Chr11	53324736	53333011	Zcchc10	2.00E-14	+	53324736	53333011	-13.7	-12.9	8.49	-5.75	-6.46	0.642
Chr11	53411954	53415835	Aff4	2.50E-28	+	53411954	53415835	-27.6	-25.9	6.52	-6.93	-7.75	0.727
Chr11	53775992	53776549	Irf1	1.60E-34	+	53775992	53776549	-33.8	-31.8	1.9	-434	-434	3.51
Chr11	53776795	53776993	Irf1	1.60E-34	+	53776795	53776993	-33.8	-31.8	1.68	-9.89	-11	2.37
Chr11	54500533	54510040	Fnip1	1.70E-10	+	54500533	54510040	-9.76	-9.21	15.8	-434	-434	0.715
Chr11	54515591	54515842	Fnip1	0.99	+	54515591	54515842	-0.0036	0	3.17	-13.1	-14.5	2.43
Chr11	54522962	54523113	Rapgef6	3.50E-10	+	54522962	54523113	-9.46	-8.92	1.3	-8.12	-9.05	1.77
Chr11	54690375	54694536	Rapgef6	1.30E-15	+	54690375	54694536	-14.9	-14	10.1	-4.29	-4.86	0.805
Chr11	54696491	54697490	Rapgef6	1.30E-15	+	54696491	54697490	-14.9	-14	4.14	-2.11	-2.45	0.654
Chr11	54697788	54698039	Rapgef6	1.30E-15	+	54697788	54698039	-14.9	-14	2.61	-2.6	-2.99	0.995
Chr11	55219652	55223651	Slc36a1	1	+	55219652	55223651	-3.69e-05	0	1.45	-12.3	-13.6	2.39
Chr11	58061437	58061686	Larp1	0.00033	+	58061437	58061686	-3.48	-3.13	1.61	-5.39	-6.07	0.826
Chr11	58114076	58117903	Cnot8	7.90E-14	+	58114076	58117903	-13.1	-12.3	3.25	-6.06	-6.79	0.955
Chr11	58118298	58118448	Cnot8	3.70E-08	+	58118298	58118448	-7.43	-6.99	2.03	-4.51	-5.09	2.23
Chr11	58179336	58179531	Mrpl22	0.00025	+	58179336	58179531	-3.61	-3.26	1.79	-3.86	-4.39	1.69
Chr11	58860211	58860810	LOC108167848	4.90E-06	+	58860211	58860810	-5.31	-4.93	8.93	-5.36	-6.03	-1.51
Chr11	58881593	58881743	2810021J22Rik	0.01	+	58881593	58881743	-2	-1.16	2.57	-1.7	-1.99	2.02
Chr11	58882142	58882442	2810021J22Rik	0.00013	+	58882142	58882442	-3.89	-3.01	1.87	-3.88	-4.41	2.17
Chr11	58955199	58956098	Trim17	2.00E-08	+	58955199	58956098	-7.7	-7.25	4.6	-2.3	-2.66	-0.986
Chr11	58972449	58972997	Trim17	3.60E-06	+	58972449	58972997	-5.44	-5.06	3.31	-6.21	-6.96	-1.46
Chr11	58978173	58978323	Trim11	6.20E-08	+	58978173	58978323	-7.21	-6.77	2.05	-1.87	-2.17	0.842
Chr11	58982169	58982604	Trim11	6.20E-08	+	58982169	58982604	-7.21	-6.77	1.44	-8.69	-9.67	1.42
Chr11	59204755	59205892	Mrpl55	0.0029	+	59204755	59205892	-2.54	-2.2	2.34	-3.03	-3.46	1.03
Chr11	59209132	59210736	2310033P09Rik	2.50E-06	+	59209132	59210736	-5.6	-5.22	4.5	-2.97	-3.4	0.702
Chr11	59506000	59506348	4933439C10Rik	2.20E-08	+	59506000	59506348	-7.65	-7.2	2.51	-1.99	-2.31	-0.623
Chr11	59506844	59509680	4933439C10Rik	1	+	59506844	59509680	-0.000608	0	2.42	-7.12	-7.96	2.22
Chr11	59744474	59744675	Mprip	1.60E-11	+	59744474	59744675	-10.8	-10.2	1.63	-7.72	-8.61	2.8
Chr11	59847899	59848195	Nt5m	0.74	+	59847899	59848195	-0.131	0	2.06	-1.14	-1.35	-0.902
Chr11	59848342	59860753	Nt5m	1	+	59848342	59860753	-0.000117	0	1.54	-1.42	-1.67	-0.912
Chr11	60198199	60199097	Rai1	7.90E-20	+	60198199	60199097	-19.1	-17.9	3.67	-2.06	-2.4	0.827
Chr11	60438572	60442428	Gid4	4.90E-06	+	60438572	60442428	-5.31	-4.93	6.87	-1.54	-1.8	0.71
Chr11	60479807	60481686	Myo15	6.90E-07	+	60479807	60481686	-6.16	-5.2	2	-4.08	-4.62	0.976
Chr11	60555424	60555624	Alkbh5	9.10E-05	+	60555424	60555624	-4.04	-3.68	1.58	-10.6	-11.8	1.88
Chr11	60712938	60714038	Llgl1	5.20E-07	+	60712938	60714038	-6.28	-5.87	4.26	-9.68	-10.8	0.978
Chr11	60787887	60788038	Smcr8	1	+	60787887	60788038	-0.00052	0	1.8	-5.15	-5.8	1.35
Chr11	60857734	60858177	Dhrs7b	4.00E-26	+	60857734	60858177	-25.4	-23.8	3.82	-8.4	-9.35	1.03
Chr11	60951165	60952754	Map2k3	1.30E-22	+	60951165	60952754	-21.9	-20.6	7.26	-6.38	-7.15	0.605
Chr11	61505411	61506382	B9d1	1	+	61505411	61506382	-1.59e-06	0	5.94	-1.73	-2.03	1.1
Chr11	62205494	62220068	Specc1	6.30E-11	+	62205494	62220068	-10.2	-9.67	2.32	-7.02	-7.85	0.912
Chr11	62313045	62314912	Ttc19	2.10E-09	+	62313045	62314912	-8.67	-8.18	8.3	-3.7	-4.2	0.741
Chr11	62315108	62315257	Ttc19	0.98	+	62315108	62315257	-0.00753	0	2.18	-1.92	-2.24	1.21
Chr11	62660338	62666310	Mmgt2	4.00E-11	+	62660338	62666310	-10.4	-9.77	8.75	-2.11	-2.45	0.656
Chr11	62820487	62820982	Trim16	0.00071	+	62820487	62820982	-3.15	-2.8	3.37	-3.71	-4.22	0.983
Chr11	62841710	62842354	Trim16	3.00E-05	+	62841710	62842354	-4.53	-4.17	4.5	-5.67	-6.36	1.23
Chr11	64082737	64083212	2810001G20Rik	1.30E-05	+	64082737	64083212	-4.89	-4.52	5.05	-10.6	-11.7	1.64
Chr11	67064901	67065201	Sco1	3.20E-06	+	67064901	67065201	-5.5	-5.11	2.34	-2.55	-2.93	0.776
Chr11	67066396	67066896	Sco1	1.00E-04	+	67066396	67066896	-4	-3.65	4	-6.36	-7.12	1.72
Chr11	67969813	67984609	Stx8	3.00E-08	+	67969813	67984609	-7.53	-7.08	2.46	-1.94	-2.26	1.12
Chr11	68204417	68204616	Stx8	3.20E-05	+	68204417	68204616	-4.5	-3.6	2.22	-1.24	-1.47	1.7
Chr11	68699240	68721374	Myh10	4.60E-10	+	68699240	68721374	-9.34	-8.81	2.01	-10	-11.1	0.681
Chr11	68816126	68816525	Myh10	0.00047	+	68816126	68816525	-3.33	-2.99	2.53	-5.52	-6.21	0.972
Chr11	69027689	69027921	Ctc1	4.00E-12	+	69027689	69027921	-11.4	-10.7	1.9	-4.98	-5.61	1.63
Chr11	69036173	69036373	Ctc1	6.50E-07	+	69036173	69036373	-6.19	-5.79	1.52	-4.07	-4.62	1.5
Chr11	69048298	69050923	Aurkb	1.30E-15	+	69048298	69050923	-14.9	-14	3.63	-8.85	-9.85	0.883
Chr11	69092183	69092332	Vamp2	2.90E-09	+	69092183	69092332	-8.54	-8.05	1.89	-4.05	-4.59	1.2
Chr11	69100174	69100836	Per1	5.00E-11	+	69100174	69100836	-10.3	-9.7	1.82	-7.96	-8.87	1.5
Chr11	69108499	69109617	Per1	4.00E-11	+	69108499	69109617	-10.4	-9.83	3.7	-5.61	-6.3	1.15
Chr11	69325544	69325743	Trappc1	5.90E-07	+	69325544	69325743	-6.23	-5.83	2.97	-3.49	-3.98	1.76
Chr11	69587391	69587540	Trp53	1	+	69587391	69587540	-0.000236	0	1.19	-4.12	-4.67	0.646
Chr11	69623541	69623983	Sat2	4.30E-06	+	69623541	69623983	-5.37	-4.99	4.32	-2.34	-2.71	-1.09
Chr11	69777837	69779435	Zbtb4	1.70E-10	+	69777837	69779435	-9.77	-9.22	9.55	-9.84	-10.9	-0.853
Chr11	69850364	69850913	Plscr3	1.80E-10	+	69850364	69850913	-9.74	-9.19	2.84	-9.59	-10.7	1.52
Chr11	69903086	69904080	Neurl4	6.80E-09	+	69903086	69904080	-8.17	-7.7	2.4	-434	-434	1.59
Chr11	69911453	69911806	Neurl4	1.90E-07	+	69911453	69911806	-6.72	-6.3	1.76	-1.34	-1.58	0.895
Chr11	69914125	69915009	Gps2	2.00E-27	+	69914125	69915009	-26.7	-25.1	2.29	-3.49	-3.98	0.586
Chr11	69916054	69916562	Gps2	2.00E-27	+	69916054	69916562	-26.7	-25.1	1.99	-6.56	-7.34	1.48
Chr11	70008866	70009463	Dvl2	0.49	+	70008866	70009463	-0.306	0	1.84	-434	-434	1.47
Chr11	70439827	70440234	Arrb2	1	+	70439827	70440234	-1.55e-08	0	1.41	-7.63	-8.51	2.18
Chr11	70440332	70440630	Arrb2	0.00034	+	70440332	70440630	-3.47	-3.13	2.3	-7.39	-8.25	1.48
Chr11	70607408	70607800	Mink1	8.50E-05	+	70607408	70607800	-4.07	-3.71	1.43	-5.12	-5.76	1.81
Chr11	70650926	70651322	Rnf167	7.20E-06	+	70650926	70651322	-5.14	-4.76	4.27	-6.23	-6.98	1.23
Chr11	70884776	70900498	Rabep1	2.00E-21	+	70884776	70900498	-20.7	-19.4	1.78	-6.19	-6.94	0.8
Chr11	70941060	70941211	Rabep1	7.90E-11	+	70941060	70941211	-10.1	-9.55	1.38	-5.24	-5.9	1.55
Chr11	70879688	70879836	Rpl23a-ps2	1	+	70879688	70879836	-4.36e-08	0	1.18	-1.47	-1.73	1.49
Chr11	72045767	72047223	Fam64a	1.70E-07	+	72045767	72047223	-6.76	-6.34	4.72	-5.29	-5.96	0.749
Chr11	72679410	72683940	Ube2g1	6.30E-26	+	72679410	72683940	-25.2	-23.6	7.03	-1.97	-2.29	1.01
Chr11	72770648	72771148	Ankfy1	3.20E-13	+	72770648	72771148	-12.5	-11.7	4.28	-7.06	-7.9	1.08
Chr11	72874914	72875065	Zzef1	3.20E-05	+	72874914	72875065	-4.49	-4.13	1.37	-6.67	-7.46	2.43
Chr11	72911246	72913299	Zzef1	1.50E-10	+	72911246	72913299	-9.81	-9.26	1.88	-7.46	-8.32	1.18
Chr11	72923115	72926020	Zzef1	2.50E-19	+	72923115	72926020	-18.6	-17.5	9.55	-3.05	-3.49	0.626
Chr11	72926119	72926970	Zzef1	4.00E-20	+	72926119	72926970	-19.4	-18.2	5.17	-2.37	-2.73	0.604
Chr11	73073339	73075733	Ncbp3	4.00E-16	+	73073339	73075733	-15.4	-14.5	2.26	-11.4	-12.6	1.76
Chr11	73079090	73079340	Ncbp3	4.00E-16	+	73079090	73079340	-15.4	-14.5	1.84	-6.2	-6.95	1.08
Chr11	73079439	73079640	Ncbp3	4.00E-16	+	73079439	73079640	-15.4	-14.5	1.85	-3.91	-4.44	1.34
Chr11	73079738	73079989	Ncbp3	4.00E-16	+	73079738	73079989	-15.4	-14.5	1.71	-4.69	-5.29	1.66
Chr11	73131742	73134076	Itgae	4.30E-07	+	73131742	73134076	-6.37	-5.96	2.76	-1.97	-2.29	0.758
Chr11	73171833	73172433	P2rx5	2.00E-15	+	73171833	73172433	-14.7	-13.8	3.59	-2.88	-3.3	-0.852
Chr11	73223867	73224412	Shpk	3.50E-05	+	73223867	73224412	-4.46	-3.56	5.25	-5.01	-5.64	-1.56
Chr11	74773639	74784197	Mettl16	6.30E-14	+	74773639	74784197	-13.2	-12.4	1.48	-5.68	-6.38	2.29
Chr11	74816929	74817842	Mettl16	6.30E-14	+	74816929	74817842	-13.2	-12.4	3.49	-7.86	-8.76	0.648
Chr11	74817940	74818141	Mettl16	6.30E-14	+	74817940	74818141	-13.2	-12.4	1.58	-2.93	-3.35	0.941
Chr11	74842201	74842895	Mnt	1.60E-15	+	74842201	74842895	-14.8	-14	1.44	-9.59	-10.7	1.27
Chr11	74843391	74843689	Mnt	1.60E-15	+	74843391	74843689	-14.8	-14	1.61	-3.67	-4.18	1.31
Chr11	74900303	74901564	Tsr1	5.00E-11	+	74900303	74901564	-10.3	-9.75	5.25	-1.81	-2.11	0.604
Chr11	75159840	75163352	Smg6	1.10E-06	+	75159840	75163352	-5.94	-5.55	2.31	-13.4	-14.8	1.92
Chr11	75495597	75495797	Prpf8	1	+	75495597	75495797	-1.57e-07	0	1.5	-434	-434	2.4
Chr11	75572585	75572835	Slc43a2	1	+	75572585	75572835	-2.61e-06	0	3.13	-2.1	-2.43	1.39
Chr11	75648271	75648816	Inpp5k	2.40E-05	+	75648271	75648816	-4.62	-4.25	6.24	-3.8	-4.32	-1.25
Chr11	75672693	75672894	Myo1c	5.00E-07	+	75672693	75672894	-6.3	-5.9	1.38	-3.98	-4.52	0.59
Chr11	76207149	76208478	Fam57a	2.80E-06	+	76207149	76208478	-5.56	-5.18	3.95	-7.42	-8.28	1.08
Chr11	76208675	76209071	Fam57a	1	+	76208675	76209071	-1.09e-07	0	1.71	-434	-434	2.83
Chr11	76986505	76986800	Blmh	6.30E-13	+	76986505	76986800	-12.2	-11.5	3.55	-5.63	-6.33	1.06
Chr11	77442026	77450156	Ssh2	7.90E-23	+	77442026	77450156	-22.1	-20.7	4.85	-3.59	-4.09	0.708
Chr11	77457720	77458021	Ssh2	2.50E-11	+	77457720	77458021	-10.6	-10	3.75	-1.92	-2.23	0.604
Chr11	77293585	77293832	Gm12346	3.50E-09	+	77293585	77293832	-8.46	-7.39	3.4	-1.66	-1.94	1.8
Chr11	77295213	77295903	Gm12346	3.50E-09	+	77295213	77295903	-8.46	-7.98	3.67	-5.8	-6.52	1.56
Chr11	77490976	77491315	2210008F06Rik	1	+	77490976	77491315	-1.9e-07	0	2	-1.7	-1.98	-0.755
Chr11	77506590	77507726	Git1	3.80E-07	+	77506590	77507726	-6.42	-6.01	3.35	-434	-434	1.29
Chr11	77515516	77515717	Abhd15	1.00E-04	+	77515516	77515717	-3.99	-3.1	1.56	-3.73	-4.24	-2.23
Chr11	77515816	77518329	Abhd15	1.00E-04	+	77515816	77518329	-3.99	-3.1	1.75	-4.39	-4.97	-2.41
Chr11	77857799	77864794	Myo18a	1	+	77857799	77864794	-0.000544	0	1.75	-1.26	-1.49	0.719
Chr11	78058954	78059597	Flot2	0.25	+	78058954	78059597	-0.596	-0.272	1.84	-6.48	-7.25	1.08
Chr11	78156291	78156691	Fam222b	1	+	78156291	78156691	-4.6e-06	0	2.88	-8.53	-9.49	1.82
Chr11	78156790	78157289	Fam222b	0.0081	+	78156790	78157289	-2.09	-1.75	4.49	-2.55	-2.94	0.753
Chr11	78191842	78192143	Rab34	3.20E-14	+	78191842	78192143	-13.5	-12.7	1.88	-8.55	-9.52	1.74
Chr11	78251175	78255447	Sdf2	1.20E-09	+	78251175	78255447	-8.92	-8.42	4.98	-2.39	-2.76	0.595
Chr11	78304074	78305316	Spag5	2.50E-66	+	78304074	78305316	-65.6	-62.8	5.71	-6.01	-6.74	0.651
Chr11	78315087	78315553	Spag5	2.50E-66	+	78315087	78315553	-65.6	-62.8	2.2	-6.95	-7.77	0.964
Chr11	78321696	78322404	Spag5	2.50E-66	+	78321696	78322404	-65.6	-62.8	2.5	-13.9	-15.4	1.88
Chr11	78521955	78522736	Poldip2	1.50E-09	+	78521955	78522736	-8.82	-8.32	3.65	-12.3	-13.6	1.13
Chr11	78536482	78541426	Ift20	2.00E-11	+	78536482	78541426	-10.7	-10.1	2.49	-9.67	-10.7	1.05
Chr11	79320841	79321588	Gm30561	2.50E-15	+	79320841	79321588	-14.6	-13.7	5.46	-434	-434	-1.95
Chr11	79338488	79339138	Nf1	6.00E-04	+	79338488	79339138	-3.22	-2.88	5.61	-1.23	-1.45	-0.634
Chr11	79535611	79535912	Nf1	2.10E-10	+	79535611	79535912	-9.67	-9.13	4.79	-6.52	-7.3	1.63
Chr11	79559538	79565470	Nf1	1.30E-07	+	79559538	79565470	-6.9	-6.48	1.76	-5.24	-5.89	1.1
Chr11	79568716	79579062	Nf1	2.50E-24	+	79568716	79579062	-23.6	-22.1	10	-9.68	-10.7	1.04
Chr11	79579461	79579761	Nf1	3.90E-09	+	79579461	79579761	-8.41	-7.93	2.13	-12.6	-14	2.39
Chr11	80095142	80095940	Atad5	2.20E-06	+	80095142	80095940	-5.65	-5.26	8.76	-3.37	-3.85	0.614
Chr11	80100320	80101826	Atad5	1	+	80100320	80101826	-4.45e-05	0	3.51	-8.97	-9.97	1.63
Chr11	80394501	80395846	Zfp207	5.00E-19	+	80394501	80395846	-18.3	-17.2	7.17	-2.87	-3.29	0.754
Chr11	80471500	80471764	Psmd11	3.20E-07	+	80471500	80471764	-6.5	-6.09	1.63	-8.63	-9.61	1.85
Chr11	80471961	80472259	Psmd11	3.30E-08	+	80471961	80472259	-7.48	-7.04	2.58	-5.39	-6.06	0.701
Chr11	82036977	82037310	Ccl2	6.50E-07	+	82036977	82037310	-6.19	-5.79	4.71	-3.63	-4.13	1.09
Chr11	82046604	82047290	Ccl7	0.99	+	82046604	82047290	-0.00612	0	1.5	-12.8	-14.2	1.23
Chr11	82765933	82766132	Zfp830	1	+	82765933	82766132	-1.81e-14	0	1.62	-3.91	-4.44	2.05
Chr11	83213592	83214909	Slfn3	1.30E-10	+	83213592	83214909	-9.87	-9.31	9.91	-2.97	-3.41	0.87
Chr11	83402603	83402803	Ap2b1	1	+	83402603	83402803	-1.46e-05	0	1.63	-7.29	-8.14	1.07
Chr11	83440090	83441238	1700020L24Rik	0.01	+	83440090	83441238	-1.98	-1.65	13.6	-8.94	-9.94	-0.75
Chr11	83760958	83765233	Heatr6	3.30E-07	+	83760958	83765233	-6.48	-6.07	2.09	-2.57	-2.95	0.817
Chr11	83957528	83962989	Ddx52	2.60E-05	+	83957528	83962989	-4.59	-4.23	10.2	-8.75	-9.74	0.933
Chr11	83990708	83990858	Synrg	1	+	83990708	83990858	-0.0015	0	1.34	-5.75	-6.46	1.62
Chr11	84001887	84023265	Synrg	5.00E-14	+	84001887	84023265	-13.3	-12.5	5.72	-7.66	-8.54	0.716
Chr11	84871071	84871583	Ggnbp2os	0.0013	+	84871071	84871583	-2.88	-2.54	4.72	-1.85	-2.16	-0.99
Chr11	85311353	85327092	Ppm1d	4.30E-05	+	85311353	85327092	-4.37	-4.01	4.83	-7.35	-8.2	1.13
Chr11	85603864	85604165	Bcas3	9.10E-09	+	85603864	85604165	-8.04	-6.99	2.22	-1.32	-1.56	-0.637
Chr11	85825209	85825609	Bcas3	1.00E-12	+	85825209	85825609	-12	-11.3	2.24	-2.78	-3.19	-0.6
Chr11	85915003	85915751	Tbx4	7.90E-18	+	85915003	85915751	-17.1	-16.1	5.48	-2.79	-3.2	-0.854
Chr11	86285158	86303301	Brip1os	1.30E-20	+	86285158	86303301	-19.9	-18.7	3.92	-434	-434	1.67
Chr11	86486066	86486217	Rnft1	3.10E-10	+	86486066	86486217	-9.51	-8.97	1.27	-1.48	-1.73	0.727
Chr11	87613836	87615252	Mtmr4	7.90E-19	+	87613836	87615252	-18.1	-17	7.38	-434	-434	1.27
Chr11	87743269	87743518	Supt4a	0.31	+	87743269	87743518	-0.502	-0.178	2.89	-5.8	-6.51	1.23
Chr11	88049577	88049727	Srsf1	1.40E-05	+	88049577	88049727	-4.84	-4.47	1.24	-13.6	-15	2.37
Chr11	88049975	88050175	Srsf1	0.012	+	88049975	88050175	-1.92	-1.59	1.21	-9.99	-11.1	2.22
Chr11	88051119	88051469	Srsf1	6.20E-07	+	88051119	88051469	-6.21	-5.81	1.61	-5.2	-5.86	0.813
Chr11	88068354	88082054	Vezf1	5.50E-09	+	88068354	88082054	-8.26	-7.79	5.12	-434	-434	0.769
Chr11	88082499	88082698	Vezf1	0.99	+	88082499	88082698	-0.00225	0	2.6	-7.91	-8.82	2.64
Chr11	88999546	88999895	Trim25	1.60E-19	+	88999546	88999895	-18.8	-17.7	2.19	-4.74	-5.35	0.973
Chr11	88999993	89009233	Trim25	1.60E-19	+	88999993	89009233	-18.8	-17.7	1.49	-8.87	-9.87	1.27
Chr11	90638232	90645241	Cox11	0.00037	+	90638232	90645241	-3.43	-3.08	5.56	-434	-434	1.04
Chr11	93929683	93932259	Mbtd1	2.60E-08	+	93929683	93932259	-7.59	-7.14	2	-8.68	-9.66	4.01
Chr11	93932357	93939596	Mbtd1	2.60E-08	+	93932357	93939596	-7.59	-7.14	5.18	-1.89	-2.2	1
Chr11	93944192	93944392	Mbtd1	2.10E-08	+	93944192	93944392	-7.68	-7.23	4.32	-5.23	-5.88	2.7
Chr11	94097338	94097832	Spag9	7.60E-09	+	94097338	94097832	-8.12	-7.65	1.21	-11.6	-12.8	1.78
Chr11	94122846	94123296	Spag9	5.80E-10	+	94122846	94123296	-9.24	-8.71	3.79	-2.45	-2.82	1.04
Chr11	94340905	94341055	Ankrd40	1	+	94340905	94341055	-5.21e-06	0	1.45	-5.02	-5.65	1.93
Chr11	94644768	94645166	Lrrc59	1	+	94644768	94645166	-4.23e-05	0	2.33	-2.83	-3.24	0.638
Chr11	95004689	95005803	Ppp1r9b	2.50E-05	+	95004689	95005803	-4.6	-4.23	5.32	-4.65	-5.25	0.982
Chr11	95024788	95024939	Samd14	0.051	+	95024788	95024939	-1.29	-0.963	3.45	-6.59	-7.37	0.98
Chr11	95749115	95749462	Zfp652	2.50E-05	+	95749115	95749462	-4.6	-4.24	3.81	-1.72	-2.01	1.07
Chr11	95860118	95860460	4833417C18Rik	0.95	+	95860118	95860460	-0.0222	0	2.37	-3.83	-4.35	-0.989
Chr11	96802835	96806799	Cbx1	1.00E-34	+	96802835	96806799	-34	-32	1.85	-13.8	-15.3	1.68
Chr11	96807858	96808057	Cbx1	4.00E-33	+	96807858	96808057	-32.4	-30.4	1.51	-4.63	-5.23	1.37
Chr11	96963773	96964417	D030028A08Rik	0.00011	+	96963773	96964417	-3.95	-3.06	5.88	-3.59	-4.08	-1.61
Chr11	97068012	97068459	Osbpl7	6.90E-08	+	97068012	97068459	-7.16	-6.72	3.84	-4.86	-5.48	-1.03
Chr11	97362544	97377042	Socs7	3.20E-14	+	97362544	97377042	-13.5	-12.7	4.51	-4.69	-5.3	-0.743
Chr11	97389648	97393818	Socs7	4.60E-07	+	97389648	97393818	-6.34	-5.93	3.58	-3.95	-4.48	0.963
Chr11	97393916	97394166	Socs7	4.60E-07	+	97393916	97394166	-6.34	-5.93	1.84	-8.16	-9.09	2.26
Chr11	97448177	97448506	Arhgap23	1	+	97448177	97448506	-2.04e-09	0	1.94	-2.95	-3.38	-1.19
Chr11	97491198	97501508	Arhgap23	2.00E-10	+	97491198	97501508	-9.69	-9.14	5.25	-11.6	-12.9	0.843
Chr11	97501706	97502104	Arhgap23	6.50E-06	+	97501706	97502104	-5.19	-4.82	2.44	-5.16	-5.81	0.918
Chr11	97676936	97677224	Mllt6	1	+	97676936	97677224	-1.78e-06	0	1.58	-1.63	-1.91	0.754
Chr11	97836325	97836475	Lasp1	1	+	97836325	97836475	-1.2e-06	0	1.61	-3.56	-4.05	1.14
Chr11	97836872	97837023	Lasp1	1	+	97836872	97837023	-0.000108	0	1.33	-7.32	-8.17	1.03
Chr11	97838216	97838417	Lasp1	0.94	+	97838216	97838417	-0.0248	0	2.73	-4.32	-4.89	1.34
Chr11	98210367	98224630	Cdk12	2.50E-12	+	98210367	98224630	-11.6	-11	9.69	-13.7	-15.1	0.582
Chr11	98243420	98246511	Cdk12	8.10E-10	+	98243420	98246511	-9.09	-8.57	3.79	-434	-434	1.6
Chr11	98249737	98250735	Cdk12	1.00E-12	+	98249737	98250735	-12	-11.3	6.46	-4.88	-5.5	0.601
Chr11	98267849	98277811	Cdk12	1	+	98267849	98277811	-0.00158	0	2.23	-1.98	-2.3	1.03
Chr11	98768607	98769006	Thra	0.019	+	98768607	98769006	-1.72	-1.39	3.87	-4.83	-5.45	1.41
Chr11	98821479	98821805	Casc3	1	+	98821479	98821805	-0.000885	0	1.59	-1.57	-1.84	0.765
Chr11	98822503	98828864	Casc3	7.90E-14	+	98822503	98828864	-13.1	-12.3	5.65	-5.35	-6.02	0.806
Chr11	98836884	98837135	Rapgefl1	1	+	98836884	98837135	-4.18e-07	0	2.71	-6.59	-7.38	-1.74
Chr11	98850823	98851560	Rapgefl1	0.98	+	98850823	98851560	-0.00728	0	5.38	-7.21	-8.05	-1.26
Chr11	98890732	98896239	Wipf2	1.00E-18	+	98890732	98896239	-18	-16.9	5.25	-3.75	-4.27	0.582
Chr11	98901345	98901695	Wipf2	3.60E-08	+	98901345	98901695	-7.44	-7	3.78	-5.78	-6.49	1.71
Chr11	98903387	98903537	Wipf2	2.10E-10	+	98903387	98903537	-9.68	-9.13	1.74	-1.18	-1.4	0.676
Chr11	100457694	100457944	Klhl10	1	+	100457694	100457944	-1.2e-05	0	1.76	-434	-434	2.98
Chr11	100461420	100461669	Klhl10	0.022	+	100461420	100461669	-1.65	-1.32	1.87	-12.4	-13.7	2.01
Chr11	100626280	100626576	Nkiras2	0.00017	+	100626280	100626576	-3.77	-3.42	1.67	-8.62	-9.59	2.37
Chr11	100883872	100884073	Stat5a	1.20E-09	+	100883872	100884073	-8.91	-8.4	1.79	-9.7	-10.8	2.38
Chr11	101062480	101062679	Atp6v0a1	5.00E-18	+	101062480	101062679	-17.3	-16.3	2.38	-4.47	-5.05	1.22
Chr11	101082710	101082859	Coasy	3.90E-06	+	101082710	101082859	-5.41	-5.03	2.06	-3.79	-4.3	-1.38
Chr11	101085862	101086520	Coasy	0.0031	+	101085862	101086520	-2.51	-2.18	2.25	-2.78	-3.19	1.52
Chr11	101089789	101091471	Mlx	0.046	+	101089789	101091471	-1.34	-1.01	2.36	-434	-434	2.41
Chr11	101125355	101126320	Tubg1	0.00037	+	101125355	101126320	-3.43	-3.08	3.11	-4.73	-5.34	0.879
Chr11	101276222	101276961	Wnk4	1.70E-07	+	101276222	101276961	-6.78	-6.36	2.29	-2.37	-2.74	-0.625
Chr11	101324921	101326010	Aoc2	6.30E-12	+	101324921	101326010	-11.2	-10.6	4.58	-1.76	-2.06	-0.84
Chr11	101326108	101326554	Aoc2	6.30E-12	+	101326108	101326554	-11.2	-10.6	4.63	-1.76	-2.05	-0.729
Chr11	101331153	101331850	Aoc3	6.50E-07	+	101331153	101331850	-6.19	-5.79	5.78	-4.07	-4.61	-0.647
Chr11	101332048	101332497	Aoc3	6.50E-07	+	101332048	101332497	-6.19	-5.79	5.36	-2.27	-2.63	-0.747
Chr11	101337438	101337787	Aoc3	4.00E-07	+	101337438	101337787	-6.4	-5.99	3.82	-3.47	-3.95	-0.91
Chr11	101575171	101575370	Nbr1	2.50E-13	+	101575171	101575370	-12.6	-11.9	1.43	-10.4	-11.6	1.6
Chr11	101577237	101581307	Nbr1	2.50E-13	+	101577237	101581307	-12.6	-11.9	8.35	-9.69	-10.8	1.37
Chr11	101581405	101581654	Nbr1	1.90E-05	+	101581405	101581654	-4.72	-4.36	1.95	-10.8	-12	1.82
Chr11	101589970	101591395	Tmem106a	1	+	101589970	101591395	-7.66e-07	0	7.08	-5.84	-6.55	-0.981
Chr11	102285016	102285511	Tmub2	0.00015	+	102285016	102285511	-3.82	-3.47	2.91	-1.76	-2.05	0.795
Chr11	102285708	102289180	Tmub2	1.60E-11	+	102285708	102289180	-10.8	-10.2	5.75	-10.8	-12	0.895
Chr11	102777925	102778125	Adam11	3.80E-06	+	102777925	102778125	-5.42	-4.49	3.17	-2.89	-3.31	-1.78
Chr11	103966823	103969113	Arf2	1	+	103966823	103969113	-2.82e-08	0	4.75	-5.84	-6.56	1
Chr11	103973017	103983814	Arf2	1	+	103973017	103983814	-5.58e-08	0	2.37	-434	-434	3
Chr11	103984110	103984408	Arf2	1	+	103984110	103984408	-3.9e-09	0	2.48	-434	-434	4.03
Chr11	105140454	105140652	Mettl2	1	+	105140454	105140652	-0.000848	0	1.82	-1.54	-1.81	0.763
Chr11	105180550	105181640	Tlk2	1.60E-14	+	105180550	105181640	-13.8	-13	4.21	-1.32	-1.56	-1.1
Chr11	105276019	105276368	Tlk2	1.60E-14	+	105276019	105276368	-13.8	-13	3.07	-6.99	-7.82	1.87
Chr11	105349804	105349955	Mrc2	1.60E-07	+	105349804	105349955	-6.79	-6.38	1.77	-4.61	-5.21	0.969
Chr11	105350454	105350705	Mrc2	1.60E-07	+	105350454	105350705	-6.79	-6.38	2.59	-1.91	-2.22	1.15
Chr11	105780069	105798654	Tanc2	9.10E-06	+	105780069	105798654	-5.04	-4.67	1.5	-7.67	-8.55	2.54
Chr11	105835100	105840638	Tanc2	4.80E-05	+	105835100	105840638	-4.32	-3.96	1.29	-10.9	-12.1	2.79
Chr11	106053840	106055175	Dcaf7	2.80E-10	+	106053840	106055175	-9.56	-9.02	3.34	-4.53	-5.11	1.09
Chr11	106058473	106058924	Dcaf7	1.00E-15	+	106058473	106058924	-15	-14.1	4.43	-4.93	-5.56	0.901
Chr11	106155557	106155807	Map3k3	2.00E-19	+	106155557	106155807	-18.7	-17.5	2.51	-8.08	-9.01	2.05
Chr11	106156304	106156653	Map3k3	3.20E-27	+	106156304	106156653	-26.5	-24.8	2.94	-7.64	-8.52	1.34
Chr11	106241822	106248791	Ddx42	1.60E-10	+	106241822	106248791	-9.8	-9.25	7.88	-434	-434	0.625
Chr11	106262266	106262588	Psmc5	3.10E-07	+	106262266	106262588	-6.51	-6.1	1.39	-4.59	-5.19	1.16
Chr11	106789323	106790825	Cep95	5.00E-12	+	106789323	106790825	-11.3	-10.7	2.77	-1.61	-1.88	-1.09
Chr11	107495736	107497790	Psmd12	0.33	+	107495736	107497790	-0.488	-0.164	3.2	-5.61	-6.3	1.26
Chr11	107604144	107620160	Helz	1.30E-14	+	107604144	107620160	-13.9	-13.1	4.27	-13.6	-15	1.39
Chr11	107661884	107670396	Helz	1.30E-14	+	107661884	107670396	-13.9	-13.1	4.76	-3.81	-4.33	0.995
Chr11	109365660	109380312	Gna13	9.80E-09	+	109365660	109380312	-8.01	-7.54	2.43	-2.55	-2.94	0.923
Chr11	109397227	109397528	Gna13	1.30E-09	+	109397227	109397528	-8.88	-8.37	2.34	-434	-434	3.13
Chr11	109440176	109451929	LOC100503496	4.20E-06	+	109440176	109451929	-5.38	-5	1.86	-4.04	-4.58	-1.6
Chr11	109489824	109494802	Arsg	1.60E-08	+	109489824	109494802	-7.79	-7.33	14.5	-11.5	-12.8	-1.12
Chr11	112787157	112787308	Sox9	0.023	+	112787157	112787308	-1.64	-1.31	1.59	-3.88	-4.4	1.31
Chr11	113655113	113657090	Cog1	1.00E-10	+	113655113	113657090	-10	-9.45	5.5	-6.16	-6.91	0.835
Chr11	113661703	113662199	Cog1	1.70E-09	+	113661703	113662199	-8.77	-8.27	5.45	-2.3	-2.66	0.834
Chr11	113662297	113666853	Cog1	0.92	+	113662297	113666853	-0.0352	0	2.08	-2.46	-2.84	0.808
Chr11	113684227	113684426	D11Wsu47e	1	+	113684227	113684426	-6.65e-08	0	3.33	-1.2	-1.42	-1.61
Chr11	114719206	114720145	Ttyh2	7.90E-11	+	114719206	114720145	-10.1	-9.52	3.98	-6.39	-7.15	0.859
Chr11	114720341	114720540	Ttyh2	1	+	114720341	114720540	-9.97e-05	0	3.36	-2.41	-2.78	1.38
Chr11	115180684	115180932	Slc9a3r1	3.60E-08	+	115180684	115180932	-7.44	-7	3.34	-6.22	-6.96	1.32
Chr11	115390576	115394484	Cdr2l	6.00E-06	+	115390576	115394484	-5.22	-4.84	6.62	-6.92	-7.73	0.654
Chr11	115394583	115394833	Cdr2l	1	+	115394583	115394833	-7.28e-09	0	2.38	-4.6	-5.19	1.19
Chr11	115410256	115410824	Ict1	0.00034	+	115410256	115410824	-3.47	-3.12	3.05	-2.33	-2.69	0.596
Chr11	115430428	115431224	Kctd2	3.80E-05	+	115430428	115431224	-4.42	-4.06	7.57	-3.28	-3.74	-0.629
Chr11	115472814	115473804	Slc16a5	2.50E-12	+	115472814	115473804	-11.6	-10.9	4.69	-7.04	-7.87	-1.14
Chr11	115491627	115491777	LOC102634812	2.00E-11	+	115491627	115491777	-10.7	-10.1	2.62	-1.69	-1.98	0.988
Chr11	115814817	115815212	Tsen54	7.90E-32	+	115814817	115815212	-31.1	-29.2	2.79	-2.84	-3.26	1.07
Chr11	115820410	115820854	Tsen54	7.90E-32	+	115820410	115820854	-31.1	-29.2	4.43	-2.12	-2.46	0.633
Chr11	115822043	115823053	Tsen54	7.90E-32	+	115822043	115823053	-31.1	-29.2	5.18	-4.49	-5.07	1.23
Chr11	115965336	115965485	Sap30bp	0.0013	+	115965336	115965485	-2.88	-2.54	2.82	-2.03	-2.36	0.733
Chr11	116281609	116283655	Galr2	2.90E-10	+	116281609	116283655	-9.54	-9.01	4	-1.73	-2.02	-0.608
Chr11	116530985	116531185	Sphk1	1	+	116530985	116531185	-9.72e-11	0	10.3	-4.93	-5.55	-1.2
Chr11	116535726	116536475	Sphk1	1	+	116535726	116536475	-6.91e-05	0	9.61	-6.85	-7.66	-0.847
Chr11	116873866	116874614	Mfsd11	3.00E-08	+	116873866	116874614	-7.53	-7.08	3.54	-11.4	-12.7	1.53
Chr11	117156928	117157626	Sec14l1	1.30E-39	+	117156928	117157626	-38.9	-36.7	7.97	-2.52	-2.9	0.671
Chr11	117361233	117362226	2025-09-09	5.00E-30	+	117361233	117362226	-29.3	-27.5	2.62	-6.67	-7.47	0.606
Chr11	117758967	117761143	Tnrc6c	1.70E-08	+	117758967	117761143	-7.78	-7.32	8.6	-4.2	-4.76	0.845
Chr11	117761791	117762041	Tnrc6c	0.055	+	117761791	117762041	-1.26	-0.933	9.26	-1.7	-1.99	-0.726
Chr11	117838573	117839513	Afmid	2.40E-06	+	117838573	117839513	-5.62	-5.23	7.33	-4.58	-5.17	-0.952
Chr11	117855247	117855694	Birc5	9.80E-10	+	117855247	117855694	-9.01	-8.5	3.56	-5.08	-5.72	0.788
Chr11	118005442	118005788	Pgs1	0.055	+	118005442	118005788	-1.26	-0.933	3.12	-6.27	-7.03	0.869
Chr11	118023616	118023814	Pgs1	0.081	+	118023616	118023814	-1.09	-0.763	3.52	-9.3	-10.3	1.02
Chr11	118448385	118448586	C1qtnf1	1	+	118448385	118448586	-8.21e-10	0	7.29	-5.13	-5.78	-1.3
Chr11	118448884	118449085	C1qtnf1	1	+	118448884	118449085	-1.44e-08	0	5.14	-1.94	-2.26	0.746
Chr11	118451531	118451682	C1qtnf1	1	+	118451531	118451682	-2.36e-11	0	8	-3.26	-3.72	0.614
Chr11	119343955	119345375	Card14	1.00E-39	+	119343955	119345375	-39	-36.8	3.67	-4.53	-5.12	-0.648
Chr11	119380280	119380529	Slc26a11	5.40E-06	+	119380280	119380529	-5.27	-4.35	1.71	-7.04	-7.87	4.27
Chr11	119408809	119409110	Rnf213	0.98	+	119408809	119409110	-0.0101	0	2.37	-5.37	-6.04	1.15
Chr11	119436947	119437705	Rnf213	1	+	119436947	119437705	-7.79e-07	0	1.74	-5.26	-5.92	1.31
Chr11	119442124	119443375	Rnf213	6.60E-05	+	119442124	119443375	-4.18	-3.82	4.56	-7.93	-8.84	0.893
Chr11	119483928	119486968	Rnf213	6.80E-09	+	119483928	119486968	-8.17	-7.7	9.97	-7.56	-8.44	1.01
Chr11	119507277	119508474	Endov	4.00E-11	+	119507277	119508474	-10.4	-9.81	10.1	-12.2	-13.5	-1.32
Chr11	119897691	119897842	Rptor	5.40E-07	+	119897691	119897842	-6.27	-5.86	1.56	-2.47	-2.85	0.753
Chr11	119898390	119899391	Rptor	6.30E-12	+	119898390	119899391	-11.2	-10.6	7.52	-2.53	-2.92	0.708
Chr11	120002039	120002388	Baiap2	4.00E-12	+	120002039	120002388	-11.4	-10.7	2.86	-2.74	-3.15	-0.825
Chr11	120150229	120150429	Gm11769	0.94	+	120150229	120150429	-0.0252	0	2	-4.84	-5.46	2.82
Chr11	120151876	120152225	Gm11769	0.015	+	120151876	120152225	-1.81	-0.971	2.64	-1.62	-1.9	1.52
Chr11	120274931	120280187	Bahcc1	1.60E-08	+	120274931	120280187	-7.8	-7.34	7.31	-2.9	-3.32	-0.592
Chr11	120284810	120285226	Bahcc1	0.0024	+	120284810	120285226	-2.62	-2.28	1.67	-2.16	-2.51	-0.642
Chr11	120290403	120290703	Bahcc1	0.99	+	120290403	120290703	-0.00306	0	1.61	-2.37	-2.73	1.54
Chr11	120463063	120463313	Ccdc137	1	+	120463063	120463313	-4.53e-07	0	2.16	-8.31	-9.25	1.94
Chr11	120464108	120464308	Ccdc137	0.99	+	120464108	120464308	-0.00648	0	2.06	-1.52	-1.78	0.704
Chr11	120483634	120483884	Hgs	0.0015	+	120483634	120483884	-2.83	-2.49	2.97	-4.36	-4.93	1.2
Chr11	120499410	120499861	Slc25a10	2.60E-05	+	120499410	120499861	-4.58	-4.22	3.9	-2.42	-2.79	-0.637
Chr11	120606200	120606451	Anapc11	0.99	+	120606200	120606451	-0.00392	0	3	-5.81	-6.53	2.53
Chr11	120606799	120607399	Anapc11	0.98	+	120606799	120607399	-0.00835	0	2.86	-8.79	-9.78	1.75
Chr11	120608039	120608336	Npb	1	+	120608039	120608336	-2.08e-05	0	2.93	-2.44	-2.81	0.962
Chr11	120788705	120788904	Gps1	1	+	120788705	120788904	-0.00122	0	2.88	-4.65	-5.25	1
Chr11	121204782	121207672	Hexdc	2.50E-22	+	121204782	121207672	-21.6	-20.3	3.79	-3.45	-3.93	-1.22
Chr11	121222305	121222656	Hexdc	8.50E-07	+	121222305	121222656	-6.07	-5.67	3.69	-1.42	-1.68	-0.606
Chr11	121250821	121253229	Narf	7.90E-17	+	121250821	121253229	-16.1	-15.1	4.49	-434	-434	1.71
Chr11	121253575	121253973	Narf	1.00E-07	+	121253575	121253973	-6.98	-6.55	2.68	-4.65	-5.25	1.09
Chr11	121290790	121296041	Foxk2	4.00E-06	+	121290790	121296041	-5.4	-5.01	2.15	-4.97	-5.6	0.864
Chr11	121858503	121858792	LOC108167874	1	+	121858503	121858792	-8.38e-06	0	3.45	-5.33	-5.99	1.94
Chr11	3149627	3150025	LOC102636815	1	-	3149627	3150025	-1.04e-05	0	4.22	-3.99	-4.53	-0.929
Chr11	3416071	3416368	Rnf185	6.60E-05	-	3416071	3416368	-4.18	-3.82	3.55	-2.25	-2.61	0.71
Chr11	3502125	3502622	Inpp5j	1.70E-08	-	3502125	3502622	-7.76	-7.31	4	-5.46	-6.14	-0.756
Chr11	3503017	3504667	Inpp5j	1.70E-08	-	3503017	3504667	-7.76	-7.31	2.38	-3	-3.43	-1.56
Chr11	3517620	3520842	Smtn	2.50E-17	-	3517620	3520842	-16.6	-15.6	1.59	-4.85	-5.47	1.08
Chr11	3526345	3530256	Smtn	5.00E-19	-	3526345	3530256	-18.3	-17.2	2.95	-7.69	-8.58	0.881
Chr11	3894977	3895126	4921536K21Rik	4.60E-06	-	3894977	3895126	-5.34	-4.41	2.15	-1.89	-2.2	0.851
Chr11	3912690	3913776	Slc35e4	6.30E-11	-	3912690	3913776	-10.2	-9.66	4.09	-7.96	-8.87	0.67
Chr11	4143064	4143214	Ccdc157	1	-	4143064	4143214	-1.17e-10	0	2.07	-1.14	-1.36	-0.747
Chr11	4148465	4150009	Ccdc157	4.00E-12	-	4148465	4150009	-11.4	-10.8	11	-3.55	-4.04	-1.24
Chr11	4481810	4482159	Mtmr3	0.00043	-	4481810	4482159	-3.37	-3.02	1.89	-10	-11.1	1.41
Chr11	4482406	4485974	Mtmr3	3.20E-12	-	4482406	4485974	-11.5	-10.9	5.4	-9.9	-11	1.28
Chr11	4765969	4766170	Nf2	1	-	4765969	4766170	-0.000368	0	2.05	-1.92	-2.24	0.634
Chr11	4768062	4772372	Nf2	1	-	4768062	4772372	-6.79e-11	0	1.79	-1.92	-2.24	0.689
Chr11	5082324	5086024	Ewsr1	0.12	-	5082324	5086024	-0.933	-0.607	1.64	-14.5	-16	0.933
Chr11	5088068	5093710	Ewsr1	0.021	-	5088068	5093710	-1.67	-1.34	1.51	-5.34	-6.01	0.655
Chr11	5531005	5534888	Ccdc117	7.60E-08	-	5531005	5534888	-7.12	-6.69	4.18	-11	-12.2	0.707
Chr11	5541920	5542069	Ccdc117	0.034	-	5541920	5542069	-1.47	-1.14	1.47	-4.99	-5.62	1
Chr11	5827909	5828604	Polm	1.80E-08	-	5827909	5828604	-7.75	-7.3	4.98	-2.41	-2.78	0.924
Chr11	5828702	5829100	Polm	2.50E-19	-	5828702	5829100	-18.6	-17.4	8.73	-2.66	-3.06	-1.04
Chr11	5872277	5873125	Pold2	0.79	-	5872277	5873125	-0.102	0	2.22	-9.88	-11	1.1
Chr11	5970786	5970936	Camk2b	2.10E-05	-	5970786	5970936	-4.67	-4.3	2.5	-2.73	-3.14	-1.32
Chr11	6108030	6113416	Nudcd3	7.90E-13	-	6108030	6113416	-12.1	-11.4	1.66	-9.62	-10.7	0.71
Chr11	6193219	6193419	Nudcd3	2.00E-11	-	6193219	6193419	-10.7	-10.1	1.87	-3.66	-4.17	0.794
Chr11	6199984	6200184	Nudcd3	2.00E-11	-	6199984	6200184	-10.7	-10.1	1.68	-1.37	-1.61	0.639
Chr11	6227893	6228043	Npc1l1	1	-	6227893	6228043	-3.36e-07	0	2.15	-4.19	-4.75	2.28
Chr11	6257894	6258095	Ddx56	1	-	6257894	6258095	-0.000941	0	2.93	-3.47	-3.96	1.48
Chr11	6472834	6472984	Purb	1	-	6472834	6472984	-1.18e-10	0	1.81	-1.99	-2.31	1.08
Chr11	6615696	6615994	Tbrg4	1	-	6615696	6615994	-5.16e-10	0	3.15	-5.17	-5.82	1.02
Chr11	6616191	6617378	Tbrg4	0.011	-	6616191	6617378	-1.97	-1.64	3.25	-13.3	-14.7	1.47
Chr11	6624004	6625387	Tbrg4	0.92	-	6624004	6625387	-0.0371	0	1.78	-6.29	-7.05	0.754
Chr11	8431950	8432200	Tns3	1.10E-06	-	8431950	8432200	-5.95	-5.55	1.93	-9.86	-11	2.06
Chr11	8451268	8453101	Tns3	2.10E-10	-	8451268	8453101	-9.67	-9.13	2.62	-4.28	-4.84	1.03
Chr11	8996073	8996422	Hus1	7.20E-09	-	8996073	8996422	-8.14	-7.67	2.33	-7.03	-7.86	1.73
Chr11	8996819	8997523	Hus1	5.20E-10	-	8996819	8997523	-9.28	-8.75	4.38	-6.56	-7.34	2.58
Chr11	8997622	8997772	Hus1	0.97	-	8997622	8997772	-0.0115	0	1.33	-1.73	-2.02	1.42
Chr11	11462231	11463030	Zpbp	5.00E-30	-	11462231	11463030	-29.3	-27.5	6.67	-3.58	-4.08	-0.949
Chr11	16634677	16635118	LOC105274305	1	-	16634677	16635118	-0.000149	0	7.81	-5.42	-6.09	-0.98
Chr11	17203686	17203833	Pno1	1	-	17203686	17203833	-6.19e-11	0	2.76	-7.63	-8.51	2
Chr11	17940195	17952268	Etaa1	7.40E-10	-	17940195	17952268	-9.13	-8.61	9.32	-10.6	-11.8	0.606
Chr11	19018537	19018935	Meis1	6.80E-05	-	19018537	19018935	-4.17	-3.82	4.96	-2.16	-2.5	-0.625
Chr11	20064592	20064842	Actr2	0.0026	-	20064592	20064842	-2.59	-2.25	2.26	-11.7	-13	1.98
Chr11	20303620	20303919	Slc1a4	1	-	20303620	20303919	-0.00141	0	4.72	-4.15	-4.7	0.763
Chr11	20304017	20304316	Slc1a4	0.99	-	20304017	20304316	-0.00361	0	4.91	-2.17	-2.51	0.689
Chr11	21557327	21557475	Mdh1	1	-	21557327	21557475	-2.81e-05	0	1.69	-3.04	-3.48	0.677
Chr11	21995607	21996403	Otx1	4.00E-13	-	21995607	21996403	-12.4	-11.7	7.56	-1.24	-1.46	-0.615
Chr11	22053440	22056809	Ehbp1	1	-	22053440	22056809	-0.000375	0	2.29	-2.22	-2.57	-0.839
Chr11	23305534	23305829	Gm3718	9.30E-08	-	23305534	23305829	-7.03	-6.6	3.05	-1.63	-1.91	-1.2
Chr11	23488280	23488431	Ahsa2	0.99	-	23488280	23488431	-0.0047	0	4.31	-3.85	-4.38	1.99
Chr11	23489826	23489976	Ahsa2	1	-	23489826	23489976	-2.58e-09	0	2.5	-2.07	-2.4	-1.16
Chr11	23490275	23491021	Ahsa2	1.30E-05	-	23490275	23491021	-4.9	-4.53	3.06	-5.94	-6.66	1.39
Chr11	23648911	23655971	Pex13	1.60E-15	-	23648911	23655971	-14.8	-13.9	9.01	-4.7	-5.31	1
Chr11	23757033	23770871	Rel	0.98	-	23757033	23770871	-0.00691	0	1.75	-5.71	-6.41	1.27
Chr11	23863671	23863970	Papolg	1.00E-07	-	23863671	23863970	-7	-6.58	8.73	-1.69	-1.97	0.903
Chr11	26471446	26483160	Vrk2	1.50E-10	-	26471446	26483160	-9.81	-9.25	2.97	-2.98	-3.41	0.967
Chr11	26590364	26591727	Vrk2	1	-	26590364	26591727	-7.83e-12	0	1.58	-3.18	-3.63	-1.08
Chr11	28339248	28339487	Gm6685	0.00016	-	28339248	28339487	-3.79	-2.91	3.64	-4.12	-4.67	1.57
Chr11	29218967	29219217	Cfap36	6.30E-16	-	29218967	29219217	-15.2	-14.3	2.14	-434	-434	3.03
Chr11	30024852	30025942	Eml6	1.60E-08	-	30024852	30025942	-7.8	-7.34	4.32	-2.82	-3.24	-1.09
Chr11	30099993	30100194	Sptbn1	1.30E-39	-	30099993	30100194	-38.9	-36.7	1.33	-13.9	-15.4	1.85
Chr11	30100393	30100643	Sptbn1	1.30E-39	-	30100393	30100643	-38.9	-36.7	1.27	-5.03	-5.67	0.829
Chr11	30108947	30109098	Sptbn1	5.00E-29	-	30108947	30109098	-28.3	-26.6	2.11	-4.58	-5.17	1.25
Chr11	32209684	32209884	Rhbdf1	4.70E-09	-	32209684	32209884	-8.33	-7.85	5.02	-3.86	-4.38	0.959
Chr11	32232751	32233933	Nprl3	8.90E-10	-	32232751	32233933	-9.05	-8.54	1.61	-2.58	-2.97	1.68
Chr11	32532785	32533028	Efcab9	0.00069	-	32532785	32533028	-3.16	-2.82	1.71	-3.34	-3.81	-1.11
Chr11	34809283	34822692	Spdl1	1.30E-10	-	34809283	34822692	-9.89	-8.74	9.79	-6.28	-7.04	0.655
Chr11	35875842	35876565	Wwc1	3.90E-09	-	35875842	35876565	-8.41	-7.93	2.32	-5.66	-6.36	0.951
Chr11	40680000	40680658	Mat2b	0.17	-	40680000	40680658	-0.781	-0.456	3.28	-5.47	-6.15	1.63
Chr11	40702277	40702625	Hmmr	1	-	40702277	40702625	-0.0012	0	2.61	-11.4	-12.6	2.61
Chr11	40703794	40713978	Hmmr	5.00E-06	-	40703794	40713978	-5.3	-4.92	4.65	-434	-434	1.56
Chr11	40750234	40751278	Ccng1	0.018	-	40750234	40751278	-1.75	-1.42	2.92	-434	-434	1.72
Chr11	40752338	40753987	Ccng1	0.99	-	40752338	40753987	-0.00569	0	1.72	-434	-434	2.27
Chr11	45948092	45948242	Thg1l	2.40E-10	-	45948092	45948242	-9.62	-9.08	1.98	-1.79	-2.09	0.981
Chr11	48807251	48809116	Trim41	3.20E-09	-	48807251	48809116	-8.5	-8.01	2.72	-4.42	-5	0.582
Chr11	48915293	48915992	Gm12185	9.30E-07	-	48915293	48915992	-6.03	-5.07	3.5	-4.41	-4.99	-0.938
Chr11	48966819	48967760	9930111J21Rik1	2.80E-06	-	48966819	48967760	-5.55	-5.16	7.39	-1.64	-1.92	-0.761
Chr11	49059269	49059567	Tgtp2	1.60E-06	-	49059269	49059567	-5.8	-5.41	5.4	-2.87	-3.3	-0.689
Chr11	49589229	49589525	LOC105244158	1	-	49589229	49589525	-0.000125	0	5.78	-7.91	-8.82	-2.29
Chr11	49594206	49596437	Gm42075	1	-	49594206	49596437	-3.33e-06	0	6.52	-6.28	-7.04	-1.15
Chr11	49671596	49671797	Cnot6	0.00055	-	49671596	49671797	-3.26	-2.92	3.36	-1.36	-1.6	0.86
Chr11	49673593	49673844	Cnot6	0.063	-	49673593	49673844	-1.2	-0.87	2.15	-5.34	-6.01	1.8
Chr11	49674392	49681292	Cnot6	0.00026	-	49674392	49681292	-3.59	-3.24	3.59	-434	-434	2.99
Chr11	50202493	50202861	Sqstm1	0.99	-	50202493	50202861	-0.0052	0	1.4	-7.55	-8.42	0.758
Chr11	51623772	51624122	Rmnd5b	3.10E-07	-	51623772	51624122	-6.51	-6.1	3.43	-7.07	-7.9	1.15
Chr11	51694860	51700878	Sec24a	6.30E-15	-	51694860	51700878	-14.2	-13.4	4.93	-12.8	-14.1	2.24
Chr11	51715125	51716469	Sec24a	3.50E-08	-	51715125	51716469	-7.46	-7.02	1.81	-10.6	-11.8	3.32
Chr11	51814597	51814947	Jade2	1	-	51814597	51814947	-1.24e-08	0	6.38	-3.94	-4.47	-0.804
Chr11	51986427	51986576	Ube2b	0.00087	-	51986427	51986576	-3.06	-2.72	1.82	-4.98	-5.62	1.7
Chr11	53649716	53650064	Rad50	0.095	-	53649716	53650064	-1.02	-0.696	3.02	-2.87	-3.29	0.842
Chr11	53678873	53680067	Rad50	1	-	53678873	53680067	-0.000448	0	2.11	-4.91	-5.53	0.833
Chr11	53695025	53698192	Rad50	1	-	53695025	53698192	-0.00157	0	2.77	-1.42	-1.67	0.83
Chr11	53865086	53866270	Slc22a5	5.80E-10	-	53865086	53866270	-9.24	-8.72	4.05	-3.45	-3.93	0.899
Chr11	54719256	54720273	Cdc42se2	1.00E-17	-	54719256	54720273	-17	-16	2.39	-434	-434	2.12
Chr11	54740449	54756454	Cdc42se2	2.50E-11	-	54740449	54756454	-10.6	-10	1.43	-7.99	-8.91	2.33
Chr11	57483535	57484081	Fam114a2	2.00E-20	-	57483535	57484081	-19.7	-18.5	6.88	-2.51	-2.89	0.728
Chr11	58125045	58125345	Gemin5	5.00E-19	-	58125045	58125345	-18.3	-17.2	2.88	-3.05	-3.49	0.598
Chr11	59012610	59012861	Obscn	3.00E-07	-	59012610	59012861	-6.53	-5.55	2.5	-3.89	-4.41	-0.791
Chr11	59013459	59013660	Obscn	3.00E-07	-	59013459	59013660	-6.53	-5.55	1.45	-2.22	-2.57	-0.737
Chr11	59202135	59202333	2610507I01Rik	1.60E-09	-	59202135	59202333	-8.8	-8.29	2.34	-1.15	-1.36	-0.861
Chr11	59212404	59212927	Arf1	1.40E-06	-	59212404	59212927	-5.86	-5.47	2.52	-7.71	-8.59	1.07
Chr11	59428794	59438408	Snap47	8.10E-10	-	59428794	59438408	-9.09	-8.57	5.14	-6.54	-7.33	1.17
Chr11	60747928	60748159	Top3a	1	-	60747928	60748159	-0.000161	0	2.2	-1.45	-1.71	0.79
Chr11	60903680	60904325	Natd1	3.50E-10	-	60903680	60904325	-9.46	-8.93	2.19	-3.52	-4	1.05
Chr11	61152728	61152979	Usp22	0.0039	-	61152728	61152979	-2.41	-2.08	3.19	-10.4	-11.6	2.1
Chr11	61244967	61245267	Aldh3a2	3.20E-17	-	61244967	61245267	-16.5	-15.5	1.62	-5.99	-6.72	1.47
Chr11	61245365	61245714	Aldh3a2	3.20E-17	-	61245365	61245714	-16.5	-15.5	2.05	-1.82	-2.13	1.04
Chr11	61245812	61247967	Aldh3a2	3.20E-17	-	61245812	61247967	-16.5	-15.5	3.26	-3.07	-3.51	0.793
Chr11	61493575	61493775	Mapk7	1	-	61493575	61493775	-1.32e-06	0	3.21	-2.32	-2.68	0.838
Chr11	61517794	61517944	Epn2	1	-	61517794	61517944	-1.03e-10	0	5.28	-1.79	-2.09	-1.07
Chr11	61546242	61546790	Epn2	0.0047	-	61546242	61546790	-2.33	-1.99	12.2	-4.54	-5.13	-0.758
Chr11	61730044	61730242	Prpsap2	1	-	61730044	61730242	-6.45e-06	0	2.07	-6.1	-6.84	2.08
Chr11	61872884	61877991	Akap10	1.30E-11	-	61872884	61877991	-10.9	-10.3	2.62	-8.77	-9.76	2.1
Chr11	62330798	62334035	Ncor1	2.00E-17	-	62330798	62334035	-16.7	-15.7	3.21	-4.98	-5.61	0.73
Chr11	62338208	62338969	Ncor1	2.00E-17	-	62338208	62338969	-16.7	-15.7	1.26	-4.95	-5.58	0.962
Chr11	62343122	62344752	Ncor1	2.40E-09	-	62343122	62344752	-8.62	-8.12	1.38	-3.76	-4.28	0.858
Chr11	62403139	62403389	Ncor1	1.20E-09	-	62403139	62403389	-8.91	-8.4	2.1	-6.7	-7.5	2.25
Chr11	62604932	62605378	Lrrc75a	0.92	-	62604932	62605378	-0.0385	0	5.74	-1.44	-1.69	-0.624
Chr11	63962725	63963120	Cox10	0.0044	-	63962725	63963120	-2.36	-2.02	2.28	-3.73	-4.25	0.928
Chr11	63963465	63963663	Cox10	1	-	63963465	63963663	-4.44e-06	0	1.24	-1.49	-1.75	-0.633
Chr11	65689639	65693508	Map2k4	3.20E-17	-	65689639	65693508	-16.5	-15.6	10.9	-4.9	-5.53	0.582
Chr11	67038170	67038365	Adprm	1	-	67038170	67038365	-6.41e-05	0	1.55	-6.55	-7.33	2.38
Chr11	68821876	68822665	Ndel1	7.80E-06	-	68821876	68822665	-5.11	-4.73	2.91	-434	-434	1.12
Chr11	68985799	68986099	Pfas	1	-	68985799	68986099	-2.95e-08	0	2.74	-2.54	-2.93	-0.763
Chr11	68987491	68988630	Pfas	2.00E-15	-	68987491	68988630	-14.7	-13.8	6.37	-6.32	-7.08	0.827
Chr11	69390979	69391128	Cyb5d1	0.33	-	69390979	69391128	-0.488	-0.164	3.98	-1.23	-1.45	0.606
Chr11	69392218	69392368	Cyb5d1	1	-	69392218	69392368	-0.000511	0	3.42	-7.89	-8.79	1.48
Chr11	69393309	69393458	Cyb5d1	1	-	69393309	69393458	-2.14e-13	0	3.16	-9.23	-10.3	1.86
Chr11	69393656	69395037	Cyb5d1	0.00091	-	69393656	69395037	-3.04	-2.7	6.63	-13.4	-14.8	1.74
Chr11	69397307	69397555	Tmem88	6.30E-11	-	69397307	69397555	-10.2	-9.58	5	-1.81	-2.11	-0.728
Chr11	69399505	69399656	Kdm6b	0.00058	-	69399505	69399656	-3.24	-2.89	1.8	-7.15	-7.99	2.72
Chr11	69561802	69562251	Wrap53	0.96	-	69561802	69562251	-0.0174	0	2.53	-8.24	-9.18	2.03
Chr11	69673453	69674214	Senp3	3.30E-07	-	69673453	69674214	-6.48	-6.07	2.38	-12.9	-14.2	2.46
Chr11	69678962	69680535	Senp3	3.20E-11	-	69678962	69680535	-10.5	-9.9	2.2	-8.9	-9.9	0.997
Chr11	69686438	69686887	Tnfsf12	7.90E-10	-	69686438	69686887	-9.1	-8.59	2.77	-6.09	-6.83	0.987
Chr11	69823917	69824714	Nlgn2	2.20E-07	-	69823917	69824714	-6.65	-6.24	4.01	-4.32	-4.89	0.741
Chr11	69825309	69827267	Nlgn2	5.00E-12	-	69825309	69827267	-11.3	-10.7	8.63	-7.21	-8.06	0.672
Chr11	69850612	69850959	Tnk1	7.90E-16	-	69850612	69850959	-15.1	-14.2	1.57	-1.65	-1.93	0.769
Chr11	70011076	70011394	Acadvl	1	-	70011076	70011394	-2.91e-06	0	1.87	-8.81	-9.8	2.28
Chr11	70644360	70644653	Slc25a11	7.80E-06	-	70644360	70644653	-5.11	-4.74	3.92	-11.2	-12.4	1.56
Chr11	70663961	70664351	Spag7	1	-	70663961	70664351	-3.95e-05	0	1.43	-8.87	-9.87	1.32
Chr11	70669512	70670671	Camta2	5.00E-15	-	70669512	70670671	-14.3	-13.4	3.74	-2.77	-3.18	0.787
Chr11	70943207	70943914	Nup88	3.20E-14	-	70943207	70943914	-13.5	-12.7	1.56	-7.08	-7.92	1.71
Chr11	70977942	70978514	C1qbp	0.0021	-	70977942	70978514	-2.67	-2.33	3.96	-4.68	-5.28	1
Chr11	70999490	71001520	Dhx33	1	-	70999490	71001520	-1.19e-08	0	4.8	-13.7	-15.1	2.51
Chr11	71009875	71013447	Derl2	1.00E-14	-	71009875	71013447	-14	-13.2	6.53	-1.29	-1.52	0.87
Chr11	71019180	71019592	Derl2	1	-	71019180	71019592	-5.81e-07	0	3.67	-2.72	-3.12	-0.754
Chr11	71031990	71032390	6330403K07Rik	2.00E-05	-	71031990	71032390	-4.69	-3.78	4.33	-2.81	-3.22	-1.63
Chr11	71032618	71033467	6330403K07Rik	5.50E-06	-	71032618	71033467	-5.26	-4.89	7.59	-5.63	-6.33	-1.33
Chr11	72155342	72158846	4933427D14Rik	1	-	72155342	72158846	-6.82e-05	0	1.53	-4.78	-5.4	1.94
Chr11	72178541	72180573	4933427D14Rik	0.99	-	72178541	72180573	-0.00504	0	1.68	-10.1	-11.2	2.62
Chr11	72211771	72212062	Med31	1.30E-20	-	72211771	72212062	-19.9	-18.6	3.41	-4.88	-5.5	1.22
Chr11	72778072	72782659	Cyb5d2	4.90E-10	-	72778072	72782659	-9.31	-8.78	14.4	-7.48	-8.35	-1.3
Chr11	73158296	73158544	Gm35001	1	-	73158296	73158544	-6.7e-07	0	2.5	-1.65	-1.93	0.885
Chr11	74850411	74851114	Sgsm2	1.30E-10	-	74850411	74851114	-9.87	-9.31	3.05	-2.02	-2.35	0.835
Chr11	74905722	74905873	Srr	5.10E-05	-	74905722	74905873	-4.29	-3.93	3.67	-5.06	-5.7	-2.59
Chr11	74907868	74909754	Srr	2.00E-16	-	74907868	74909754	-15.7	-14.8	3.87	-434	-434	2.06
Chr11	75177636	75178335	Ovca2	1.00E-24	-	75177636	75178335	-24	-22.6	6.47	-5.13	-5.77	0.947
Chr11	75177691	75178327	Dph1	6.30E-15	-	75177691	75178327	-14.2	-13.4	4.55	-5.38	-6.05	0.908
Chr11	75178961	75179250	Dph1	0.99	-	75178961	75179250	-0.00526	0	1.71	-3.5	-3.99	1.46
Chr11	75431835	75431985	Serpinf2	1	-	75431835	75431985	-1.65e-08	0	1.8	-1.67	-1.95	0.64
Chr11	75432084	75432284	Serpinf2	1	-	75432084	75432284	-1.64e-10	0	2.89	-3.77	-4.29	1.82
Chr11	75441091	75442087	Wdr81	1.30E-07	-	75441091	75442087	-6.87	-6.45	5.03	-8.22	-9.15	1
Chr11	75444763	75446106	Wdr81	3.30E-10	-	75444763	75446106	-9.48	-8.95	5.37	-8.33	-9.27	0.673
Chr11	75447947	75449343	Wdr81	5.40E-05	-	75447947	75449343	-4.27	-3.91	1.75	-6.4	-7.16	0.951
Chr11	75452029	75452179	Wdr81	1	-	75452029	75452179	-6.29e-06	0	1.14	-2.51	-2.89	0.896
Chr11	76046375	76047107	Vps53	3.30E-09	-	76046375	76047107	-8.48	-8	3.24	-2.25	-2.61	0.931
Chr11	76812385	76812535	Cpd	1	-	76812385	76812535	-4.3e-05	0	2.78	-1.47	-1.72	0.624
Chr11	77508343	77509095	Trp53i13	6.30E-14	-	77508343	77509095	-13.2	-12.5	5.57	-3.72	-4.23	0.859
Chr11	77537652	77555630	Taok1	4.20E-09	-	77537652	77555630	-8.38	-7.9	4.21	-434	-434	1.77
Chr11	78073424	78074580	Eral1	7.90E-11	-	78073424	78074580	-10.1	-9.56	6.23	-10.6	-11.7	0.985
Chr11	78166455	78166656	Nek8	2.00E-04	-	78166455	78166656	-3.7	-3.35	3	-1.41	-1.67	1.02
Chr11	78211828	78212811	Supt6	2.10E-06	-	78211828	78212811	-5.67	-5.28	1.39	-4.45	-5.03	0.726
Chr11	78507153	78508363	Tmem199	0.98	-	78507153	78508363	-0.0109	0	2.62	-11.7	-12.9	2.13
Chr11	78522997	78523246	Tnfaip1	1.40E-07	-	78522997	78523246	-6.86	-6.44	4.18	-9.3	-10.3	0.99
Chr11	78525074	78527603	Tnfaip1	2.00E-07	-	78525074	78527603	-6.69	-6.28	3.67	-10.1	-11.2	1.06
Chr11	79016027	79016177	Ksr1	4.00E-10	-	79016027	79016177	-9.4	-8.87	1.65	-6.42	-7.18	3.94
Chr11	79240074	79240223	Wsb1	0.36	-	79240074	79240223	-0.445	-0.121	4.33	-4.18	-4.74	0.887
Chr11	79934947	79936089	Utp6	2.00E-18	-	79934947	79936089	-17.7	-16.7	9.43	-7.78	-8.67	0.699
Chr11	80047538	80048642	Crlf3	7.20E-09	-	80047538	80048642	-8.14	-7.67	2.3	-13.2	-14.6	3.05
Chr11	80057868	80059303	Crlf3	4.00E-18	-	80057868	80059303	-17.4	-16.3	1.49	-13.6	-15.1	2.81
Chr11	80064227	80080811	Crlf3	4.00E-18	-	80064227	80080811	-17.4	-16.3	1.49	-6.73	-7.53	2.06
Chr11	80363613	80363961	5730455P16Rik	3.60E-10	-	80363613	80363961	-9.44	-8.91	4.65	-2.4	-2.77	1.1
Chr11	80482175	80482672	Myo1d	2.00E-16	-	80482175	80482672	-15.7	-14.8	2.42	-1.46	-1.71	0.741
Chr11	80484162	80484312	Myo1d	2.00E-16	-	80484162	80484312	-15.7	-14.8	1.69	-5.24	-5.89	0.921
Chr11	82779698	82779895	Gm11423	1	-	82779698	82779895	-9.94e-07	0	1.79	-1.61	-1.88	2.89
Chr11	82812446	82812745	Rffl	6.00E-10	-	82812446	82812745	-9.22	-8.7	7.03	-2.48	-2.86	-0.786
Chr11	82878689	82879300	Rad51d	1.70E-09	-	82878689	82879300	-8.77	-8.27	3.24	-6.75	-7.55	1.86
Chr11	82900865	82901618	Nle1	3.50E-08	-	82900865	82901618	-7.45	-7	2.2	-3.78	-4.3	1.41
Chr11	83002603	83002752	Slfn8	0.99	-	83002603	83002752	-0.00251	0	2.67	-4.05	-4.59	-1.87
Chr11	83003395	83003544	Slfn8	0.99	-	83003395	83003544	-0.00515	0	2.33	-1.53	-1.79	-0.773
Chr11	83016833	83017131	Slfn8	0.96	-	83016833	83017131	-0.0176	0	2	-2.58	-2.97	0.604
Chr11	83296366	83298977	Pex12	7.90E-14	-	83296366	83298977	-13.1	-12.3	5.87	-6.19	-6.94	0.741
Chr11	83440916	83441116	Mmp28	1	-	83440916	83441116	-1.19e-07	0	11.7	-4.49	-5.07	-1.04
Chr11	83441214	83441463	Mmp28	1	-	83441214	83441463	-3.56e-08	0	8.85	-3.36	-3.83	0.617
Chr11	83441810	83442060	Mmp28	1	-	83441810	83442060	-6.82e-10	0	5.96	-6.38	-7.15	-1.72
Chr11	83442506	83442705	Mmp28	1	-	83442506	83442705	-3.32e-05	0	7.57	-2.71	-3.11	-0.985
Chr11	83576397	83578488	Ccl9	2.00E-12	-	83576397	83578488	-11.7	-11	2.83	-2.11	-2.45	-0.781
Chr11	84048488	84067021	Dusp14	1.00E-16	-	84048488	84067021	-16	-15	9.78	-4.07	-4.62	0.692
Chr11	84470674	84471184	Aatf	7.90E-16	-	84470674	84471184	-15.1	-14.2	1.56	-6.54	-7.32	1.93
Chr11	84822014	84822314	Dhrs11	2.90E-09	-	84822014	84822314	-8.54	-8.05	2.71	-1.54	-1.81	-0.759
Chr11	84832656	84836631	Ggnbp2	1.00E-42	-	84832656	84836631	-42	-39.7	2.51	-434	-434	1.75
Chr11	84911146	84913263	Znhit3	0.00045	-	84911146	84913263	-3.35	-3.01	5.72	-8.39	-9.34	1.3
Chr11	85191553	85196094	Appbp2	0.0019	-	85191553	85196094	-2.72	-2.39	4.24	-11.5	-12.8	0.969
Chr11	86152614	86157742	Brip1	7.20E-08	-	86152614	86157742	-7.14	-6.71	2.42	-11.4	-12.7	2.15
Chr11	86270608	86270759	Med13	1	-	86270608	86270759	-4.91e-11	0	3.21	-1.76	-2.06	1.53
Chr11	86270908	86272552	Med13	1	-	86270908	86272552	-4.75e-05	0	3.26	-9.3	-10.3	1.94
Chr11	86279712	86285323	Med13	0.81	-	86279712	86285323	-0.0937	0	2.08	-434	-434	2.76
Chr11	86286523	86288123	Med13	0.81	-	86286523	86288123	-0.0937	0	3.43	-11.7	-12.9	1.67
Chr11	86291110	86301170	Med13	0.81	-	86291110	86301170	-0.0937	0	7.53	-10.8	-12	0.828
Chr11	86301269	86301540	Med13	0.81	-	86301269	86301540	-0.0937	0	1.62	-11.2	-12.4	2.45
Chr11	86331948	86355274	Med13	1	-	86331948	86355274	-1.72e-09	0	1.85	-6.86	-7.67	2.4
Chr11	86584740	86584987	Vmp1	0.0065	-	86584740	86584987	-2.19	-1.85	2.62	-7.88	-8.79	2.46
Chr11	86586523	86607187	Vmp1	0.52	-	86586523	86607187	-0.28	0	1.46	-9.04	-10.1	1.67
Chr11	86695056	86695206	Cltc	1	-	86695056	86695206	-2.96e-09	0	2.71	-6.97	-7.8	2.19
Chr11	86695305	86695554	Cltc	0.53	-	86695305	86695554	-0.276	0	3.24	-5.02	-5.66	1.21
Chr11	87035134	87035629	Gdpd1	5.00E-15	-	87035134	87035629	-14.3	-13.5	1.42	-8.6	-9.57	1.96
Chr11	87091093	87097160	Prr11	6.30E-12	-	87091093	87097160	-11.2	-10.6	4.29	-6.55	-7.34	1.35
Chr11	87098727	87101629	Prr11	6.30E-12	-	87098727	87101629	-11.2	-10.6	3.55	-1.8	-2.1	0.657
Chr11	87227154	87227304	Ppm1e	2.20E-06	-	87227154	87227304	-5.65	-5.26	2.71	-3.96	-4.49	-2.1
Chr11	87378841	87379139	Rad51c	1.30E-12	-	87378841	87379139	-11.9	-11.2	3.15	-3.4	-3.87	1.53
Chr11	88831088	88831635	Akap1	4.50E-07	-	88831088	88831635	-6.35	-5.95	5.29	-5.09	-5.73	1.22
Chr11	89984588	89986124	Pctp	2.10E-09	-	89984588	89986124	-8.67	-8.17	2.21	-1.46	-1.71	1.56
Chr11	90476641	90477041	Stxbp4	2.00E-06	-	90476641	90477041	-5.7	-5.31	2.69	-5.09	-5.73	-0.812
Chr11	94343592	94346063	Abcc3	1.60E-11	-	94343592	94346063	-10.8	-9.56	1.92	-4.14	-4.69	-1.7
Chr11	94473393	94473543	Cacna1g	1	-	94473393	94473543	-1.22e-08	0	2.5	-1.85	-2.16	-0.714
Chr11	94496052	94496648	Epn3	1.00E-14	-	94496052	94496648	-14	-13.2	6.98	-1.82	-2.12	-0.686
Chr11	94645046	94645948	Eme1	8.30E-06	-	94645046	94645948	-5.08	-4.71	3.86	-5.3	-5.97	0.65
Chr11	94666919	94667217	Xylt2	1	-	94666919	94667217	-1.39e-09	0	3.73	-8.62	-9.59	2.47
Chr11	94670451	94670799	Xylt2	0.0019	-	94670451	94670799	-2.72	-2.38	2.19	-5.05	-5.69	1.22
Chr11	95274631	95274781	Kat7	3.20E-50	-	95274631	95274781	-49.5	-47.1	1.74	-9.45	-10.5	2.38
Chr11	95275425	95276478	Kat7	3.20E-50	-	95275425	95276478	-49.5	-47.1	2.88	-434	-434	1.51
Chr11	95284179	95294569	Kat7	3.20E-50	-	95284179	95294569	-49.5	-47.1	1.53	-4.08	-4.63	1.08
Chr11	95300000	95303163	Kat7	3.20E-50	-	95300000	95303163	-49.5	-47.1	1.64	-13.5	-14.9	1.61
Chr11	95961901	95962152	Igf2bp1	5.00E-13	-	95961901	95962152	-12.3	-11.6	1.56	-10.7	-11.8	2.1
Chr11	95963248	95966742	Igf2bp1	1.30E-28	-	95963248	95966742	-27.9	-26.2	2.64	-7.08	-7.91	0.964
Chr11	96050161	96055842	Ube2z	7.40E-05	-	96050161	96055842	-4.13	-3.77	2.78	-9.72	-10.8	1.36
Chr11	96768492	96770706	Snx11	5.80E-10	-	96768492	96770706	-9.24	-8.71	4.73	-4.76	-5.37	1
Chr11	96822131	96823620	Nfe2l1	0.00066	-	96822131	96823620	-3.18	-2.84	1.59	-11.3	-12.5	1.4
Chr11	96957651	96968592	Sp2	1.00E-31	-	96957651	96968592	-31	-29.1	3.25	-11.2	-12.4	1.19
Chr11	97161943	97162639	Kpnb1	1.70E-05	-	97161943	97162639	-4.78	-4.41	2.85	-434	-434	1.46
Chr11	97206839	97207090	Npepps	2.50E-11	-	97206839	97207090	-10.6	-10	4.33	-1.55	-1.82	0.679
Chr11	97309885	97310135	Gm31005	2.50E-06	-	97309885	97310135	-5.61	-5.22	2.12	-1.19	-1.41	0.68
Chr11	97500192	97500340	4933428G20Rik	2.00E-26	-	97500192	97500340	-25.7	-24.1	3.04	-4.99	-5.63	1.29
Chr11	98082752	98083052	Fbxl20	0.0031	-	98082752	98083052	-2.51	-2.18	2.86	-3.33	-3.8	-0.699
Chr11	98152603	98153253	Med1	4.00E-12	-	98152603	98153253	-11.4	-10.8	4.33	-6.54	-7.32	0.872
Chr11	98153652	98154353	Med1	6.30E-11	-	98153652	98154353	-10.2	-9.63	5.69	-8.67	-9.64	1.11
Chr11	98388969	98389317	Pgap3	8.10E-09	-	98388969	98389317	-8.09	-7.63	3.64	-1.93	-2.25	-0.742
Chr11	98768030	98768277	Nr1d1	1	-	98768030	98768277	-1.92e-12	0	5.42	-1.7	-1.98	0.77
Chr11	98770437	98771201	Nr1d1	1	-	98770437	98771201	-1.08e-08	0	2.95	-12.1	-13.4	1.15
Chr11	98774833	98775180	Nr1d1	0.76	-	98774833	98775180	-0.117	0	4.12	-2.68	-3.08	0.601
Chr11	98993844	98994315	Top2a	1	-	98993844	98994315	-0.000831	0	1.53	-434	-434	2.1
Chr11	99067509	99070655	Tns4	3.20E-14	-	99067509	99070655	-13.5	-12.7	13.8	-5.14	-5.79	-0.801
Chr11	99209096	99209446	Smarce1	3.20E-17	-	99209096	99209446	-16.5	-15.5	3.53	-1.24	-1.47	0.593
Chr11	99385353	99385604	Krt10	7.10E-09	-	99385353	99385604	-8.15	-7.68	2.67	-1.44	-1.69	0.864
Chr11	99386537	99387243	Krt10	1.00E-06	-	99386537	99387243	-5.99	-5.59	5.2	-3.08	-3.53	-1.08
Chr11	99388849	99389499	Krt10	4.00E-10	-	99388849	99389499	-9.4	-8.87	5.42	-5.73	-6.43	-0.844
Chr11	100429370	100429869	Nt5c3b	1.00E-12	-	100429370	100429869	-12	-11.3	3.79	-4.39	-4.96	0.732
Chr11	100626318	100626568	Zfp385c	6.30E-21	-	100626318	100626568	-20.2	-19	1.61	-7.69	-8.58	2.29
Chr11	100782867	100783765	Stat5b	5.00E-12	-	100782867	100783765	-11.3	-10.7	2.42	-9.67	-10.7	1.66
Chr11	101092190	101093750	Psmc3ip	6.30E-12	-	101092190	101093750	-11.2	-10.6	3.82	-12.7	-14.1	1.6
Chr11	101162728	101163617	Plekhh3	1.60E-09	-	101162728	101163617	-8.8	-8.3	9.17	-3.39	-3.86	0.725
Chr11	101163815	101164064	Plekhh3	0.99	-	101163815	101164064	-0.00231	0	2.07	-2.63	-3.03	1.19
Chr11	101164461	101165118	Plekhh3	8.10E-06	-	101164461	101165118	-5.09	-4.71	2.18	-9.38	-10.4	1.39
Chr11	101165662	101166673	Plekhh3	8.10E-06	-	101165662	101166673	-5.09	-4.71	2.21	-4.34	-4.91	0.732
Chr11	101168092	101170198	Plekhh3	0.00055	-	101168092	101170198	-3.26	-2.92	1.31	-3.55	-4.04	0.737
Chr11	101170862	101171261	Plekhh3	2.10E-10	-	101170862	101171261	-9.68	-9.13	3.99	-2.99	-3.43	0.834
Chr11	101192501	101192651	Ezh1	5.00E-05	-	101192501	101192651	-4.3	-3.94	1.95	-2.12	-2.46	-0.875
Chr11	101489753	101489903	Brca1	1	-	101489753	101489903	-6.74e-12	0	1.39	-434	-434	4.43
Chr11	101525478	101526571	Brca1	6.30E-13	-	101525478	101526571	-12.2	-11.5	13.1	-4.38	-4.95	0.726
Chr11	101770191	101770490	Etv4	1	-	101770191	101770490	-1.3e-07	0	2.1	-2.39	-2.76	0.795
Chr11	101777099	101784523	Etv4	1	-	101777099	101784523	-5.88e-07	0	1.95	-1.48	-1.74	0.812
Chr11	101972185	101972435	Dusp3	0.99	-	101972185	101972435	-0.00447	0	1.38	-5.5	-6.19	1.6
Chr11	102218653	102218853	Hdac5	0.0087	-	102218653	102218853	-2.06	-1.73	2.22	-2.24	-2.6	-0.678
Chr11	102317275	102317601	Ubtf	3.50E-06	-	102317275	102317601	-5.45	-5.07	1.92	-3.22	-3.68	-0.831
Chr11	102818170	102818566	Gjc1	1	-	102818170	102818566	-7.99e-07	0	4.26	-9.58	-10.6	1.83
Chr11	102905966	102908982	Kif18b	4.00E-17	-	102905966	102908982	-16.4	-15.4	5.63	-8.66	-9.64	0.946
Chr11	103070426	103071053	Plcd3	4.00E-12	-	103070426	103071053	-11.4	-10.8	2.98	-11.5	-12.7	1.85
Chr11	103332381	103332531	Arhgap27	9.80E-06	-	103332381	103332531	-5.01	-4.09	2.78	-1.23	-1.45	1.57
Chr11	103366634	103366984	Plekhm1	0.0079	-	103366634	103366984	-2.1	-1.77	3.12	-3.89	-4.42	0.95
Chr11	103387036	103387186	Plekhm1	0.98	-	103387036	103387186	-0.0107	0	1.96	-4.38	-4.96	1.62
Chr11	103394723	103397034	Plekhm1	2.50E-12	-	103394723	103397034	-11.6	-10.9	9.72	-6.02	-6.75	0.791
Chr11	103677242	103677539	Gosr2	1	-	103677242	103677539	-0.000446	0	2.09	-10.4	-11.5	1.36
Chr11	103822920	103827262	Nsf	1.60E-12	-	103822920	103827262	-11.8	-11.1	4.11	-2.22	-2.57	0.788
Chr11	104334223	104336229	Kansl1	2.70E-09	-	104334223	104336229	-8.57	-8.08	5.55	-8.63	-9.6	0.998
Chr11	104521443	104526055	Cdc27	1.10E-06	-	104521443	104526055	-5.97	-5.58	2.61	-5.45	-6.13	1.26
Chr11	105164679	105165177	Gm11620	1	-	105164679	105165177	-0.000261	0	4.71	-6.22	-6.97	0.899
Chr11	105165275	105165624	Gm11620	1	-	105165275	105165624	-0.00191	0	5.67	-2.09	-2.42	-1.6
Chr11	105166319	105167165	Gm11620	0.99	-	105166319	105167165	-0.00606	0	5.71	-10.2	-11.3	0.803
Chr11	106156305	106156653	Limd2	1.20E-09	-	106156305	106156653	-8.93	-8.42	2.94	-6.79	-7.59	1.32
Chr11	106200839	106202435	Ccdc47	0.00011	-	106200839	106202435	-3.97	-3.61	1.92	-8.27	-9.21	0.659
Chr11	106397718	106400234	Ern1	5.00E-19	-	106397718	106400234	-18.3	-17.2	8.06	-2.89	-3.31	0.667
Chr11	106503287	106506885	Tex2	2.10E-09	-	106503287	106506885	-8.68	-8.19	3.96	-1.36	-1.61	0.6
Chr11	106533897	106544302	Tex2	2.70E-07	-	106533897	106544302	-6.57	-6.16	1.67	-9.09	-10.1	1.56
Chr11	106781700	106782661	Ddx5	2.80E-08	-	106781700	106782661	-7.55	-7.1	2.56	-434	-434	1.83
Chr11	106822258	106824626	Smurf2	7.90E-15	-	106822258	106824626	-14.1	-13.3	5.91	-4.27	-4.83	0.825
Chr11	106989469	106990849	Kpna2	1	-	106989469	106990849	-1.18e-05	0	2.05	-434	-434	2.98
Chr11	107043750	107060554	Bptf	5.00E-35	-	107043750	107060554	-34.3	-32.3	4.58	-434	-434	0.757
Chr11	107211829	107211979	Pitpnc1	1.70E-05	-	107211829	107211979	-4.77	-3.86	1.92	-1.66	-1.94	-0.967
Chr11	107937470	107937671	Prkca	1.90E-05	-	107937470	107937671	-4.73	-4.36	2.78	-6.76	-7.57	-2.51
Chr11	107939463	107939663	Prkca	3.20E-08	-	107939463	107939663	-7.49	-7.05	1.59	-2.88	-3.3	1.09
Chr11	113044005	113201339	2610035D17Rik	7.80E-08	-	113044005	113201339	-7.11	-6.68	6.21	-1.31	-1.54	-0.726
Chr11	113662305	113662701	Fam104a	0.035	-	113662305	113662701	-1.45	-1.12	3.96	-4.52	-5.1	1.32
Chr11	113662849	113662998	Fam104a	1	-	113662849	113662998	-1.01e-08	0	2.08	-6.09	-6.82	2.57
Chr11	114923076	114923524	Cd300lb	0.13	-	114923076	114923524	-0.873	-0.547	6.57	-3.84	-4.36	-1.14
Chr11	114923722	114928503	Cd300lb	0.00045	-	114923722	114928503	-3.35	-3	7.4	-5.72	-6.42	-0.628
Chr11	115490518	115491170	Nt5c	1.30E-06	-	115490518	115491170	-5.89	-5.5	1.84	-434	-434	1.95
Chr11	115491625	115491776	Nt5c	1.30E-06	-	115491625	115491776	-5.89	-5.5	1.09	-3.83	-4.35	1.32
Chr11	115584304	115586169	Gga3	2.20E-10	-	115584304	115586169	-9.66	-9.11	7.05	-11.9	-13.1	0.964
Chr11	115587546	115588470	Gga3	1.00E-06	-	115587546	115588470	-5.98	-5.58	1.75	-10.7	-11.9	1.39
Chr11	115607966	115608212	Mif4gd	1	-	115607966	115608212	-0.000166	0	6.5	-5.25	-5.91	-1.27
Chr11	115645477	115646727	Grb2	2.50E-14	-	115645477	115646727	-13.6	-12.8	5.19	-4.16	-4.71	0.817
Chr11	115799235	115801296	Caskin2	6.30E-12	-	115799235	115801296	-11.2	-10.5	7.62	-12.6	-13.9	0.853
Chr11	115801445	115801944	Caskin2	7.60E-07	-	115801445	115801944	-6.12	-5.72	5.73	-2.97	-3.4	0.714
Chr11	115925493	115927664	Recql5	6.00E-09	-	115925493	115927664	-8.22	-7.74	5	-1.4	-1.65	-0.86
Chr11	116078671	116078919	Wbp2	3.10E-10	-	116078671	116078919	-9.51	-8.98	1.83	-4.09	-4.64	0.788
Chr11	116105849	116106149	Trim47	0.055	-	116105849	116106149	-1.26	-0.935	4.28	-5.46	-6.13	1.16
Chr11	116106347	116107454	Trim47	1	-	116106347	116107454	-1.8e-05	0	1.62	-14.5	-16	1.81
Chr11	116130711	116131210	Trim65	1	-	116130711	116131210	-0.000856	0	3.43	-3.1	-3.54	-0.604
Chr11	116142384	116142883	Fbf1	1.70E-07	-	116142384	116142883	-6.78	-6.36	2.23	-4.13	-4.68	1.16
Chr11	116142981	116143430	Fbf1	0.0074	-	116142981	116143430	-2.13	-1.79	2.36	-5.47	-6.15	1.4
Chr11	116172969	116173514	Acox1	1.40E-08	-	116172969	116173514	-7.84	-7.38	4.71	-4.91	-5.53	0.984
Chr11	116470913	116471062	Prpsap1	1	-	116470913	116471062	-0.000157	0	2.32	-2.67	-3.07	1.06
Chr11	116471160	116471554	Prpsap1	0.96	-	116471160	116471554	-0.0185	0	1.97	-434	-434	1.91
Chr11	116541409	116541958	Ube2o	5.00E-11	-	116541409	116541958	-10.3	-9.72	3.76	-5.19	-5.84	1.03
Chr11	116837480	116839201	Jmjd6	1.20E-05	-	116837480	116839201	-4.93	-4.56	4.74	-5.63	-6.32	0.905
Chr11	116840518	116843251	Jmjd6	0.1	-	116840518	116843251	-1	-0.675	2.28	-13.5	-14.9	0.805
Chr11	116850790	116851139	Srsf2	1	-	116850790	116851139	-0.0003	0	1.68	-13.6	-15	1.97
Chr11	116851834	116852083	Srsf2	1	-	116851834	116852083	-3.19e-06	0	1.97	-10.1	-11.2	1.27
Chr11	117766083	117766333	Tmc6	3.60E-10	-	117766083	117766333	-9.44	-8.9	2.93	-2.85	-3.27	-0.984
Chr11	117966128	117966777	Socs3	4.00E-27	-	117966128	117966777	-26.4	-24.7	2.83	-9.32	-10.4	1.15
Chr11	118023420	118024717	Dnah17	0.011	-	118023420	118024717	-1.94	-1.6	2.65	-8.17	-9.1	2.15
Chr11	118165955	118170831	Cyth1	7.10E-08	-	118165955	118170831	-7.15	-6.72	4.41	-1.16	-1.38	0.674
Chr11	118406338	118407134	Cant1	7.90E-34	-	118406338	118407134	-33.1	-31.2	2.26	-12.6	-14	1.36
Chr11	118407381	118410157	Cant1	7.90E-34	-	118407381	118410157	-33.1	-31.2	8.5	-3.64	-4.14	0.786
Chr11	118410917	118414700	Cant1	2.50E-42	-	118410917	118414700	-41.6	-39.4	9.75	-1.82	-2.12	0.655
Chr11	118448200	118448650	Gm11747	1.30E-07	-	118448200	118448650	-6.88	-6.45	10.5	-7.82	-8.72	-1.56
Chr11	119143641	119143991	Tbc1d16	2.50E-06	-	119143641	119143991	-5.61	-5.23	4.37	-1.39	-1.63	-0.624
Chr11	119158829	119209359	Tbc1d16	6.30E-13	-	119158829	119209359	-12.2	-11.5	8.29	-1.72	-2.01	-0.752
Chr11	119344084	119344483	Sgsh	1	-	119344084	119344483	-4.74e-06	0	7.75	-4.08	-4.62	-0.663
Chr11	119935678	119935974	LOC102640451	2.40E-05	-	119935678	119935974	-4.62	-4.26	4.5	-2.53	-2.91	-1.16
Chr11	120065781	120066027	Cep131	1	-	120065781	120066027	-1.66e-09	0	1.76	-5.6	-6.29	-2.07
Chr11	120066766	120067160	Cep131	1	-	120066766	120067160	-1.04e-07	0	1.69	-2.12	-2.46	-0.812
Chr11	120093454	120094212	Enthd2	0.0014	-	120093454	120094212	-2.86	-2.52	3.07	-2.57	-2.96	1.01
Chr11	120376843	120377142	Faap100	0.88	-	120376843	120377142	-0.0543	0	6.8	-5.32	-5.99	-0.979
Chr11	120382122	120383337	Nploc4	5.20E-10	-	120382122	120383337	-9.28	-8.75	3.31	-7.64	-8.52	1.11
Chr11	120456648	120457872	Oxld1	0.44	-	120456648	120457872	-0.361	0	5.9	-4.85	-5.47	-0.997
Chr11	120543133	120543381	Fam195b	1	-	120543133	120543381	-8.78e-06	0	2.18	-4.29	-4.85	1.33
Chr11	120618471	120619021	Sirt7	1.60E-08	-	120618471	120619021	-7.8	-7.35	4.57	-2.13	-2.47	0.65
Chr11	120620459	120621025	Sirt7	1	-	120620459	120621025	-0.000152	0	1.85	-12	-13.3	2.1
Chr11	120626963	120627164	Mafg	6.30E-17	-	120626963	120627164	-16.2	-15.2	2.06	-5.56	-6.25	1.01
Chr11	120725470	120725798	Dcxr	0.96	-	120725470	120725798	-0.0164	0	2.95	-6.64	-7.43	1.71
Chr11	120726464	120727045	Dcxr	1	-	120726464	120727045	-7.78e-11	0	1.78	-3.55	-4.04	1.52
Chr11	120782414	120783351	Rfng	0.0021	-	120782414	120783351	-2.67	-2.33	2.02	-434	-434	1.53
Chr11	120788702	120789855	Dus1l	9.80E-07	-	120788702	120789855	-6.01	-5.62	5.06	-10.5	-11.7	1.03
Chr11	120897901	120903580	Ccdc57	2.20E-09	-	120897901	120903580	-8.65	-8.15	3.7	-2.43	-2.8	-0.749
Chr11	120921674	120921924	Ccdc57	2.20E-09	-	120921674	120921924	-8.65	-8.15	2.6	-1.46	-1.72	0.626
Chr11	120962209	120962905	Csnk1d	1	-	120962209	120962905	-0.000565	0	3.03	-11.8	-13.1	0.928
Chr11	120972540	120973833	Csnk1d	1	-	120972540	120973833	-4.85e-06	0	1.28	-12	-13.3	1.37
Chr11	121222686	121224594	BC017643	1.60E-21	-	121222686	121224594	-20.8	-19.5	9.62	-4.52	-5.11	0.586
Chr11	121327993	121328817	Wdr45b	4.00E-11	-	121327993	121328817	-10.4	-9.77	4.21	-6.82	-7.63	0.698
Chr11	121511673	121512123	Zfp750	1	-	121511673	121512123	-3.12e-11	0	2.5	-2.57	-2.96	0.782
Chr11	121512222	121512422	Zfp750	1	-	121512222	121512422	-2.8e-11	0	2.38	-1.77	-2.07	1.34
Chr11	121513696	121513846	Zfp750	1	-	121513696	121513846	-3.48e-09	0	1.6	-4.39	-4.96	3.94
Chr12	3365681	3367531	Kif3c	1.00E-15	+	3365681	3367531	-15	-14.1	6.98	-6.57	-7.35	0.711
Chr12	3403144	3403545	Kif3c	7.40E-10	+	3403144	3403545	-9.13	-8.61	4.51	-1.53	-1.79	0.846
Chr12	3404244	3404595	Kif3c	1	+	3404244	3404595	-4.58e-10	0	1.68	-1.47	-1.73	-0.652
Chr12	3469552	3474699	Asxl2	1	+	3469552	3474699	-0.00173	0	2.81	-4.97	-5.6	1.91
Chr12	3502616	3502967	Asxl2	1	+	3502616	3502967	-2.56e-10	0	2	-4.01	-4.55	1.74
Chr12	3783439	3783739	Dtnb	1.30E-12	+	3783439	3783739	-11.9	-11.2	4	-3.38	-3.86	-1.67
Chr12	3849712	3866108	Dnmt3a	1.30E-07	+	3849712	3866108	-6.89	-6.46	1.83	-3.24	-3.7	1.09
Chr12	3872839	3891808	Dnmt3a	1.30E-07	+	3872839	3891808	-6.89	-6.46	1.38	-1.7	-1.99	0.599
Chr12	4103142	4106930	Dnajc27	1.00E-11	+	4103142	4106930	-11	-10.4	1.51	-7.58	-8.46	3
Chr12	4107378	4107678	Dnajc27	1.00E-11	+	4107378	4107678	-11	-10.4	2.58	-4.73	-5.34	1.75
Chr12	4209403	4211604	Adcy3	4.70E-09	+	4209403	4211604	-8.33	-7.85	2.75	-1.82	-2.12	1.06
Chr12	4237745	4238191	Ptrhd1	8.30E-06	+	4237745	4238191	-5.08	-4.16	2.79	-2.47	-2.84	-1.09
Chr12	4237822	4238168	Gm29696	4.90E-07	+	4237822	4238168	-6.31	-5.35	2.62	-2.43	-2.8	-0.87
Chr12	4592566	4592817	Itsn2	0.99	+	4592566	4592817	-0.00274	0	2.46	-1.14	-1.36	0.633
Chr12	4666302	4672745	Itsn2	3.00E-09	+	4666302	4672745	-8.53	-8.04	2.12	-4.58	-5.17	1.59
Chr12	4712503	4713552	Itsn2	3.60E-08	+	4712503	4713552	-7.44	-7	7.02	-2.68	-3.08	0.675
Chr12	4857853	4858403	BC068281	3.20E-11	+	4857853	4858403	-10.5	-9.87	8.81	-1.74	-2.04	-0.696
Chr12	4942063	4952643	Atad2b	8.70E-09	+	4942063	4952643	-8.06	-7.59	2.44	-2.89	-3.31	-0.731
Chr12	5044021	5044670	Atad2b	1.00E-12	+	5044021	5044670	-12	-11.3	11.3	-3.93	-4.46	-0.641
Chr12	8268452	8275961	Ldah	1	+	8268452	8275961	-9.47e-06	0	2.4	-8.28	-9.22	1.79
Chr12	8283984	8285377	Ldah	2.50E-12	+	8283984	8285377	-11.6	-11	7.52	-6.84	-7.65	0.802
Chr12	8709445	8710295	Pum2	1	+	8709445	8710295	-1.38e-09	0	1.49	-434	-434	3.37
Chr12	8729108	8743782	Pum2	1	+	8729108	8743782	-2.51e-05	0	1.45	-13.3	-14.7	2.12
Chr12	8748858	8749993	Pum2	3.30E-08	+	8748858	8749993	-7.48	-7.04	4.43	-5.69	-6.39	1.28
Chr12	8751088	8751338	Pum2	0.98	+	8751088	8751338	-0.00914	0	2.4	-11.2	-12.4	2.22
Chr12	8752183	8752384	Pum2	1	+	8752183	8752384	-5.95e-07	0	2.13	-4.51	-5.1	1.27
Chr12	8938246	8938395	Laptm4a	5.00E-04	+	8938246	8938395	-3.3	-2.95	2.55	-3.27	-3.73	0.6
Chr12	9028155	9028304	Wdr35	1	+	9028155	9028304	-0.00121	0	1.25	-1.89	-2.21	1.39
Chr12	10158363	10158662	Gm5182	1.00E-37	+	10158363	10158662	-37	-34.9	7.81	-4.12	-4.67	-0.88
Chr12	10394539	10394881	Rdh14	1	+	10394539	10394881	-1.51e-07	0	5.44	-4.92	-5.55	-1.21
Chr12	10394977	10395367	Rdh14	6.00E-04	+	10394977	10395367	-3.22	-2.88	4.76	-3.54	-4.04	-0.807
Chr12	11285138	11289975	Smc6	7.90E-12	+	11285138	11289975	-11.1	-10.5	4.62	-2.63	-3.03	1.04
Chr12	11290779	11291564	Smc6	7.90E-12	+	11290779	11291564	-11.1	-10.5	1.29	-9.77	-10.9	2.21
Chr12	11297203	11304841	Smc6	2.00E-11	+	11297203	11304841	-10.7	-10.1	2.84	-3.14	-3.59	0.822
Chr12	11316693	11318144	Smc6	1.60E-17	+	11316693	11318144	-16.8	-15.8	3.49	-3.35	-3.82	1.37
Chr12	16958648	16968250	Rock2	5.00E-23	+	16958648	16968250	-22.3	-21	2.63	-8.21	-9.15	0.678
Chr12	16968614	16973059	Rock2	5.00E-23	+	16968614	16973059	-22.3	-21	1.79	-8.05	-8.97	0.787
Chr12	16977560	16985230	Rock2	5.00E-23	+	16977560	16985230	-22.3	-21	6.18	-7.36	-8.21	0.759
Chr12	17416052	17429406	Nol10	3.20E-11	+	17416052	17429406	-10.5	-9.94	3.1	-434	-434	1.37
Chr12	17429503	17429652	Nol10	0.55	+	17429503	17429652	-0.256	0	2.56	-2.72	-3.12	1.6
Chr12	17429848	17430046	Nol10	0.00054	+	17429848	17430046	-3.27	-2.93	2.6	-1.38	-1.63	0.581
Chr12	17786257	17791648	Hpcal1	3.20E-13	+	17786257	17791648	-12.5	-11.8	3.69	-9.84	-10.9	1.22
Chr12	17902454	17903204	Gm9222	7.90E-12	+	17902454	17903204	-11.1	-10.5	3.85	-6.69	-7.48	1.41
Chr12	17903302	17928909	Gm9222	7.90E-12	+	17903302	17928909	-11.1	-10.5	3.42	-5.01	-5.64	1.49
Chr12	18870780	18906130	Gm40847	6.30E-16	+	18870780	18906130	-15.2	-14.3	6.05	-2.84	-3.25	-1.27
Chr12	18906228	18906476	Gm40847	3.20E-15	+	18906228	18906476	-14.5	-13.7	4.62	-3.45	-3.93	-1.04
Chr12	19406360	19407155	Gm29737	7.90E-14	+	19406360	19407155	-13.1	-12.3	7.88	-2.76	-3.17	-0.623
Chr12	20008533	20008684	Gm40853	2.30E-06	+	20008533	20008684	-5.63	-5.24	2.12	-1.76	-2.06	-1.44
Chr12	20418315	20418466	Mrto4-ps1	6.20E-09	+	20418315	20418466	-8.21	-7.74	3.05	-1.2	-1.43	0.802
Chr12	21042977	21043325	Gm5977	4.00E-14	+	21042977	21043325	-13.4	-12.6	4.25	-3.65	-4.15	-1.2
Chr12	21258084	21265144	Asap2	9.10E-07	+	21258084	21265144	-6.04	-5.64	1.5	-1.91	-2.23	1.12
Chr12	24556604	24558274	Taf1b	1.30E-10	+	24556604	24558274	-9.9	-9.35	2.25	-1.1	-1.31	0.961
Chr12	24615955	24616501	Grhl1	4.70E-05	+	24615955	24616501	-4.33	-3.97	2.9	-5.45	-6.12	1.24
Chr12	25053899	25056746	Kidins220	6.50E-08	+	25053899	25056746	-7.19	-6.76	1.64	-11	-12.2	2.38
Chr12	25056994	25058240	Kidins220	3.20E-13	+	25056994	25058240	-12.5	-11.8	5.2	-10.3	-11.4	0.863
Chr12	28658257	28659494	Rnaseh1	3.20E-19	+	28658257	28659494	-18.5	-17.4	3.35	-1.33	-1.57	0.642
Chr12	28679546	28681387	Adi1	1.60E-11	+	28679546	28681387	-10.8	-10.2	2.78	-10.8	-11.9	1.79
Chr12	28864812	28867395	Tssc1	1.70E-09	+	28864812	28867395	-8.78	-8.28	3.39	-4.27	-4.83	0.93
Chr12	30014490	30016211	Pxdn	3.70E-10	+	30014490	30016211	-9.43	-8.9	2.71	-10.3	-11.4	1.15
Chr12	30588705	30588952	Tmem18	3.30E-08	+	30588705	30588952	-7.48	-7.04	1.83	-7.32	-8.18	2.31
Chr12	31074016	31079742	Fam110c	1.80E-07	+	31074016	31079742	-6.75	-6.34	7.83	-6.53	-7.31	0.582
Chr12	31927981	31928131	Cog5	4.80E-10	+	31927981	31928131	-9.32	-8.79	1.93	-3.63	-4.13	-1.96
Chr12	32974184	32975605	Sypl	1.00E-13	+	32974184	32975605	-13	-12.2	1.96	-12.2	-13.5	2.98
Chr12	33217774	33250159	Atxn7l1	7.90E-14	+	33217774	33250159	-13.1	-12.3	4.2	-1.71	-1.99	0.828
Chr12	33375157	33375708	Atxn7l1	7.90E-07	+	33375157	33375708	-6.1	-5.71	8.07	-3.07	-3.52	-1.41
Chr12	36194987	36196593	Ankmy2	6.60E-10	+	36194987	36196593	-9.18	-8.67	5.24	-2.71	-3.12	1.21
Chr12	38865564	38865865	Etv1	7.90E-07	+	38865564	38865865	-6.1	-5.7	2.71	-5.61	-6.3	2.02
Chr12	40838551	40844736	Dock4	1.30E-11	+	40838551	40844736	-10.9	-10.3	5.55	-2.95	-3.38	-0.847
Chr12	51363416	51365255	G2e3	0.00012	+	51363416	51365255	-3.92	-3.57	1.9	-5.34	-6.01	1.47
Chr12	51829874	51831251	Gm5785	1.10E-06	+	51829874	51831251	-5.97	-5.57	4.75	-9.26	-10.3	-1.19
Chr12	52518532	52567600	Arhgap5	7.90E-26	+	52518532	52567600	-25.1	-23.5	7.84	-434	-434	0.796
Chr12	52886370	52887120	Akap6	6.50E-10	+	52886370	52887120	-9.19	-8.67	5.45	-10.7	-11.9	-0.977
Chr12	52887219	52887420	Akap6	6.50E-10	+	52887219	52887420	-9.19	-8.07	1.45	-1.29	-1.52	0.924
Chr12	52887519	52888019	Akap6	6.50E-10	+	52887519	52888019	-9.19	-8.67	3.4	-6.83	-7.64	-0.909
Chr12	53139441	53139841	Akap6	6.50E-10	+	53139441	53139841	-9.19	-8.07	2.46	-2.46	-2.83	2.46
Chr12	53139940	53140241	Akap6	6.50E-10	+	53139940	53140241	-9.19	-8.07	3	-1.78	-2.08	2.12
Chr12	53142187	53142338	Akap6	6.50E-10	+	53142187	53142338	-9.19	-8.07	3	-3.46	-3.94	-1.71
Chr12	55199690	55214098	1700047I17Rik2	3.20E-10	+	55199690	55214098	-9.49	-8.95	5.67	-2.38	-2.75	-0.734
Chr12	55304467	55306367	1110008L16Rik	0.00019	+	55304467	55306367	-3.73	-2.85	8.37	-2.98	-3.42	-0.715
Chr12	55868259	55868801	Brms1l	1.60E-16	+	55868259	55868801	-15.8	-14.9	2.29	-1.65	-1.93	0.91
Chr12	55869440	55869638	Brms1l	1.70E-05	+	55869440	55869638	-4.77	-4.4	1.31	-3.65	-4.15	1.88
Chr12	59185757	59188530	Ctage5	5.00E-11	+	59185757	59188530	-10.3	-9.71	2.27	-2.72	-3.12	0.94
Chr12	64996899	64997570	Fam179b	1	+	64996899	64997570	-0.000159	0	1.65	-6.33	-7.1	1.9
Chr12	65020337	65021975	Fam179b	1	+	65020337	65021975	-0.000181	0	3.69	-13.6	-15	2.42
Chr12	65121545	65125067	Fancm	5.00E-11	+	65121545	65125067	-10.3	-9.75	7	-2.99	-3.42	0.771
Chr12	65125166	65130412	Fancm	5.00E-11	+	65125166	65130412	-10.3	-9.75	2.47	-5.37	-6.04	1.52
Chr12	65130910	65131260	Fancm	1.10E-06	+	65130910	65131260	-5.94	-5.54	3.13	-1.55	-1.82	-0.861
Chr12	69197609	69198720	9330151L19Rik	0.011	+	69197609	69198720	-1.96	-1.62	6.53	-5.95	-6.68	-1.05
Chr12	69501060	69501510	Gm31512	2.70E-07	+	69501060	69501510	-6.57	-6.16	8	-2.8	-3.22	2.79
Chr12	69959207	69963294	Atl1	1	+	69959207	69963294	-0.000271	0	2.62	-7.23	-8.08	-2.4
Chr12	70464434	70466341	Tmx1	1.50E-10	+	70464434	70466341	-9.81	-9.26	3.89	-5.55	-6.24	0.881
Chr12	70959914	70962037	Actr10	6.30E-16	+	70959914	70962037	-15.2	-14.3	1.43	-434	-434	2.78
Chr12	70993508	70994487	Psma3	3.20E-13	+	70993508	70994487	-12.5	-11.8	2.17	-1.91	-2.23	0.62
Chr12	71061614	71063279	Arid4a	3.40E-08	+	71061614	71063279	-7.47	-7.03	1.84	-3.65	-4.15	1.69
Chr12	71947065	71951362	Daam1	1.30E-12	+	71947065	71951362	-11.9	-11.2	3.33	-3.11	-3.56	-0.811
Chr12	71990633	71990982	Daam1	1.30E-12	+	71990633	71990982	-11.9	-11.2	3.28	-3.03	-3.47	1.35
Chr12	72100934	72101132	Jkamp	1	+	72100934	72101132	-3.63e-07	0	4.75	-2.13	-2.47	-0.586
Chr12	72556069	72567231	Pcnx4	0.99	+	72556069	72567231	-0.00282	0	4.03	-434	-434	2.44
Chr12	73940383	73944134	Hif1a	4.00E-07	+	73940383	73944134	-6.4	-5.99	2.79	-434	-434	1.64
Chr12	75400325	75400964	Rhoj	1	+	75400325	75400964	-3.32e-05	0	7.76	-9.22	-10.3	-0.932
Chr12	75952714	75952865	Syne2	1.70E-06	+	75952714	75952865	-5.77	-5.38	1.85	-4.01	-4.55	1.57
Chr12	75965665	75967663	Syne2	2.00E-14	+	75965665	75967663	-13.7	-12.9	5.01	-12.5	-13.8	0.939
Chr12	75969421	75973417	Syne2	2.00E-14	+	75969421	75973417	-13.7	-12.9	2.99	-6.39	-7.16	1.06
Chr12	75979824	75980025	Syne2	2.00E-14	+	75979824	75980025	-13.7	-12.9	1.49	-12.9	-14.3	2.45
Chr12	76064111	76075774	Syne2	7.90E-14	+	76064111	76075774	-13.1	-12.3	2.29	-5.12	-5.77	0.841
Chr12	76405898	76406344	Hspa2	4.10E-06	+	76405898	76406344	-5.39	-5.01	2.57	-4.82	-5.43	-1.07
Chr12	77475051	77475797	Fut8	0.97	+	77475051	77475797	-0.0129	0	9.79	-7.42	-8.28	-1.03
Chr12	78826292	78837980	Mpp5	6.30E-12	+	78826292	78837980	-11.2	-10.5	10.5	-14.5	-16	1.12
Chr12	78884793	78885484	Eif2s1	2.10E-08	+	78884793	78885484	-7.67	-7.22	2.68	-14.5	-16	1.39
Chr12	80475736	80475937	Exd2	1.70E-08	+	80475736	80475937	-7.77	-7.32	1.59	-3.6	-4.1	1.15
Chr12	80476036	80479314	Exd2	1.70E-08	+	80476036	80479314	-7.77	-7.32	1.79	-4.38	-4.96	1.81
Chr12	80480525	80490886	Exd2	4.00E-14	+	80480525	80490886	-13.4	-12.6	3.42	-434	-434	1.89
Chr12	80492652	80497135	Exd2	4.00E-14	+	80492652	80497135	-13.4	-12.6	4.83	-3.39	-3.87	0.95
Chr12	80644262	80662503	Slc39a9	3.20E-11	+	80644262	80662503	-10.5	-9.89	5.5	-9.89	-11	1.2
Chr12	80679505	80680303	Slc39a9	6.30E-11	+	80679505	80680303	-10.2	-9.64	9.46	-10.2	-11.3	0.994
Chr12	80681797	80682047	Slc39a9	0.0056	+	80681797	80682047	-2.25	-1.91	1.73	-9.4	-10.4	2.32
Chr12	80682793	80683193	Slc39a9	1.90E-07	+	80682793	80683193	-6.71	-6.29	3.79	-1.82	-2.12	0.671
Chr12	80874192	80877854	Susd6	1.30E-19	+	80874192	80877854	-18.9	-17.8	4.64	-434	-434	1.55
Chr12	81979084	81980916	Pcnx	1	+	81979084	81980916	-9.66e-06	0	2.06	-5.11	-5.75	2.41
Chr12	82169477	82170169	Sipa1l1	1	+	82169477	82170169	-0.000359	0	1.35	-1.45	-1.71	-0.584
Chr12	82387704	82397414	Sipa1l1	3.60E-10	+	82387704	82397414	-9.44	-8.91	3.24	-6.88	-7.69	1.13
Chr12	82425104	82446866	Sipa1l1	7.90E-11	+	82425104	82446866	-10.1	-9.56	6.12	-4.75	-5.36	0.602
Chr12	82449340	82450237	Sipa1l1	1.30E-06	+	82449340	82450237	-5.89	-5.5	3.43	-1.36	-1.6	0.804
Chr12	83539836	83541944	Dcaf4	5.00E-14	+	83539836	83541944	-13.3	-12.5	3.85	-3.73	-4.24	0.968
Chr12	83632279	83635462	Rbm25	2.00E-11	+	83632279	83635462	-10.7	-10.1	2.19	-2.86	-3.28	-0.643
Chr12	83990572	83993527	Acot2	1.40E-08	+	83990572	83993527	-7.85	-7.39	3.98	-8.9	-9.91	1.13
Chr12	84316352	84316750	Zfp410	1	+	84316352	84316750	-0.0004	0	4.62	-2.22	-2.57	-0.955
Chr12	84340182	84343644	Zfp410	1.30E-09	+	84340182	84343644	-8.89	-8.39	5.52	-11.4	-12.7	1.71
Chr12	84417691	84418480	Rnf113a2	4.00E-10	+	84417691	84418480	-9.4	-8.87	4.18	-1.48	-1.74	-0.619
Chr12	84457984	84521163	Lin52	7.60E-05	+	84457984	84521163	-4.12	-3.76	6.2	-1.54	-1.81	1.21
Chr12	84773833	84774993	Isca2	0.076	+	84773833	84774993	-1.12	-0.789	2.42	-8.69	-9.67	1.58
Chr12	84996884	85013064	Ylpm1	7.60E-07	+	84996884	85013064	-6.12	-5.72	3.28	-8.33	-9.27	0.76
Chr12	85132645	85132995	Dlst	3.20E-09	+	85132645	85132995	-8.49	-8	3.43	-6.6	-7.39	0.969
Chr12	85219917	85220218	Eif2b2	2.00E-07	+	85219917	85220218	-6.7	-6.29	1.09	-5.05	-5.68	0.825
Chr12	85298710	85298861	Zc2hc1c	0.0054	+	85298710	85298861	-2.27	-1.43	2.14	-1.48	-1.74	-2.15
Chr12	85474000	85476970	Fos	0.0076	+	85474000	85476970	-2.12	-1.78	8.08	-7.95	-8.87	0.754
Chr12	85933314	85933664	Ttll5	1.50E-07	+	85933314	85933664	-6.82	-6.4	2.63	-2.29	-2.65	0.765
Chr12	86241937	86258050	Gpatch2l	2.50E-26	+	86241937	86258050	-25.6	-24	5.99	-9.45	-10.5	0.589
Chr12	86281459	86289515	Gpatch2l	5.40E-08	+	86281459	86289515	-7.27	-6.84	6.06	-3.44	-3.92	0.801
Chr12	86952856	86959730	Cipc	0.0014	+	86952856	86959730	-2.84	-2.5	1.76	-1.23	-1.46	0.825
Chr12	86963365	86963566	Cipc	1.00E-07	+	86963365	86963566	-6.99	-6.56	2.6	-5.04	-5.68	2.12
Chr12	87163027	87164086	Gstz1	1	+	87163027	87164086	-0.00105	0	3.5	-3.69	-4.2	-0.93
Chr12	95695315	95781131	Flrt2	5.00E-14	+	95695315	95781131	-13.3	-12.6	11.4	-434	-434	-0.733
Chr12	98758522	98758822	Zc3h14	1.30E-17	+	98758522	98758822	-16.9	-15.9	2.73	-4.15	-4.7	0.834
Chr12	98780141	98783642	Zc3h14	3.20E-16	+	98780141	98783642	-15.5	-14.6	1.42	-7.68	-8.56	0.798
Chr12	100206218	100207282	Calm1	7.90E-32	+	100206218	100207282	-31.1	-29.2	3.65	-11.1	-12.3	0.895
Chr12	101989867	101997292	Cpsf2	1.30E-11	+	101989867	101997292	-10.9	-10.3	2.44	-10.7	-11.8	1.79
Chr12	101998671	102000932	Cpsf2	1.30E-11	+	101998671	102000932	-10.9	-10.3	1.75	-434	-434	2.18
Chr12	102002682	102003847	Cpsf2	1.30E-11	+	102002682	102003847	-10.9	-10.3	7.13	-2.18	-2.53	0.714
Chr12	102004944	102005294	Cpsf2	0.94	+	102004944	102005294	-0.0285	0	3.45	-1.78	-2.08	0.81
Chr12	102368369	102373623	Rin3	1.40E-07	+	102368369	102373623	-6.84	-6.42	8.42	-3.37	-3.85	-0.598
Chr12	102382642	102390310	Rin3	5.10E-05	+	102382642	102390310	-4.29	-3.93	4.54	-3.06	-3.5	-0.596
Chr12	102390507	102390805	Rin3	7.10E-05	+	102390507	102390805	-4.15	-3.79	7.95	-3.26	-3.72	-1.15
Chr12	102769865	102776253	Ubr7	7.90E-14	+	102769865	102776253	-13.1	-12.3	2.89	-13.9	-15.4	1.95
Chr12	102776352	102776752	Ubr7	7.90E-14	+	102776352	102776752	-13.1	-12.3	3.28	-4.86	-5.48	1.15
Chr12	103402885	103404909	Otub2	6.30E-13	+	103402885	103404909	-12.2	-11.5	10.6	-2.56	-2.94	-0.692
Chr12	103405008	103405307	Otub2	6.30E-13	+	103405008	103405307	-12.2	-11.5	1.69	-6.66	-7.45	2.37
Chr12	103405455	103406251	Otub2	6.30E-13	+	103405455	103406251	-12.2	-11.5	3.23	-1.19	-1.41	0.632
Chr12	105593015	105593511	Bdkrb2	1.30E-05	+	105593015	105593511	-4.87	-3.96	5.86	-1.11	-1.32	1.28
Chr12	105685450	105701864	Gskip	2.00E-22	+	105685450	105701864	-21.7	-20.4	4.23	-8.97	-9.99	1.07
Chr12	105836799	105837449	Papola	6.30E-20	+	105836799	105837449	-19.2	-18	6.27	-4.06	-4.6	0.684
Chr12	106076125	106076474	Vrk1	1.60E-12	+	106076125	106076474	-11.8	-11.1	6.7	-2.57	-2.96	-1.1
Chr12	108195200	108202161	Ccnk	1.30E-12	+	108195200	108202161	-11.9	-11.2	2.64	-3.69	-4.2	0.758
Chr12	108202260	108202461	Ccnk	1.30E-12	+	108202260	108202461	-11.9	-11.2	3.15	-1.15	-1.37	-0.683
Chr12	108202559	108202910	Ccnk	2.10E-09	+	108202559	108202910	-8.67	-8.17	1.65	-8.76	-9.75	1.07
Chr12	108312171	108316538	Hhipl1	1	+	108312171	108316538	-0.0012	0	5.45	-2.47	-2.85	-0.848
Chr12	108327190	108328300	Hhipl1	0.36	+	108327190	108328300	-0.442	0	9.29	-8.76	-9.75	-1.06
Chr12	108856276	108856668	Slc25a47	0.00098	+	108856276	108856668	-3.01	-2.67	3.3	-1.26	-1.49	-0.746
Chr12	108898117	108898565	Wdr25	1.90E-09	+	108898117	108898565	-8.73	-8.23	4.5	-4.69	-5.29	-1.25
Chr12	109028103	109028303	Wdr25	1.30E-05	+	109028103	109028303	-4.87	-4.5	2.5	-2.84	-3.26	1.9
Chr12	110574820	110580584	Ppp2r5c	3.30E-06	+	110574820	110580584	-5.48	-5.09	2.05	-7.84	-8.74	1.63
Chr12	110617804	110618005	Dync1h1	2.50E-15	+	110617804	110618005	-14.6	-13.7	1.83	-4.67	-5.27	0.776
Chr12	110738078	110742181	Wdr20	5.90E-07	+	110738078	110742181	-6.23	-5.83	1.88	-1.53	-1.79	0.599
Chr12	110779382	110779583	Wdr20	2.00E-15	+	110779382	110779583	-14.7	-13.8	3.46	-2.52	-2.9	1.01
Chr12	110855182	110860855	Zfp839	0.53	+	110855182	110860855	-0.279	0	8.68	-4.78	-5.39	-0.713
Chr12	110868158	110869057	Zfp839	0.087	+	110868158	110869057	-1.06	-0.733	7.45	-6.67	-7.47	-0.725
Chr12	110931483	110936356	Tecpr2	2.00E-15	+	110931483	110936356	-14.7	-13.9	9.09	-4.47	-5.05	-0.706
Chr12	111108873	111112705	Rcor1	4.00E-14	+	111108873	111112705	-13.4	-12.6	6.69	-11.2	-12.4	1.1
Chr12	111113103	111113304	Rcor1	7.20E-05	+	111113103	111113304	-4.14	-3.78	2.11	-6.29	-7.04	2.06
Chr12	111114202	111114652	Rcor1	4.00E-12	+	111114202	111114652	-11.4	-10.8	3.26	-6.2	-6.95	1.5
Chr12	111115201	111115352	Rcor1	7.10E-05	+	111115201	111115352	-4.15	-3.79	1.66	-9.05	-10.1	2.27
Chr12	111540484	111543146	Eif5	1	+	111540484	111543146	-0.00117	0	2.79	-9.99	-11.1	1.27
Chr12	111543556	111545266	Eif5	0.19	+	111543556	111545266	-0.712	-0.387	5.27	-434	-434	2.09
Chr12	111647665	111655830	Mark3	5.00E-13	+	111647665	111655830	-12.3	-11.6	4.07	-5.31	-5.98	1.01
Chr12	111678203	111680937	Trmt61a	3.70E-09	+	111678203	111680937	-8.43	-7.94	3.37	-5	-5.63	0.989
Chr12	111682611	111682959	Trmt61a	7.60E-09	+	111682611	111682959	-8.12	-7.65	3.85	-1.45	-1.71	0.872
Chr12	111791232	111791433	Klc1	1.30E-07	+	111791232	111791433	-6.87	-6.45	3.44	-2.8	-3.21	-1.28
Chr12	112614358	112614709	Inf2	1	+	112614358	112614709	-7.6e-05	0	2.21	-11.3	-12.5	2.16
Chr12	112614807	112615108	Inf2	1.20E-08	+	112614807	112615108	-7.93	-7.46	2.37	-5.38	-6.05	1.08
Chr12	112735689	112736668	Cep170b	3.50E-06	+	112735689	112736668	-5.45	-5.07	6.69	-3.4	-3.88	-1.16
Chr12	112738370	112739419	Cep170b	4.60E-06	+	112738370	112739419	-5.34	-4.96	6.89	-7.03	-7.86	-0.922
Chr12	112809318	112809613	BC022687	3.90E-06	+	112809318	112809613	-5.41	-5.02	2.74	-3.48	-3.96	1.08
Chr12	113165062	113165359	4930427A07Rik	1	+	113165062	113165359	-1.4e-05	0	6.07	-3.27	-3.73	-0.757
Chr12	115407884	115425889	Gm30996	4.00E-11	+	115407884	115425889	-10.4	-9.77	5.81	-1.12	-1.33	-0.678
Chr12	115426724	115427414	Gm30996	2.60E-07	+	115426724	115427414	-6.59	-6.18	5.9	-2.59	-2.98	-0.828
Chr12	116144648	116144798	Vipr2	1	+	116144648	116144798	-7.09e-05	0	1.67	-3.53	-4.02	-1.62
Chr12	116145840	116146089	Vipr2	0.99	+	116145840	116146089	-0.00269	0	2.17	-4.44	-5.02	-1.61
Chr12	116370041	116370600	Esyt2	4.00E-14	+	116370041	116370600	-13.4	-12.6	3.15	-4.27	-4.83	1.47
Chr12	116452288	116461834	Ncapg2	4.00E-12	+	116452288	116461834	-11.4	-10.7	8.65	-434	-434	1.02
Chr12	117872152	117873733	Cdca7l	3.20E-13	+	117872152	117873733	-12.5	-11.8	2.8	-5.83	-6.55	1.47
Chr12	119262628	119262978	Gm6768	2.90E-09	+	119262628	119262978	-8.54	-8.06	2.9	-5.58	-6.27	1.77
Chr12	3249505	3309425	Rab10	1.60E-17	-	3249505	3309425	-16.8	-15.9	2.44	-12.5	-13.8	0.62
Chr12	3404232	3404583	1110002L01Rik	0.99	-	3404232	3404583	-0.00368	0	1.67	-1.73	-2.02	-0.688
Chr12	4214172	4216735	Cenpo	1.60E-12	-	4214172	4216735	-11.8	-11.1	4.84	-7.98	-8.9	1.22
Chr12	4217312	4233896	Cenpo	7.90E-07	-	4217312	4233896	-6.1	-5.71	1.71	-1.84	-2.15	0.601
Chr12	4263554	4267952	Ncoa1	0.0054	-	4263554	4267952	-2.27	-1.93	3.33	-5.8	-6.51	1.62
Chr12	4294962	4297485	Ncoa1	1.00E-10	-	4294962	4297485	-10	-9.44	7.78	-6.99	-7.81	0.662
Chr12	4344443	4416762	Ncoa1	1	-	4344443	4416762	-7.74e-06	0	1.53	-2.46	-2.83	0.743
Chr12	4878401	4878749	Ubxn2a	2.10E-08	-	4878401	4878749	-7.68	-7.23	1.88	-6.55	-7.33	1.25
Chr12	4880283	4883929	Ubxn2a	2.00E-12	-	4880283	4883929	-11.7	-11	4.53	-2.06	-2.39	0.893
Chr12	4891420	4902225	Ubxn2a	2.00E-12	-	4891420	4902225	-11.7	-11	1.62	-4.4	-4.98	1.93
Chr12	11265529	11265678	Gen1	1	-	11265529	11265678	-4.84e-07	0	1.56	-5.91	-6.64	2.27
Chr12	15793763	15809731	Trib2	1	-	15793763	15809731	-9.19e-08	0	8.06	-2.24	-2.59	-0.885
Chr12	16537910	16544760	Lpin1	1.10E-09	-	16537910	16544760	-8.94	-8.43	7.74	-8.65	-9.63	1.1
Chr12	16573744	16579882	Lpin1	5.00E-14	-	16573744	16579882	-13.3	-12.5	2.83	-6.31	-7.07	1.11
Chr12	19829980	19830275	Gm38702	3.20E-17	-	19829980	19830275	-16.5	-15.5	5.95	-2.98	-3.41	-0.853
Chr12	19866160	19866888	LOC108167949	3.00E-09	-	19866160	19866888	-8.52	-8.03	6.52	-2.12	-2.46	0.724
Chr12	21391260	21395055	Ywhaq	2.50E-14	-	21391260	21395055	-13.6	-12.8	1.78	-14.5	-16	2.18
Chr12	31084998	31087624	Gm32443	5.00E-12	-	31084998	31087624	-11.3	-10.1	1.83	-1.95	-2.26	2.63
Chr12	31331709	31332205	Dld	0.047	-	31331709	31332205	-1.33	-1	5.56	-11.4	-12.6	1.66
Chr12	31596185	31617174	Bcap29	2.40E-10	-	31596185	31617174	-9.62	-9.08	1.91	-5.36	-6.02	1.43
Chr12	31960125	31965154	Prkar2b	3.20E-08	-	31960125	31965154	-7.5	-7.05	2.22	-12.6	-13.9	2.02
Chr12	35500475	35504886	Ahr	4.00E-06	-	35500475	35504886	-5.4	-5.02	9.53	-7.49	-8.36	-0.934
Chr12	40035860	40037279	Arl4a	2.50E-23	-	40035860	40037279	-22.6	-21.2	12.8	-2.96	-3.4	-0.705
Chr12	46720760	46817543	Nova1	7.90E-12	-	46720760	46817543	-11.1	-10.5	1.98	-10.8	-12	2.09
[truncated: 6,937 more rows]
