# Supplementary material for: FTO-mediated m6A demethylation regulates PGC-1α-dependent mitochondrial biogenesis to attenuate aluminum-induced neuronal senescence
Source: Sci Rep. 2026 May 7;16:21890. doi: 10.1038/s41598-026-51674-w (PMC13365551; doi:10.1038/s41598-026-51674-w)
Supplement: Supplementary file 5 — Supplementary Material 5 [file 41598_2026_51674_MOESM5_ESM.xlsx]

## Sheet: Sheet1
gene_id	BaseMean	lfcSE	FoldChange	log2FoldChange	p-value	q-value	Regulation	Expression_C1_input	Expression_C2_input	Expression_C3_input	Expression_Al1_input	Expression_Al2_input	Expression_Al3_input
0610009O20Rik	784.792	0.145755	0.319342	-1.64683	1.33E-29	5.17E-28	Down	17.3671	20.3664	18.6623	4.03949	4.18678	4.94231
0610010F05Rik	431.868	0.207357	0.33115	-1.59444	1.48E-14	1.41E-13	Down	2.5352	2.85808	3.00468	0.728658	0.499148	0.806953
0610010K14Rik	1072.29	0.183756	2.13665	1.09535	2.51E-09	1.36E-08	Up	27.8575	31.5553	26.0077	45.7073	48.5061	37.2258
0610030E20Rik	1307.07	0.132814	2.01245	1.00895	3.04E-14	2.82E-13	Up	7.60883	6.59758	6.26702	9.29005	9.34699	11.5033
1110008F13Rik	1269	0.191126	0.593208	-0.753389	8.09E-05	0.000238274	Down	52.2993	58.1984	61.9699	25.8284	27.6416	20.3125
1110008L16Rik	165.568	0.256174	0.302477	-1.7251	1.65E-11	1.14E-10	Down	3.04304	2.9849	3.24733	0.577385	0.748557	0.728945
1110008P14Rik	920.483	0.264971	1.58135	0.661154	0.0125887	0.0247397	Up	37.5524	37.9619	47.8243	60.093	48.2569	31.197
1110034G24Rik	45.2424	0.474787	0.468506	-1.09386	0.0212283	0.0395451	Down	0.399486	0.586391	0.308343	0.15797	0.108949	0.173423
1190002N15Rik	5846.71	0.409474	0.467467	-1.09706	0.00737986	0.0152441	Down	73.3961	71.1117	84.8413	37.399	21.6705	17.5562
1190007I07Rik	71.0432	0.490244	0.223308	-2.16289	1.02E-05	3.47E-05	Down	5.83101	5.84975	6.00088	1.35339	1.10094	0.316416
1520401A03Rik	29.8305	0.595123	3.26787	1.70835	0.00409718	0.00891989	Up	0.113034	0.163471	0.0675857	0.209689	0.383793	0.213821
1600012H06Rik	932.856	0.181289	2.09747	1.06865	3.75E-09	1.98E-08	Up	4.62867	4.53142	4.06174	7.40639	6.80878	5.76889
1600014C10Rik	1431.64	0.124243	1.91112	0.934417	5.44E-14	4.93E-13	Up	11.6269	10.9179	9.93146	14.2788	13.7528	17.3551
1700001K19Rik	45.4587	0.473972	2.09632	1.06786	0.0242593	0.0445993	Up	1.10687	0.65208	0.557982	1.24289	1.26381	0.980715
1700001P01Rik	62.9182	0.454015	7.78316	2.96036	7.01E-11	4.49E-10	Up	0.715816	1.181	0.719336	4.32622	6.59856	3.71708
1700009N14Rik	9.99637	1.47707	0.0288611	-5.11473	0.000534665	0.00137779	Down	0.436525	0.674124	0.639207	0	0.0361947	0
1700011H14Rik	20.2479	1.35294	350.476	8.45317	4.16E-10	2.44E-09	Up	0	0	0	0.505699	0.484827	0.638441
1700013F07Rik	11.5856	1.2647	0.0978415	-3.35341	0.00801224	0.0164152	Down	0.576977	2.13957	1.36479	0	0	0.319837
1700015F17Rik	2.81364	2.58137	48.419	5.5975	0.0301265	0.0539905	Up	0	0	0	0	0.515493	0.13334
1700017B05Rik	6432.77	0.117742	2.63353	1.397	1.80E-32	8.89E-31	Up	22.3446	21.1831	22.2894	42.6184	41.0734	42.358
1700019A02Rik	3.88063	1.87292	0.0768898	-3.70106	0.0481444	0.0818588	Down	0.0556077	0.268069	0.118748	0.0198381	0	0
1700019N19Rik	33.2464	0.637868	9.96452	3.3168	1.99E-07	8.58E-07	Up	0.159361	0.122219	0.238215	0.596947	1.1793	2.15326
1700020A23Rik	20.2562	0.630186	3.70686	1.8902	0.0027049	0.0061097	Up	0.501835	0.471273	0.367421	1.22763	1.37313	0.968674
1700020D05Rik	54.038	0.463598	2.98161	1.57609	0.00067462	0.00170765	Up	1.38965	0.721788	0.92323	2.86438	1.61313	2.03994
1700020L24Rik	41.0194	0.753852	0.141554	-2.82057	0.00018289	0.000506909	Down	3.51784	2.65807	1.4299	0.207723	0	0.611913
1700021F05Rik	470.065	0.162205	0.644095	-0.634655	9.13E-05	0.000266766	Down	5.76851	6.69357	6.00183	2.80408	2.8124	3.04398
1700022I11Rik	37.5067	0.651626	2.43667	1.28491	0.0486261	0.0825769	Up	0.260913	0.333762	0.0783045	0.191193	0.601651	0.39383
1700024P16Rik	49.1367	0.479734	0.186134	-2.42558	4.28E-07	1.76E-06	Down	0.558936	0.555224	0.560983	0.0864069	0.0405514	0.100697
1700025G04Rik	1266.54	0.133381	0.631067	-0.664135	6.38E-07	2.57E-06	Down	5.3317	6.15488	6.2048	2.4986	2.63678	3.03131
1700029H14Rik	4.79952	1.8473	0.0620844	-4.00963	0.0299662	0.0537788	Down	0.0791405	0.0832393	0.446162	0	0.0275603	0
1700030J22Rik	63.3471	0.431073	0.423795	-1.23856	0.00406322	0.00885478	Down	1.28797	0.767652	1.24685	0.318576	0.239216	0.479546
1700037C18Rik	47.6191	0.507527	0.377253	-1.4064	0.00558708	0.0118449	Down	1.9905	2.56465	1.42821	0.340854	0.831819	0.466187
1700037H04Rik	915.634	0.169872	0.178205	-2.48839	1.37E-48	2.19E-46	Down	40.0264	38.2347	43.3276	5.41522	5.44344	4.85079
1700049G17Rik	127.226	0.285903	0.505288	-0.984823	0.000571898	0.00146608	Down	1.17671	1.33052	1.22703	0.356185	0.408007	0.633225
1700061G19Rik	51.3026	0.426167	5.18072	2.37315	2.57E-08	1.23E-07	Up	0.207337	0.16293	0.146568	0.734575	0.510409	0.695547
1700066M21Rik	192.909	0.303141	0.26343	-1.92451	2.17E-10	1.31E-09	Down	4.00933	3.75914	3.80521	0.810208	0.395446	1.03862
1700067K01Rik	107.83	0.406777	3.03452	1.60147	8.25E-05	0.000242833	Up	0.830819	0.748435	1.08422	1.11971	1.5672	3.43014
1700092M07Rik	22.1164	0.923643	4.09724	2.03465	0.0276049	0.0500521	Up	0.345719	1.93933	0.354368	5.03208	1.44474	0.996545
1700094D03Rik	83.5803	0.336376	1.97608	0.982645	0.00348612	0.00768362	Up	0.839907	0.535398	0.688444	0.90799	0.960204	1.11576
1700102P08Rik	19.0777	0.920987	9.79635	3.29224	0.000350639	0.000930695	Up	0.197212	0.0132965	0.025916	0.497899	0.607535	0.546604
1700109H08Rik	81.5472	0.34187	2.03576	1.02557	0.00270083	0.00610139	Up	2.60909	3.44638	2.51114	3.14634	4.79896	4.83289
1700123K08Rik	2.88846	2.06072	24.7446	4.62904	0.0246832	0.045286	Up	0.00569949	0	0	0.0406659	0.00992409	0.0513404
1700125H20Rik	30.2442	0.710474	10.6803	3.41688	1.51E-06	5.77E-06	Up	0.0284666	0.0534659	0.010421	0.208912	0.120376	0.402952
1810009A15Rik	14.7768	0.982674	8.79971	3.13746	0.00140913	0.00336844	Up	0	0.352134	0.171585	1.54791	0.83945	0.940927
1810011O10Rik	212.693	0.297647	0.57319	-0.802914	0.00698541	0.0145038	Down	9.55442	8.04563	5.61504	2.4226	2.6467	4.80116
1810013L24Rik	3666.81	0.118255	2.29467	1.19828	3.94E-24	9.24E-23	Up	20.625	21.4524	20.1791	35.1563	34.0711	34.5085
1810026J23Rik	2707.62	0.112388	3.58098	1.84035	2.89E-60	8.33E-58	Up	13.8999	14.2464	14.3156	35.637	36.7299	38.3913
1810037I17Rik	2152.8	0.205639	1.81639	0.861073	2.82E-05	8.95E-05	Up	49.8303	59.0604	69.1695	91.161	77.6719	64.4078
1810055G02Rik	1468.54	0.132814	1.5033	0.58813	9.50E-06	3.23E-05	Up	19.3913	19.0816	20.2236	21.0625	21.7388	21.3688
2010107E04Rik	1330.6	0.206432	1.86701	0.900728	1.28E-05	4.27E-05	Up	48.8418	55.7372	57.4851	87.6392	71.6423	58.2986
2010315B03Rik	81.4086	0.416666	0.13403	-2.89937	3.44E-12	2.57E-11	Down	2.14795	2.16341	1.56918	0.134435	0.147634	0.305502
2200002D01Rik	172.654	0.310363	1.67344	0.742816	0.0166941	0.0318823	Up	8.23998	7.08601	13.5014	11.1668	10.9186	13.4445
2210011C24Rik	5.05515	2.00075	23.8537	4.57614	0.0221835	0.0411392	Up	0	0.0253909	0.0247445	0.0413384	0	0.939411
2210013O21Rik	1159.35	0.172997	2.18985	1.13083	6.29E-11	4.05E-10	Up	32.9968	32.1499	31.5674	51.5104	57.0807	44.3497
2210016F16Rik	93.7834	0.473156	5.98429	2.58118	4.89E-08	2.27E-07	Up	0.437601	0.505965	0.151106	1.0629	1.23211	2.5664
2210408I21Rik	126.596	0.274147	1.60664	0.684043	0.0125897	0.0247397	Up	0.525807	0.533091	0.589907	0.587943	0.724239	0.615027
2310009A05Rik	91.2039	0.340651	0.201859	-2.30858	1.23E-11	8.63E-11	Down	11.0575	12.184	11.424	1.5779	1.46694	2.08695
2310033P09Rik	543.498	0.185231	1.5109	0.595406	0.00130717	0.00314435	Up	12.5349	16.0262	11.2126	12.6991	15.6058	15.4232
2310035C23Rik	2176.3	0.117045	1.62246	0.698187	2.44E-09	1.32E-08	Up	11.1995	12.1226	10.8809	12.498	12.066	16.1123
2310057M21Rik	690.981	0.146741	2.4965	1.31991	2.37E-19	3.58E-18	Up	3.62321	3.81869	3.49263	6.40829	6.77532	6.65391
2310061I04Rik	427.081	0.182147	0.516224	-0.953929	1.63E-07	7.10E-07	Down	10.4512	10.0104	10.6712	3.15029	3.82176	4.87382
2410002F23Rik	2619.68	0.134423	3.73978	1.90295	1.70E-45	2.25E-43	Up	12.5628	12.6445	12.0109	34.3473	34.4883	32.0189
2410004B18Rik	1379.48	0.170368	4.97452	2.31456	4.87E-42	4.87E-40	Up	10.2491	12.3104	10.5168	44.2768	38.5657	35.9479
2410016O06Rik	112.678	0.368826	2.27457	1.1856	0.00130666	0.00314363	Up	0.895981	0.971835	1.45413	1.10276	2.02813	2.50198
2410089E03Rik	3683.28	0.125661	0.657075	-0.60587	1.43E-06	5.46E-06	Down	16.7602	15.0866	15.7538	6.41826	7.3367	9.23833
2410131K14Rik	1720.64	0.166878	3.82871	1.93686	3.82E-31	1.70E-29	Up	10.2835	9.14282	10.9274	31.5398	25.9936	26.7705
2610002M06Rik	386.238	0.199477	0.404555	-1.30559	5.95E-11	3.83E-10	Down	3.56206	3.7765	3.39223	0.827922	0.95541	1.42607
2610301B20Rik	380.913	0.179737	0.637639	-0.649188	0.000303991	0.000816084	Down	7.24856	8.12407	7.02597	2.99381	3.73036	3.69968
2610318N02Rik	132.915	0.306152	2.92722	1.54953	4.16E-07	1.72E-06	Up	1.12466	1.82865	1.82386	3.55867	2.75295	3.93487
2610507B11Rik	19800.9	0.151124	2.00608	1.00438	3.01E-11	2.01E-10	Up	59.4744	55.0336	63.7673	86.9312	93.6286	78.557
2610528A11Rik	35.713	0.644896	4.47952	2.16334	0.000794908	0.00198422	Up	0.660342	0.365548	0.920293	2.083	3.20734	0.939204
2700049A03Rik	544.534	0.177195	0.551036	-0.859782	1.22E-06	4.73E-06	Down	4.30845	4.1267	3.86299	1.37714	1.44133	2.18238
2700062C07Rik	331.206	0.212564	1.63346	0.707935	0.000867027	0.0021516	Up	10.184	8.18977	9.37311	12.28	10.0189	10.5497
2700081O15Rik	4934.04	0.120371	2.31227	1.20931	9.52E-24	2.15E-22	Up	14.641	13.7205	11.939	21.6621	20.0723	26.4443
2700094K13Rik	1816.88	0.22686	2.5919	1.37401	1.39E-09	7.73E-09	Up	50.478	62.2302	55.6331	125.892	111.67	74.4935
2810006K23Rik	275.475	0.224674	0.640388	-0.642981	0.00421184	0.00914999	Down	4.60719	4.74185	3.94316	1.70545	2.47813	2.0052
2810403A07Rik	3405.43	0.127036	2.71589	1.44143	7.71E-30	3.08E-28	Up	15.4868	17.6812	18.6414	31.4685	31.4432	40.3401
2810417H13Rik	1815.19	0.179791	1.52539	0.609179	0.000703385	0.00177517	Up	22.6862	22.5375	23.3365	27.5511	26.9479	20.8619
2810474O19Rik	9334.44	0.14568	1.95676	0.968467	2.97E-11	1.99E-10	Up	35.5304	37.1692	34.3007	41.0677	45.199	68.4452
2900026A02Rik	112.567	0.358294	0.115994	-3.10788	4.17E-18	5.62E-17	Down	0.685426	0.673942	0.564835	0.0626989	0.0573788	0.0395785
3110001I22Rik	100.832	0.316822	2.79316	1.4819	2.91E-06	1.07E-05	Up	0.978572	1.52958	1.25381	2.7463	2.30028	2.5857
3110035E14Rik	111.626	0.334369	0.414736	-1.26974	0.000146218	0.000411697	Down	1.71482	2.27622	1.66899	0.541174	0.373235	0.816904
3110043O21Rik	449.256	0.250095	0.511045	-0.968478	0.000107753	0.000311113	Down	5.73781	6.31671	6.6777	1.68116	1.81075	3.66843
3110082I17Rik	439.757	0.191251	0.575552	-0.796981	3.08E-05	9.72E-05	Down	9.5396	10.7566	10.0438	4.2932	4.56191	3.77151
3425401B19Rik	49.176	0.625658	0.396728	-1.33378	0.0330231	0.0585979	Down	0.342296	0.114008	0.575993	0.122114	0.0953623	0.0801676
3830406C13Rik	173.212	0.331345	0.474777	-1.07468	0.00118123	0.00286485	Down	0.903667	1.40992	0.864733	0.350079	0.221694	0.542676
4833427G06Rik	136.95	0.456013	0.328007	-1.6082	0.000420835	0.00110168	Down	8.17057	8.91466	13.0605	0.774068	3.60097	2.99285
4921501E09Rik	3.3711	2.87499	58.5453	5.87148	0.0411253	0.0711988	Up	0	0	0	0.134044	0	0
4921524J17Rik	340.249	0.195895	1.68165	0.749878	0.000129213	0.00036814	Up	5.7656	6.71394	5.67062	8.06296	6.82665	7.21167
4921536K21Rik	48.7729	0.53255	23.5009	4.55464	1.20E-17	1.56E-16	Up	0.0702531	0.0703729	0.0342907	1.03115	0.97861	0.940208
4930402H24Rik	1173	0.159627	0.332651	-1.58792	2.58E-23	5.61E-22	Down	8.74109	8.56534	7.24145	1.57695	1.89623	2.54071
4930415F15Rik	8.99712	1.02992	5.28313	2.40139	0.0197206	0.0370525	Up	0.00833058	0.0292068	0.0640423	0.130765	0.145054	0.120066
4930427A07Rik	685.333	0.161379	0.453998	-1.13924	1.67E-12	1.29E-11	Down	11.0894	9.74723	11.118	3.0174	3.64091	3.97875
4930430F08Rik	165.66	0.31028	0.322046	-1.63466	1.38E-07	6.06E-07	Down	2.23301	3.01787	2.03303	0.562886	0.698474	0.421566
4930438A08Rik	2.88745	2.11149	0.0498257	-4.32697	0.0404377	0.0701753	Down	0.0642861	0.128792	0.0392228	0	0	0
4930453N24Rik	1143.37	0.148348	1.68957	0.756656	3.39E-07	1.41E-06	Up	5.5607	5.85461	6.33998	7.21249	7.48225	7.10733
4930467E23Rik	59.1308	0.515306	7.61398	2.92865	1.32E-08	6.55E-08	Up	0.109636	0.0850071	0.05763	0.222641	0.425855	0.790071
4930519F16Rik	44.3574	0.632088	0.194557	-2.36173	0.000186674	0.000516553	Down	1.40169	1.01419	0.618737	0.107394	0.262084	0.0508441
4930522L14Rik	946.93	0.157637	2.49249	1.31759	6.36E-17	7.60E-16	Up	1.35092	1.38291	1.27923	2.68231	2.18593	2.38154
4930523C07Rik	179.114	0.240316	0.527261	-0.923411	0.000121797	0.000348702	Down	1.40567	1.43307	1.48002	0.53935	0.443673	0.688577
4930538K18Rik	58.3793	0.411876	4.19561	2.06888	5.09E-07	2.07E-06	Up	0.179268	0.240928	0.163335	0.443413	0.520242	0.850474
4930550L24Rik	3890.84	0.143423	2.72354	1.44548	6.88E-24	1.59E-22	Up	47.2342	55.8012	48.5414	103.275	102.501	92.8349
4930562C15Rik	162.367	0.269884	5.11794	2.35556	2.59E-18	3.55E-17	Up	0.571589	0.404027	0.440991	1.62254	1.47684	2.22562
4931406C07Rik	327.289	0.194658	0.429704	-1.21859	3.85E-10	2.26E-09	Down	6.03236	5.45278	5.53386	1.5551	1.94236	1.83964
4931409K22Rik	6.73506	1.8155	116.966	6.86994	0.000154291	0.000432501	Up	0	0	0	0.196597	0.0171348	0.212745
4931423N10Rik	28.3394	0.547608	4.90147	2.29321	2.82E-05	8.94E-05	Up	0.0541427	0.0677938	0.0396408	0.154523	0.195283	0.229921
4931428F04Rik	337.314	0.2075	1.86214	0.896961	1.54E-05	5.08E-05	Up	1.35735	1.33619	1.46581	1.89622	2.03696	1.67431
4933428G20Rik	58.1617	0.440654	4.7523	2.24863	3.34E-07	1.40E-06	Up	0.497836	0.484833	0.629987	1.49976	1.28421	2.95642
4933434E20Rik	2319.81	0.129235	1.70242	0.767583	2.86E-09	1.53E-08	Up	20.4389	23.5988	24.9475	27.101	27.4468	31.2898
4933440N22Rik	411.253	0.245929	4.34771	2.12026	6.61E-18	8.75E-17	Up	3.61307	2.41282	2.18344	8.41772	9.67213	7.66053
5330417C22Rik	16.2707	0.822717	3.38824	1.76054	0.0323625	0.0575592	Up	0.0653091	0.0429322	0.0244062	0.186392	0.0497515	0.0808909
5730409E04Rik	584.618	0.22308	0.349358	-1.51722	1.04E-11	7.34E-11	Down	13.0591	11.8173	9.75556	2.29823	2.33958	4.34396
6030458C11Rik	490.578	0.183412	0.524133	-0.931996	3.75E-07	1.55E-06	Down	4.18942	3.98664	3.23356	1.44946	1.2004	1.7197
6330416G13Rik	888.862	0.252129	0.625791	-0.676248	0.00731497	0.0151142	Down	8.48398	9.40197	7.01408	2.28822	3.3943	5.94767
6430548M08Rik	448.841	0.25256	0.415626	-1.26664	5.30E-07	2.15E-06	Down	3.6574	4.66018	3.07119	0.812909	0.970347	1.7328
6430550D23Rik	20.5268	0.827188	0.283082	-1.82071	0.0277303	0.0502496	Down	0.345265	0.242098	0.597209	0.0123173	0.105207	0.139955
6720489N17Rik	131.453	0.287591	0.613463	-0.704952	0.014237	0.0276461	Down	2.05083	2.28641	1.74445	1.05306	0.717179	0.927548
7420461P10Rik	3.58741	2.19644	30.9179	4.95037	0.0242075	0.0445094	Up	0	0.0213831	0	0	0.212396	0.351613
9030025P20Rik	109.086	0.338652	1.76905	0.822978	0.0150923	0.0291222	Up	0.61379	1.01763	0.896973	1.10804	0.759711	1.42554
9130008F23Rik	275.369	0.345498	6.08852	2.60609	4.59E-14	4.20E-13	Up	1.0101	1.17334	1.89193	8.16218	5.42474	4.25343
9130011E15Rik	520.473	0.167622	0.592991	-0.753919	6.87E-06	2.38E-05	Down	6.27594	6.25733	6.40665	2.58744	2.92418	2.65187
9130019O22Rik	268.208	0.197059	2.06314	1.04485	1.14E-07	5.09E-07	Up	1.60575	1.85875	1.67833	2.2624	2.72518	2.75861
9130023H24Rik	221.042	0.288375	0.442245	-1.17708	4.47E-05	0.000137451	Down	3.23572	4.1223	2.44426	1.27737	0.766546	1.08393
9130401M01Rik	688.162	0.24999	0.574774	-0.798932	0.00139416	0.00333682	Down	25.7528	24.8416	25.4266	12.603	11.6035	7.0154
9230104L09Rik	7.55026	1.57937	66.1824	6.04838	0.000128348	0.00036595	Up	0.00931725	0	0	0.159549	0.0973405	0.184643
9330159F19Rik	106.833	0.323601	0.595775	-0.747161	0.0209491	0.0390632	Down	0.913937	0.908825	0.567121	0.356751	0.29972	0.37656
9430016H08Rik	548.748	0.160999	1.66817	0.738267	4.53E-06	1.61E-05	Up	12.0963	12.7054	10.6203	14.8561	13.2934	14.7545
9430020K01Rik	2064.53	0.175262	0.315248	-1.66544	2.05E-21	3.71E-20	Down	18.0076	16.5088	16.8825	2.77673	4.00658	5.20055
9430038I01Rik	64.4258	0.486872	0.372666	-1.42404	0.00344584	0.00760912	Down	1.51325	1.50805	1.21291	0.635992	0.216568	0.261421
9530068E07Rik	7602.01	0.141054	1.63928	0.713063	4.30E-07	1.77E-06	Up	87.5786	88.3375	89.9642	115.035	102.293	98.2406
9530077C05Rik	501.427	0.166931	2.30496	1.20474	5.31E-13	4.34E-12	Up	2.27554	2.67399	2.39154	4.19429	4.00106	4.08951
9830147E19Rik	457.363	0.202257	1.53719	0.620292	0.00216328	0.00498046	Up	0.874623	0.94428	0.7415	0.76285	0.834044	1.31063
9930012K11Rik	140.33	0.338819	0.589409	-0.762658	0.0243898	0.0448045	Down	3.4927	3.75709	2.90429	1.05723	0.99056	2.43115
9930104L06Rik	264.31	0.266724	2.848	1.50995	1.50E-08	7.41E-08	Up	1.79237	1.38783	1.60652	4.19785	2.51912	3.14221
A130010J15Rik	64.1096	0.443363	0.385512	-1.37515	0.00192451	0.00448065	Down	0.802802	0.94911	0.744211	0.115448	0.335919	0.257869
A230046K03Rik	1446.52	0.174449	0.620991	-0.687357	8.14E-05	0.000239869	Down	10.3029	10.1649	10.4317	3.99624	3.69367	6.52784
A3galt2	141.846	0.408186	13.5273	3.7578	3.38E-20	5.47E-19	Up	0.12836	0.166314	0.176381	0.844171	1.25356	2.72473
A430033K04Rik	466.381	0.245241	2.14839	1.10325	6.84E-06	2.38E-05	Up	3.55716	4.3007	2.8819	6.94244	4.96085	4.63753
A530032D15Rik	48.9004	0.586413	0.433113	-1.20719	0.0395334	0.0687776	Down	0.797007	1.20309	0.635401	0.12637	0.154196	0.590302
A630023A22Rik	14.169	0.942304	0.231361	-2.11178	0.0250206	0.0458501	Down	0.64803	0.722901	0.587081	0	0.136771	0.212268
A630095N17Rik	7.42943	1.40576	13.5124	3.75622	0.00753951	0.0155382	Up	0	0	0.0882204	0.353716	0.215802	0.334924
A830010M20Rik	112.605	0.296565	0.34535	-1.53387	2.31E-07	9.86E-07	Down	1.00338	0.978313	0.843782	0.238638	0.243784	0.224208
A830080D01Rik	645.826	0.16207	0.632276	-0.661375	4.49E-05	0.000137951	Down	9.29104	9.04612	8.05437	3.56406	3.546	5.16416
AA986860	88.4374	0.366724	3.05193	1.60972	1.14E-05	3.82E-05	Up	0.726897	0.396257	0.552753	0.948733	1.17308	1.66091
AI597479	388.146	0.190404	0.435805	-1.19825	3.11E-10	1.84E-09	Down	5.86752	5.88896	6.05066	1.58349	1.66749	2.47839
AK010878	348.541	0.208643	3.43089	1.77858	1.53E-17	1.96E-16	Up	5.22327	4.57816	5.58185	10.6803	14.5282	13.3616
AU018091	46.6763	0.573836	0.0927408	-3.43065	2.25E-09	1.22E-08	Down	0.863804	0.88879	1.02015	0.0214374	0.0915524	0.0811936
AU019823	1237.83	0.128622	4.33814	2.11708	7.15E-61	2.28E-58	Up	4.01499	4.81265	4.13965	12.8199	13.0618	15.1981
AU021092	624.105	0.197076	2.36971	1.24471	2.69E-10	1.60E-09	Up	10.3696	10.6341	9.45662	17.0968	20.2013	14.754
AU040320	1796.79	0.121274	0.650738	-0.619852	3.20E-07	1.34E-06	Down	15.8139	14.2363	15.346	6.83519	6.89017	7.85751
AW209491	237.841	0.244649	0.548894	-0.865399	0.000404229	0.00106188	Down	4.64969	6.85308	5.80219	2.24259	2.48764	2.15269
AW549877	1182.54	0.154003	0.414757	-1.26966	1.66E-16	1.90E-15	Down	12.5637	12.7061	12.1972	3.35557	3.13159	4.97194
AW554918	268.178	0.20029	0.370878	-1.43098	9.03E-13	7.17E-12	Down	1.538	1.47429	1.35328	0.381692	0.376175	0.421649
Aaas	1609.41	0.137405	0.412673	-1.27693	1.50E-20	2.52E-19	Down	44.8087	48.2403	49.7929	12.8421	12.6971	17.8291
Aaed1	194.077	0.260073	0.264831	-1.91686	1.70E-13	1.47E-12	Down	10.4882	11.6332	13.7615	2.27587	2.40047	2.24017
Aagab	774.241	0.196605	0.507065	-0.979756	6.25E-07	2.52E-06	Down	13.4016	15.4084	15.5953	4.80947	4.16699	7.70667
Aar2	1349.02	0.133911	2.03417	1.02444	2.01E-14	1.90E-13	Up	9.74472	8.69935	9.36575	13.9675	12.8703	14.3698
Aarsd1	1032.69	0.17407	0.51436	-0.95915	3.59E-08	1.69E-07	Down	31.1422	37.1207	33.1306	9.39183	12.773	16.3035
Aasdh	278.81	0.217433	0.661999	-0.595098	0.00620168	0.0130072	Down	1.58141	1.8559	1.41621	0.65087	0.689845	1.02565
Abca1	1374.33	0.584922	0.227917	-2.13342	0.000264949	0.000716558	Down	9.91916	9.30679	5.12033	0.808735	0.739026	2.65826
Abca5	1059.66	0.172832	0.521331	-0.939729	5.41E-08	2.49E-07	Down	7.19758	6.03301	5.95268	1.90824	2.27312	3.20456
Abca6	8.06063	1.1288	4.87379	2.28504	0.0429383	0.0739967	Up	0.0130525	0.0028601	0.0222983	0.0372518	0.0738637	0.0235151
Abca8b	73.5638	0.443201	0.513924	-0.960374	0.0302422	0.0541661	Down	0.448825	0.532046	0.568781	0.146994	0.102492	0.351274
Abcb6	512.733	0.293325	0.276352	-1.85542	2.52E-10	1.51E-09	Down	8.90213	10.4515	10.7164	1.99606	1.00731	3.18891
Abcb7	975.655	0.142598	0.492297	-1.0224	7.51E-13	6.05E-12	Down	8.33544	8.67357	8.83468	2.59769	3.2253	3.50149
Abcb8	737.753	0.145695	0.430649	-1.21542	7.29E-17	8.65E-16	Down	12.3833	13.684	13.5781	3.83547	4.18577	4.44273
Abcc10	322.188	0.203755	0.231436	-2.11131	3.69E-25	9.39E-24	Down	3.3768	3.29674	2.81657	0.447279	0.538493	0.624921
Abcc2	4.59118	1.81817	0.0645606	-3.9532	0.0296849	0.0533114	Down	0.018618	0.11015	0.0477094	0	0	0.00838545
Abcd1	322.462	0.372531	0.187759	-2.41305	9.33E-11	5.88E-10	Down	6.53265	5.73845	4.71875	0.626955	0.313528	1.46627
Abcd2	60.2583	0.522517	0.169909	-2.55716	9.88E-07	3.88E-06	Down	0.612653	0.705242	0.51285	0.0524554	0.0284471	0.154524
Abcd3	1168.22	0.188742	0.237774	-2.07233	4.79E-28	1.61E-26	Down	19.8912	19.9947	18.4573	2.96861	2.48102	4.826
Abcg1	2.95614	2.18006	0.0487189	-4.35938	0.0455367	0.0778926	Down	0.0406239	0.00791257	0.0655447	0	0	0
Abcg4	93.2931	0.431463	3.84882	1.94442	6.59E-06	2.29E-05	Up	0.503032	0.225579	0.249814	0.70948	0.651826	1.44368
Abcg8	7.40394	1.63832	128.394	7.00443	1.91E-05	6.20E-05	Up	0	0	0	0.119344	0.0606764	0.150671
Abhd11	375.807	0.190568	0.292826	-1.77189	1.43E-20	2.42E-19	Down	12.2335	14.3581	14.0753	2.53337	2.72589	3.48913
Abhd13	1418.28	0.174487	2.14466	1.10075	2.82E-10	1.68E-09	Up	5.56327	6.61861	7.61105	10.7032	10.3668	9.74858
Abhd14a	184.556	0.252607	0.316356	-1.66038	4.93E-11	3.22E-10	Down	3.43844	4.62617	3.66102	0.783414	0.92238	1.00641
Abhd14b	290.234	0.23806	0.474113	-1.0767	6.10E-06	2.13E-05	Down	7.59114	9.74954	9.11758	2.54234	2.42777	4.3261
Abhd17c	2004.01	0.157298	0.603309	-0.729032	3.57E-06	1.30E-05	Down	43.4741	44.567	39.3309	21.1259	17.0081	17.4072
Abhd18	39.6263	0.644919	0.347573	-1.52461	0.018077	0.0342547	Down	0.574078	0.630293	0.340675	0.0258698	0.19992	0.174189
Abi3	126.007	0.352594	0.577899	-0.791111	0.0248525	0.0455638	Down	0.68269	0.853332	0.524826	0.169426	0.377288	0.326196
Abl2	10574.6	0.135449	3.19029	1.67369	4.49E-35	2.75E-33	Up	16.1562	13.4691	16.3368	33.3046	37.1644	36.4355
Ablim1	746.92	0.29043	0.399453	-1.3239	5.15E-06	1.82E-05	Down	5.20306	4.44904	2.41271	1.51752	0.885193	1.05606
Abt1	1280.09	0.240152	4.8602	2.28102	2.13E-21	3.87E-20	Up	2.95413	3.89683	4.29626	13.9004	15.4827	9.53941
Acaa1a	491.246	0.214393	0.647473	-0.627109	0.00344402	0.00760619	Down	12.8066	14.8391	8.90759	5.86408	4.92542	6.41455
Acad11	463.125	0.193801	0.58766	-0.766947	7.58E-05	0.000224592	Down	5.76033	6.7823	7.27329	2.31817	3.12926	3.0822
Acad8	348.773	0.183316	0.632395	-0.661102	0.000310528	0.000832173	Down	3.62828	4.1673	4.05575	1.77151	1.82733	1.85608
Acad9	2064.02	0.182485	1.56305	0.644363	0.000413913	0.00108416	Up	14.5105	15.4727	16.8396	16.2221	21.3259	15.4117
Acadm	654.333	0.151043	0.291011	-1.78086	4.38E-32	2.09E-30	Down	19.432	19.3328	17.2733	3.52756	3.88276	4.52239
Acads	891.402	0.144087	0.498846	-1.00333	3.32E-12	2.49E-11	Down	24.0125	24.766	23.6795	7.35844	8.39159	10.8341
Acadvl	3928.62	0.128081	1.55379	0.635787	6.91E-07	2.77E-06	Up	53.1257	56.2898	50.8666	60.8163	61.8295	57.8285
Acap2	2546.04	0.12416	0.575548	-0.796991	1.37E-10	8.46E-10	Down	13.6225	12.4489	13.1981	4.76279	5.22062	6.62439
Acat2	8171.08	0.0998091	1.76531	0.819921	2.12E-16	2.41E-15	Up	113.338	105.519	105.362	129.098	131.036	158.744
Acat3	142.111	0.295408	4.49824	2.16936	2.08E-13	1.77E-12	Up	1.12172	0.971613	0.867972	2.27864	3.17102	4.39836
Acbd3	3383.34	0.106497	1.58237	0.662087	5.07E-10	2.95E-09	Up	27.5085	29.6047	28.8704	31.6608	32.4508	35.0757
Acbd4	294.978	0.274081	0.260036	-1.94322	1.34E-12	1.05E-11	Down	8.76244	8.65689	8.30672	1.5901	0.926025	2.44093
Accs	138.59	0.289924	0.338495	-1.56279	7.03E-08	3.21E-07	Down	1.34817	1.34732	1.07983	0.299664	0.358336	0.264827
Accsl	39.2254	0.856511	0.290955	-1.78113	0.0375696	0.0657275	Down	0.409611	1.15539	0.413496	0.138158	0.259354	0
Ace2	73.5473	0.410779	2.37309	1.24677	0.00240437	0.00548842	Up	0.367629	0.40436	0.584941	0.966922	0.77819	0.571407
Ace3	3.69217	2.48264	63.5528	5.98988	0.0158347	0.0304088	Up	0	0	0	0.0059401	0.0869773	0
Acer3	430.088	0.243444	0.384973	-1.37717	1.54E-08	7.58E-08	Down	5.46471	5.09056	6.83585	1.92182	1.1274	1.84304
Ache	38.1803	0.484449	2.20102	1.13817	0.0188032	0.03549	Up	0.207281	0.256858	0.274741	0.367188	0.261358	0.579465
Aco2	12284.5	0.174993	1.70592	0.770552	1.07E-05	3.59E-05	Up	119.859	125.082	128.498	152.942	179.761	126.599
Acot1	332.815	0.225195	0.52275	-0.935806	3.25E-05	0.000101916	Down	9.94358	11.4335	10.5666	4.25685	4.4899	3.2792
Acot2	1954.93	0.140186	0.314287	-1.66985	1.03E-32	5.21E-31	Down	48.1662	50.5813	55.1289	11.4016	9.96103	14.1362
Acot7	3484.47	0.196946	2.27207	1.18401	1.83E-09	1.01E-08	Up	39.0295	37.4924	45.0218	72.6916	73.7926	52.4211
Acot8	275.401	0.211239	2.063	1.04475	7.58E-07	3.02E-06	Up	2.51754	2.27654	2.12772	3.73168	2.79378	3.88077
Acot9	2188.05	0.149027	0.600456	-0.73587	7.90E-07	3.14E-06	Down	50.7783	55.3218	65.6187	24.2778	24.9982	25.9432
Acox1	3954.5	0.111147	1.63225	0.706861	2.02E-10	1.22E-09	Up	26.8947	27.0665	28.3932	29.7749	30.2283	38.6278
Acox2	89.7121	0.446063	0.158096	-2.66113	2.43E-09	1.32E-08	Down	1.61662	2.42793	2.07133	0.272165	0.0790702	0.359969
Acox3	324.575	0.311546	0.330932	-1.5954	3.04E-07	1.28E-06	Down	2.62404	2.89413	2.54069	0.331516	0.583563	1.09094
Acp2	764.226	0.139005	0.401757	-1.3156	2.95E-21	5.29E-20	Down	8.7855	8.93919	8.08704	2.26599	2.4324	2.89029
Acp6	374.047	0.233265	0.153275	-2.7058	4.14E-31	1.84E-29	Down	14.9329	12.9181	14.1868	1.17435	1.32873	2.29131
Acpt	79.9385	0.494705	2.26304	1.17826	0.0172306	0.0328053	Up	1.1135	0.530792	0.433848	0.752666	1.75177	0.879849
Acrbp	86.5803	0.366522	2.80107	1.48598	5.03E-05	0.00015359	Up	0.853865	0.876705	0.687677	1.72326	0.99826	2.26351
Acrv1	4.61582	2.08801	40.0505	5.32375	0.0107822	0.0214772	Up	0	0	0.0204961	0	0.208904	0.518749
Acsbg1	72.5297	0.379319	2.14337	1.09988	0.00373606	0.00819672	Up	0.547063	0.417847	0.594126	0.613375	0.694007	1.18269
Acsf2	1226.55	0.137526	0.56874	-0.814159	3.22E-09	1.71E-08	Down	20.5215	19.9004	17.6606	6.73156	8.1393	9.33144
Acsf3	492.101	0.176937	0.358161	-1.48132	5.66E-17	6.83E-16	Down	11.7143	10.1181	11.5995	2.61621	3.04382	3.09171
Acsl1	840.251	0.166972	0.428817	-1.22156	2.55E-13	2.16E-12	Down	5.84574	6.6998	6.18131	1.9899	1.51435	2.38002
Acsl3	2424.67	0.157956	0.655896	-0.60846	0.000117113	0.000336424	Down	29.6405	30.3524	24.6081	11.3811	11.478	18.0715
Acsl6	19.3899	1.01619	0.170354	-2.5534	0.0119808	0.0236401	Down	0.200931	0.272805	0.0975941	0.00562212	0	0.070979
Acss2	560.55	0.219108	0.488228	-1.03437	2.35E-06	8.74E-06	Down	10.3234	10.1622	6.56945	2.93216	2.60074	4.1627
Acta1	58.1956	0.497237	18.0851	4.17673	4.47E-17	5.43E-16	Up	0.167248	0.087955	0.185718	1.31265	2.00939	2.59127
Actb	246218	0.191685	2.55697	1.35443	1.60E-12	1.23E-11	Up	2820.87	2627.91	2759.41	5754.91	5462.86	3856.02
Actg1	18740.2	0.126101	0.62728	-0.67282	9.52E-08	4.27E-07	Down	482.361	425.876	434.719	211.026	200.194	200.347
Actl10	122.169	0.266734	1.60245	0.680277	0.0107602	0.0214391	Up	2.34564	2.73102	2.06341	2.62283	2.71269	2.99594
Actl7a	42.4788	0.597481	14.2425	3.83213	1.42E-10	8.73E-10	Up	0.0698794	0.122498	0.223836	1.02211	1.09508	2.39197
Actl7b	21.3076	0.864465	21.0283	4.39426	3.71E-07	1.54E-06	Up	0.110942	0.0324132	0.015794	0.395784	0.837087	1.19922
Actn4	14579.5	0.146968	1.9105	0.933951	2.09E-10	1.26E-09	Up	95.5779	93.6618	92.9817	132.393	141.38	115.969
Actr1a	3700.62	0.116485	0.564291	-0.825488	1.37E-12	1.07E-11	Down	64.4409	65.1412	66.8878	26.1172	23.459	31.6781
Actr5	708.643	0.138164	1.90764	0.931791	1.54E-11	1.07E-10	Up	6.51204	6.83276	6.59433	8.21527	9.28476	10.3207
Actr6	167.619	0.251566	2.72946	1.44862	8.49E-09	4.30E-08	Up	1.758	1.93506	1.6297	3.92831	2.84751	3.78098
Acy3	157.905	0.411679	0.417987	-1.25847	0.00223621	0.00513291	Down	6.17025	8.64951	4.97382	1.02044	3.30852	1.65639
Acyp1	149.54	0.31645	0.202261	-2.30571	3.19E-13	2.67E-12	Down	9.38381	11.1858	10.5557	0.906447	1.55852	2.23675
Adam12	6.61622	1.77403	30.2737	4.92	0.00554833	0.0117741	Up	0.00342341	0.00300059	0	0	0.0476873	0.0986806
Adam17	2371.72	0.127987	1.52264	0.606578	2.14E-06	8.01E-06	Up	17.2553	14.4984	15.5323	17.4094	16.4324	18.6646
Adam19	795.82	0.239495	0.387951	-1.36605	1.17E-08	5.84E-08	Down	8.49408	6.90442	4.09121	1.78251	1.66524	2.05349
Adam1a	136.175	0.337558	9.66695	3.27306	3.13E-22	6.07E-21	Up	0.17845	0.417094	0.341149	1.94018	2.35261	2.3423
Adam21	14.4653	1.05579	13.2693	3.73002	0.000410972	0.00107756	Up	0	0.0315473	0.0461163	0.231127	0.0783391	0.486327
Adam22	778.792	0.165747	0.540516	-0.88759	8.55E-08	3.87E-07	Down	4.23516	3.86538	3.69343	1.4245	1.7288	1.47364
Adam30	16.9522	1.01445	7.42043	2.8915	0.00436743	0.00945844	Up	0	0.0716417	0.0571237	0.0848279	0.194075	0.455153
Adam4	23.664	0.742401	0.140203	-2.83441	0.000134593	0.000381762	Down	0.799268	0.399049	0.613582	0.0288748	0.0880825	0.0729085
Adam8	108.68	0.338879	2.17056	1.11807	0.000969193	0.00238118	Up	0.630642	0.54728	0.672018	0.59698	1.10896	1.27114
Adam9	5040.38	0.133469	1.54407	0.626734	2.66E-06	9.82E-06	Up	37.2165	36.6563	37.496	42.5197	42.8928	39.2265
Adamts10	847.284	0.159946	0.666581	-0.585148	0.00025378	0.000688907	Down	7.88919	7.34886	6.19969	3.38776	2.90798	4.16332
Adamts14	228.506	0.274744	0.484694	-1.04485	0.000142945	0.000403284	Down	2.62848	2.60569	1.55736	0.867246	0.643746	0.875914
Adamts16	2.79329	2.12299	0.0516101	-4.2762	0.0439844	0.0755812	Down	0.0387005	0.018265	0.0152572	0	0	0
Adamts4	362.638	0.281806	0.497083	-1.00844	0.000345574	0.00091802	Down	6.03752	4.65858	4.34445	1.5312	1.15839	2.8868
Adamts5	16108.2	0.563224	0.439579	-1.18581	0.0352572	0.0621965	Down	129.888	118.51	67.5902	53.0578	25.3138	19.7661
Adamts7	280.873	0.265238	0.233776	-2.0968	2.67E-15	2.73E-14	Down	3.43692	3.0993	2.38169	0.629934	0.376479	0.495026
Adamtsl1	7.08273	2.03234	62.0847	5.95616	0.00338202	0.00748764	Up	0	0.00203047	0	0	0.00806737	0.104338
Adamtsl4	1206.05	0.145306	2.92738	1.54961	1.49E-26	4.35E-25	Up	5.39625	5.30913	4.48768	10.4651	11.2118	10.5738
Adamtsl5	1691.43	0.144672	0.60461	-0.725924	5.23E-07	2.13E-06	Down	20.4886	19.3669	23.8699	9.09427	9.12567	9.92039
Adap1	60.5947	0.790511	33.9949	5.08725	1.23E-10	7.65E-10	Up	0.0219047	0.143995	0	1.01588	2.13589	0.848454
Adarb1	507.874	0.184458	0.468962	-1.09246	3.17E-09	1.69E-08	Down	2.56756	2.46263	2.30595	0.757207	0.668474	1.11016
Adarb2	3.30169	2.13226	57.2841	5.84006	0.00616431	0.0129377	Up	0	0	0	0.0192697	0.0058782	0.0486556
Adat3	174.439	0.27292	1.74886	0.806414	0.00312903	0.00698007	Up	3.64977	2.77464	3.78561	3.26843	4.92842	4.93152
Adck1	337.648	0.21483	0.328015	-1.60817	7.11E-14	6.37E-13	Down	5.23557	4.7223	5.26965	0.947465	1.10792	1.64473
Adck2	219.95	0.297824	0.149505	-2.74174	3.39E-20	5.47E-19	Down	4.27421	4.6893	3.22583	0.428204	0.267619	0.646088
Adck3	79.2524	0.450761	0.409809	-1.28698	0.00430212	0.00933815	Down	1.0782	0.939981	0.792927	0.106961	0.321264	0.436275
Adck4	202.915	0.253313	0.432833	-1.20812	1.85E-06	6.97E-06	Down	1.64061	1.66005	1.79518	0.432668	0.441156	0.76324
Adck5	495.789	0.185121	0.543938	-0.878486	2.08E-06	7.78E-06	Down	12.0334	12.1429	11.7676	3.64806	4.54128	6.25717
Adcy4	29.4502	0.797547	14.9051	3.89773	1.02E-06	4.00E-06	Up	0.0146499	0.0385217	0.0625684	0.11498	0.459158	0.752201
Adcy6	2516.01	0.14997	0.529203	-0.918107	9.24E-10	5.23E-09	Down	17.2201	16.0136	16.6703	5.2942	5.6799	8.54404
Adcy7	1600.27	0.148595	0.584333	-0.775138	1.82E-07	7.89E-07	Down	9.62009	8.74854	8.00903	3.0368	3.58495	4.72328
Add1	4475.25	0.123657	0.616642	-0.697496	1.69E-08	8.30E-08	Down	49.2628	46.483	44.1549	19.9485	22.0379	20.6707
Add2	10.793	1.25358	18.4679	4.20695	0.000790911	0.00197586	Up	0.0134659	0	0	0.0538043	0.065652	0.0533717
Add3	2161.46	0.134595	0.374399	-1.41735	6.25E-26	1.70E-24	Down	24.8918	22.6635	26.2695	5.81949	6.81765	7.6304
Adgrd1	176.878	0.305642	2.65307	1.40766	4.11E-06	1.47E-05	Up	0.487662	0.62172	0.946708	1.33555	1.32087	1.33115
Adgre5	688.033	0.194885	16.1661	4.0149	2.67E-94	4.08E-91	Up	0.864977	0.848567	1.0371	11.3014	11.0126	9.9504
Adgrf5	19.019	0.757049	5.03295	2.33141	0.00207281	0.00479092	Up	0.0281705	0.0296295	0.0192502	0.0321595	0.137343	0.116728
Adgrl1	3144.07	0.120205	0.533534	-0.906347	4.70E-14	4.28E-13	Down	19.001	17.6632	15.9825	6.8071	6.52321	7.10118
Adgrl3	23.2707	0.710297	0.200812	-2.31608	0.00111129	0.00270509	Down	0.121137	0.0690143	0.0646706	0.00864314	0.00790976	0.0218238
Adh7	1345.54	0.206365	0.648342	-0.625173	0.00244992	0.00558278	Down	13.9484	17.2287	17.2519	9.44429	6.61403	6.57203
Adipor2	1492.13	0.14248	0.286075	-1.80553	8.43E-37	5.83E-35	Down	19.0168	22.5343	20.9266	3.72104	4.02151	5.40246
Adm	116.196	0.440095	0.191008	-2.3883	5.74E-08	2.64E-07	Down	7.0015	6.17012	3.00652	0.380098	0.72882	1.19968
Adnp	6869.86	0.0978764	1.87156	0.904241	2.50E-20	4.10E-19	Up	36.8091	36.1566	33.3804	46.5384	45.1969	53.5667
Adpgk	833.29	0.158856	0.287584	-1.79795	1.07E-29	4.21E-28	Down	21.6045	18.6873	18.7417	4.29274	3.53473	4.54788
Adra2a	57.7649	0.652909	4.19925	2.07013	0.00152112	0.0036141	Up	0.214289	0.133294	0.312942	0.157828	0.58978	1.3948
Adssl1	115.79	0.286289	2.98849	1.57941	3.45E-08	1.63E-07	Up	1.4377	1.2087	1.05262	2.21907	2.68216	3.19801
Aen	2380.63	0.185236	1.84918	0.886885	1.69E-06	6.39E-06	Up	20.9096	20.2747	27.3829	30.3529	33.9446	27.7138
Aes	15596.6	0.199516	1.94733	0.961498	1.44E-06	5.52E-06	Up	287.734	280.694	252.327	440.796	418.909	285.4
Afap1	776.928	0.149831	0.329324	-1.60242	1.08E-26	3.16E-25	Down	6.62781	6.79248	5.94164	1.54092	1.32214	1.79417
Afap1l1	56.8777	0.432856	2.84713	1.50951	0.000487873	0.00126445	Up	0.432378	0.318069	0.24402	0.605985	0.483985	1.00152
Aff3	125.786	0.733122	0.0127263	-6.29605	8.85E-18	1.16E-16	Down	1.54375	1.30979	0.493172	0.00440587	0.0215041	0.00556238
Aff4	9177.64	0.147087	0.616369	-0.698134	2.07E-06	7.75E-06	Down	41.7199	39.4967	41.4079	14.9058	16.335	24.6603
Afg3l1	3503.18	0.188783	1.55027	0.632517	0.000806652	0.00201288	Up	24.724	23.2129	25.2763	29.3366	30.7393	21.6171
Agap1	8503.61	0.131115	0.494001	-1.01741	8.51E-15	8.35E-14	Down	41.248	43.5977	50.2602	14.9764	16.7271	17.0154
Agap2	88.1976	0.483529	4.71787	2.23814	3.68E-06	1.33E-05	Up	0.0993068	0.230239	0.101244	0.557701	0.61357	0.265478
Agbl2	10.0283	1.49896	88.1813	6.4624	1.62E-05	5.34E-05	Up	0	0.00519385	0	0.0845601	0.113498	0.181486
Agbl5	617.556	0.193174	0.585316	-0.772712	6.33E-05	0.000190038	Down	5.68114	5.40419	5.60448	1.77803	2.17816	3.28697
Aggf1	1783.5	0.117189	2.04653	1.03318	1.18E-18	1.68E-17	Up	12.8063	14.0838	14.0771	18.7354	19.8944	22.6787
Agk	394.384	0.203502	0.664218	-0.590271	0.00372484	0.00817444	Down	3.40331	2.9633	2.86102	1.17249	1.35249	2.00603
Agl	2467.52	0.109892	0.61256	-0.707076	1.24E-10	7.71E-10	Down	11.4396	11.3993	11.4357	4.58349	4.86837	5.9356
Agmo	43.9711	0.664974	0.102068	-3.2924	7.38E-07	2.94E-06	Down	1.17665	1.18603	1.69857	0.20149	0.0614645	0.0211983
Ago1	3724.57	0.109479	0.494189	-1.01687	1.57E-20	2.63E-19	Down	26.7159	24.4217	25.1206	8.60285	8.49363	10.4922
Ago2	6777.68	0.148272	0.638861	-0.646426	1.30E-05	4.33E-05	Down	40.9088	34.0783	42.0864	15.2852	16.8622	23.0461
Ago3	1492.07	0.198336	0.548634	-0.866083	1.26E-05	4.20E-05	Down	4.41223	3.74698	3.78472	1.39554	1.16012	2.30794
Agpat2	4.65304	1.80365	14.1658	3.82434	0.0339774	0.0601866	Up	0	0.0146312	0.0285175	0	0.232529	0.240589
Agpat3	5065.2	0.177864	1.55602	0.637863	0.00033547	0.000893535	Up	20.6181	21.2086	20.7933	26.2702	24.8201	19.0158
Agpat9	747.741	0.165295	0.6623	-0.594444	0.000322835	0.000862283	Down	9.50067	11.0462	11.021	4.06839	5.2181	6.08479
Agrp	16.7191	0.696805	2.81073	1.49094	0.0323802	0.057584	Up	0.42624	0.480338	0.260061	0.999259	0.636154	0.713055
Agtrap	749.93	0.182866	0.453224	-1.1417	4.28E-10	2.51E-09	Down	9.10846	10.6973	8.08298	2.68828	2.52242	4.0996
Ahctf1	10206.6	0.136393	1.83447	0.875362	1.38E-10	8.51E-10	Up	28.8533	29.8025	31.4314	34.5065	35.166	52.3093
Ahdc1	2483.74	0.156138	0.60128	-0.73389	2.60E-06	9.62E-06	Down	15.3028	13.2035	11.6793	5.2431	4.95283	7.59267
Ahi1	745.777	0.172303	0.499419	-1.00168	6.12E-09	3.16E-08	Down	8.16652	6.93882	6.88853	2.57675	2.89546	2.49039
Ahnak	221201	0.145835	1.81249	0.857975	4.02E-09	2.11E-08	Up	242.53	217.327	222.705	289.454	333.441	272.766
Ahnak2	4778.72	0.142691	0.301828	-1.7282	9.18E-34	5.06E-32	Down	26.1707	21.8248	25.4149	4.39088	5.49049	6.40911
Ahr	266.083	0.289288	0.330637	-1.59668	3.40E-08	1.61E-07	Down	3.24727	2.5444	2.50822	0.907662	0.499636	0.560035
Ahsa2	662.922	0.171475	0.357977	-1.48206	5.47E-18	7.29E-17	Down	6.95795	9.34576	8.21783	1.94119	1.98563	2.50289
Aif1l	585.352	0.257649	1.80595	0.852755	0.000933766	0.00230116	Up	4.50219	5.966	5.62412	7.97365	7.99425	4.82496
Aifm3	6.89832	1.68369	60.1308	5.91003	0.000447838	0.00116722	Up	0	0.00483205	0	0.0236009	0.13439	0.0794559
Aig1	18.6931	0.711835	0.242393	-2.04458	0.00407545	0.00887573	Down	0.521105	0.733195	0.538826	0.0782754	0.0955116	0.148233
Aimp1	705.808	0.191275	0.60384	-0.727762	0.000141921	0.00040069	Down	22.8088	33.6001	32.9048	12.498	12.885	13.9645
Aip	3139.73	0.131709	1.65261	0.724749	3.74E-08	1.76E-07	Up	39.7747	42.5459	43.7733	46.863	54.4419	50.2597
Ajuba	6984.34	0.180136	2.15613	1.10844	7.59E-10	4.34E-09	Up	46.8488	43.5477	53.2219	89.5124	67.1166	67.4431
Ak1	5136.45	0.213153	3.62513	1.85803	2.86E-18	3.91E-17	Up	19.5788	20.3208	20.56	60.8526	58.6121	37.5134
Ak5	396.601	0.225957	0.224134	-2.15757	1.31E-21	2.43E-20	Down	7.19364	7.39756	5.93299	1.36247	0.87566	1.07671
Ak6	522.903	0.190266	2.22876	1.15624	1.22E-09	6.84E-09	Up	10.3772	12.0731	14.7128	19.05	20.0099	21.5163
Ak7	40.0929	0.636225	3.68575	1.88196	0.00309631	0.00691111	Up	0.20382	0.0396993	0.0928527	0.245608	0.205051	0.473277
Akap10	1287.32	0.170775	0.6429	-0.637333	0.000189958	0.00052507	Down	5.59442	5.51318	5.52975	2.05872	2.26468	3.60083
Akap11	1699.99	0.159401	0.530042	-0.915822	9.17E-09	4.63E-08	Down	9.36264	8.76624	8.08097	3.17331	2.64134	4.41769
Akap13	3616.25	0.180315	0.451016	-1.14875	1.88E-10	1.14E-09	Down	15.7922	13.8044	10.5037	3.96814	3.52023	5.83026
Akap17b	7.76397	1.0668	6.48223	2.69649	0.0114835	0.0227468	Up	0.00465739	0.00408217	0.0119347	0.0398766	0.0324382	0.025172
Akap2	31.6027	0.685898	6.05727	2.59867	0.000151434	0.00042535	Up	0.0803272	0.0603482	0.00980199	0.169211	0.253094	0.234302
Akap5	173.605	0.257016	4.73394	2.24304	2.61E-18	3.58E-17	Up	0.307986	0.284945	0.303999	0.83016	1.19768	1.07273
Akap6	197.962	0.280843	0.134756	-2.89158	7.34E-25	1.84E-23	Down	0.942596	0.81181	0.726732	0.0584819	0.0799227	0.109273
Akap7	126.983	0.350648	0.350346	-1.51315	1.59E-05	5.24E-05	Down	1.03133	1.18134	0.836415	0.313468	0.136142	0.328675
Akap8	4253.08	0.108297	1.95113	0.964312	5.37E-19	7.88E-18	Up	24.4577	26.8496	22.9809	34.7825	32.6195	38.2217
Akna	1232.65	0.167444	0.250179	-1.99897	7.49E-33	3.82E-31	Down	10.6009	10.6069	10.7003	1.80572	1.48839	2.59577
Akr1a1	20706.9	0.196099	1.95185	0.964842	8.65E-07	3.42E-06	Up	362.828	388.506	378.822	611.941	571.811	398.539
Akr1b8	2184.83	0.142937	1.64379	0.717028	5.27E-07	2.14E-06	Up	50.7157	45.5999	47.9673	56.4709	61.0819	54.4871
Akr1c12	121.485	0.351495	0.619188	-0.691551	0.0491306	0.0833504	Down	4.18345	4.11576	5.56068	2.74123	1.30077	2.19183
Akr1c13	247.818	0.222975	0.512596	-0.964105	1.53E-05	5.06E-05	Down	8.75822	8.61751	9.33126	2.60711	3.77151	3.66471
Akr1c14	63.5506	0.572407	0.304764	-1.71424	0.00274638	0.00619514	Down	1.51523	1.85555	1.1933	0.644068	0.168405	0.154882
Akr1e1	217.292	0.274531	0.503331	-0.99042	0.000308948	0.000828376	Down	5.88991	6.89196	5.85477	2.58287	1.39498	2.88666
Akt1s1	3061.79	0.142594	1.53953	0.622494	1.27E-05	4.23E-05	Up	27.8007	26.3933	24.8115	30.6592	30.0966	27.2474
Akt3	2782.82	0.128327	0.604024	-0.727321	1.45E-08	7.14E-08	Down	13.0604	13.308	12.8645	4.91236	5.24479	7.29184
Alad	2074.9	0.125301	0.55684	-0.844665	1.57E-11	1.09E-10	Down	21.5929	20.8001	21.7459	8.70975	8.52918	8.73477
Aldh16a1	930.807	0.171348	0.602363	-0.731296	1.97E-05	6.40E-05	Down	18.0453	16.7496	16.7428	7.53676	8.26958	6.63845
Aldh18a1	6310.48	0.130461	0.384712	-1.37815	4.39E-26	1.22E-24	Down	100.785	97.7336	95.831	27.2248	28.9262	25.9294
Aldh1a7	21.3638	0.748307	3.39236	1.76229	0.0185209	0.0350264	Up	0.127547	0.156511	0.25058	0.655234	0.466384	0.16085
Aldh2	4012.7	0.152773	1.53496	0.618205	5.20E-05	0.000158227	Up	29.0191	30.4899	27.3479	33.5235	34.2878	28.4243
Aldh3a2	1074.5	0.15103	0.325938	-1.61733	9.27E-27	2.74E-25	Down	7.34967	8.28207	7.90534	1.93514	1.52753	2.14148
Aldh6a1	197.694	0.253306	0.509403	-0.973119	0.000122195	0.000349777	Down	2.81739	2.56157	2.58017	1.11012	0.988464	0.820707
Aldh8a1	12.3649	1.23597	6.275	2.64962	0.0320532	0.0570622	Up	0.0117141	0.164277	0	0.401183	0.183571	0.189934
Aldoc	36.1681	0.515509	3.51677	1.81425	0.000432622	0.00113006	Up	0.128035	0.304602	0.203107	0.561169	0.4618	0.609616
Alg1	517.739	0.188665	0.295422	-1.75915	1.12E-20	1.92E-19	Down	17.0574	16.3131	13.9412	3.58012	3.44253	3.07057
Alg2	1661.51	0.118406	1.65966	0.730884	6.71E-10	3.86E-09	Up	15.5173	15.7471	15.2802	18.7224	18.0277	19.473
Alg6	259.359	0.261724	0.294631	-1.76302	1.63E-11	1.13E-10	Down	5.22279	4.23969	4.48866	0.745292	0.811469	1.50548
Alg8	298.775	0.207659	0.485841	-1.04144	5.30E-07	2.15E-06	Down	7.19206	7.12052	8.53114	2.69687	2.35377	3.07376
Alkbh1	861.035	0.179954	6.36868	2.67099	7.77E-50	1.26E-47	Up	5.60814	4.13563	3.93823	21.8538	18.7319	22.83
Alkbh2	201.67	0.239544	0.610887	-0.711022	0.00299524	0.00670804	Down	6.26892	6.65064	5.67666	2.15089	3.22099	2.93149
Alkbh3	576.39	0.153389	0.659853	-0.599783	9.22E-05	0.000269346	Down	9.21187	9.75388	8.92037	4.28049	4.59435	4.50341
Alkbh4	648.874	0.172122	4.27916	2.09733	3.73E-34	2.14E-32	Up	4.00857	4.33034	3.64464	13.2511	12.1609	11.6721
Alkbh8	779.625	0.1503	1.52242	0.606367	5.47E-05	0.000166105	Up	3.10414	2.7376	2.74179	2.68336	3.11805	3.79172
Alms1	1286.98	0.161229	0.448325	-1.15738	7.05E-13	5.70E-12	Down	6.2168	6.17406	5.09925	1.59122	1.67325	2.51522
Alox12	25.2657	0.716062	11.037	3.46427	1.31E-06	5.06E-06	Up	0.0514349	0.0450823	0.0585795	0.269125	0.70155	0.262548
Alox15	72.2166	0.349519	2.66024	1.41155	5.38E-05	0.000163358	Up	0.183897	0.156225	0.144998	0.298756	0.246312	0.402663
Alox5	17.9746	0.713488	4.76611	2.25281	0.00159149	0.00376609	Up	0.0650593	0.0977554	0.0873279	0.145891	0.356031	0.385117
Alox8	15.2842	0.88376	9.08209	3.18302	0.000316161	0.000846231	Up	0.0722493	0.00703622	0.0274284	0.229111	0.20967	0.260326
Alpk3	7.71023	1.08363	7.13837	2.8356	0.00887669	0.0180053	Up	0.012036	0.0035165	0.0171349	0.0458011	0.0489006	0.0795075
Als2cr12	14.9401	0.826604	4.33949	2.11753	0.0104157	0.0207987	Up	0.033772	0.0690689	0.0336553	0.064257	0.235219	0.131827
Alyref	17006.1	0.178575	4.09944	2.03543	4.27E-30	1.75E-28	Up	189.563	234.792	246.182	721.659	700.275	561.34
Amacr	248.631	0.212354	0.387401	-1.3681	1.17E-10	7.32E-10	Down	5.34776	5.20906	5.12817	1.58385	1.31769	1.50879
Amd2	139.72	0.256033	1.76301	0.818045	0.00139795	0.00334531	Up	1.16557	1.12953	1.2971	1.48758	1.58646	1.53793
Amdhd2	532.575	0.192537	0.567926	-0.816224	2.24E-05	7.23E-05	Down	18.157	19.5979	15.2179	5.76633	8.44327	7.73293
Amer1	803.146	0.167949	0.416038	-1.26521	4.95E-14	4.49E-13	Down	5.52546	4.98443	4.75684	1.4654	1.23167	1.97303
Amh	77.1175	0.425804	3.48726	1.80209	2.31E-05	7.44E-05	Up	0.785531	0.39174	0.832946	2.12594	1.41495	1.5372
Amigo1	71.5571	0.4047	0.257925	-1.95497	1.36E-06	5.23E-06	Down	0.780808	0.960595	0.586595	0.100682	0.155612	0.186428
Amigo2	333.729	0.26511	0.444508	-1.16972	1.02E-05	3.46E-05	Down	5.07637	4.75336	4.95378	2.15845	1.19482	1.36916
Amigo3	149.45	0.254901	1.66081	0.731888	0.00408838	0.00890201	Up	1.78746	1.81121	1.44738	2.16736	1.7091	2.21509
Amn	20.5321	0.676474	3.22401	1.68886	0.0125404	0.0246615	Up	0.185468	0.311576	0.158423	0.441105	0.29603	0.835339
Amot	5727.87	0.168964	0.501426	-0.995892	3.77E-09	1.98E-08	Down	37.5774	35.8489	26.4002	13.642	10.5242	12.0658
Amotl1	4778.13	0.111344	0.335498	-1.57562	1.84E-45	2.41E-43	Down	28.5107	26.999	28.1157	6.00072	6.55652	8.0278
Amotl2	20429.7	0.243024	2.42891	1.28031	1.38E-07	6.06E-07	Up	106.891	101.371	83.3608	222.993	169.821	111.608
Ampd1	38.726	0.742609	12.7202	3.66905	7.78E-07	3.09E-06	Up	0.0819092	0.103701	0.0388696	0.18182	0.507101	1.49206
Ampd3	574.606	0.23718	0.338782	-1.56157	4.58E-11	3.00E-10	Down	7.80586	5.89064	5.80785	1.02487	1.80736	2.04946
Amt	87.3234	0.371631	1.70946	0.773539	0.0373909	0.0654534	Up	1.30726	1.30463	1.01713	1.32983	0.946553	2.33182
Amy1	2.19159	2.41775	37.7157	5.23709	0.0303034	0.0542594	Up	0	0	0	0.0205785	0.125549	0.0519603
Amz1	19.557	1.04057	0.205365	-2.28374	0.0281853	0.0509715	Down	0.234857	0.608975	0.534961	0.0139642	0	0.211557
Anapc13	1021.57	0.210657	1.97638	0.982857	3.08E-06	1.13E-05	Up	36.6392	38.3826	38.7449	60.1431	60.1343	41.2036
Anapc5	26397.6	0.171419	2.30362	1.2039	2.17E-12	1.65E-11	Up	197.399	193.16	227.072	348.074	387.802	292.35
Anapc7	3474.76	0.119137	1.9197	0.940881	2.85E-15	2.90E-14	Up	32.4637	35.8126	30.4057	46.5165	44.2034	46.8713
Angel1	197.136	0.350691	0.105798	-3.24061	2.45E-20	4.03E-19	Down	2.89982	2.96262	3.50514	0.156152	0.391659	0.175237
Angel2	697.145	0.171329	0.325786	-1.618	3.59E-21	6.38E-20	Down	8.67046	9.62	8.41061	2.23745	2.12909	1.91831
Angpt4	46.7963	0.463708	4.60034	2.20174	2.05E-06	7.69E-06	Up	0.549535	0.285988	0.410727	1.59288	1.16618	1.39223
Angptl4	394.927	0.277917	1.54179	0.624605	0.0246114	0.0451766	Up	6.75161	7.32153	4.61131	9.2799	5.45731	5.89522
Angptl6	350.361	0.358888	0.109438	-3.19182	5.91E-19	8.61E-18	Down	8.39314	10.1794	11.0781	0.324958	0.660855	1.48474
Ank2	3949.27	0.100398	0.529058	-0.918501	5.77E-20	9.15E-19	Down	6.23255	6.57555	6.0438	2.3015	2.25015	2.73739
Ankmy1	47.1406	0.531182	2.44216	1.28816	0.015305	0.0294953	Up	0.195241	0.233355	0.272897	0.295494	0.216337	0.788753
Ankra2	142.391	0.26583	0.433178	-1.20697	5.62E-06	1.98E-05	Down	2.4807	2.27918	2.11896	0.671567	0.597223	0.919701
Ankrd1	6170.73	0.179521	1.78514	0.836038	3.21E-06	1.17E-05	Up	84.6148	94.2711	106.634	132.833	131.599	103.495
Ankrd13b	1018.62	0.172833	0.621058	-0.6872	7.01E-05	0.000208977	Down	11.8034	11.5525	12.6607	4.92173	6.30518	5.00909
Ankrd13d	89.8708	0.426842	3.26743	1.70815	6.29E-05	0.000188921	Up	0.85905	0.96808	0.429787	1.24338	1.34622	2.89631
Ankrd16	378.694	0.170935	1.7888	0.838995	9.19E-07	3.62E-06	Up	4.06464	4.152	3.61767	5.11281	4.5785	5.74973
Ankrd23	139.809	0.291897	1.74193	0.800688	0.00608715	0.0127915	Up	1.54426	1.96701	1.41397	1.66464	1.72167	2.96224
Ankrd26	421.946	0.189228	0.506091	-0.982531	2.08E-07	8.91E-07	Down	3.165	3.07661	2.69094	1.21557	0.978166	1.07822
Ankrd27	1088.41	0.13765	0.466269	-1.10077	1.28E-15	1.34E-14	Down	11.2357	11.3712	11.3751	3.53532	4.09304	3.91135
Ankrd33b	3.43935	1.65572	9.60386	3.26361	0.0487107	0.0827115	Up	0.00588063	0	0.00251156	0.0167833	0.0153592	0.026486
Ankrd37	67.3499	0.474427	2.02073	1.01487	0.0324232	0.0576403	Up	0.840789	0.626404	1.22091	0.639897	1.5616	1.86819
Ankrd40	4129.62	0.13035	1.59523	0.673767	2.35E-07	1.00E-06	Up	32.2097	32.5584	31.5745	39.0882	36.6681	35.6371
Ankrd42	64.2498	0.397142	0.501913	-0.99449	0.0122757	0.0241721	Down	0.858301	0.828107	0.784293	0.246858	0.208534	0.467485
Ankrd44	653.584	0.167597	0.649802	-0.621928	0.000206555	0.000567766	Down	3.73234	3.50867	3.81855	1.4396	1.6219	2.24137
Ankrd52	3937.98	0.160718	0.592855	-0.754249	2.69E-06	9.94E-06	Down	28.9279	26.2429	29.8565	9.97004	10.6646	16.7089
Ankrd53	70.7162	0.416571	3.97489	1.99091	1.76E-06	6.65E-06	Up	0.847082	0.530329	0.490987	1.74842	2.21244	1.36258
Ankrd55	57.2165	0.491399	0.255704	-1.96745	6.23E-05	0.000187425	Down	0.583969	0.518761	0.45837	0.135134	0.103056	0.0426513
Ankrd61	100.003	0.339033	3.90832	1.96655	6.61E-09	3.40E-08	Up	1.03858	0.744795	0.610623	2.50216	1.78491	2.50287
Ankrd65	10.0356	0.893852	4.596	2.20038	0.0138288	0.0269458	Up	0.0666306	0.0486677	0.0569145	0.142623	0.27071	0.160054
Anks3	660.69	0.162813	1.81814	0.862463	1.18E-07	5.22E-07	Up	6.25797	6.69023	5.01416	7.19441	7.21319	9.49576
Anks6	107.083	0.300422	0.499452	-1.00158	0.000856334	0.00212679	Down	0.963663	0.844644	1.0143	0.345416	0.349905	0.329121
Ankzf1	291.998	0.215452	0.614599	-0.702283	0.00111575	0.00271466	Down	3.61982	3.36576	3.79149	1.3061	1.43793	2.15727
Ano10	1424.94	0.19502	0.58412	-0.775662	6.97E-05	0.000207969	Down	22.6421	20.8879	20.0083	10.0534	9.54426	7.0725
Ano6	6495.63	0.108553	1.70853	0.772752	1.09E-12	8.59E-12	Up	29.2236	26.5175	26.6651	33.7666	32.6096	36.232
Ano8	1466.48	0.14829	0.337775	-1.56586	4.59E-26	1.27E-24	Down	19.46	18.4089	15.3426	3.66164	4.18564	5.34795
Anxa1	7362.78	0.161706	1.5142	0.598559	0.000214315	0.000587619	Up	160.737	180.687	137.91	195.909	169.62	157.718
Anxa11	974.61	0.140828	0.595613	-0.747553	1.11E-07	4.93E-07	Down	20.1591	17.7808	18.1882	8.1673	7.3082	8.91724
Anxa2	25950.5	0.246332	4.94235	2.3052	8.12E-21	1.40E-19	Up	176.288	175.438	202.24	764.454	781.655	408.836
Anxa5	13699.9	0.16513	2.75777	1.4635	7.81E-19	1.12E-17	Up	156.749	154.461	169.991	323.592	360.985	274.076
Anxa7	700.89	0.159769	0.268551	-1.89673	1.66E-32	8.24E-31	Down	13.5231	14.0791	13.928	2.4864	2.29429	3.42018
Anxa8	630.247	0.722015	4.99253	2.31977	0.00131396	0.0031602	Up	2.08019	2.93682	7.57252	16.2367	20.6872	8.24982
Aoc2	293.768	0.230452	2.45298	1.29453	1.94E-08	9.44E-08	Up	1.40639	1.74586	1.30958	2.05859	2.38577	3.64289
Aox3	7.54005	1.377	0.151863	-2.71915	0.0483036	0.082084	Down	0.139218	0.10325	0.0640322	0.0305636	0	0
Ap1b1	2760.92	0.123266	0.633541	-0.65849	9.19E-08	4.13E-07	Down	27.1294	26.1341	28.5134	11.0816	13.0839	13.7186
Ap1g1	6424.19	0.097096	1.86793	0.901442	1.63E-20	2.73E-19	Up	25.1474	24.53	24.5257	32.3573	31.7908	37.0853
Ap1m1	950.011	0.142643	0.319738	-1.64504	9.04E-31	3.94E-29	Down	24.2678	23.4769	24.5935	4.83366	5.83742	6.26965
Ap1s1	3824.9	0.203746	1.53375	0.617065	0.00245691	0.00559584	Up	46.7169	50.5941	53.7159	61.2923	63.2658	41.8012
Ap1s2	5130.99	0.104072	0.396972	-1.33289	1.49E-37	1.08E-35	Down	53.8855	52.3605	52.4968	14.0086	14.2285	17.9553
Ap2a1	3735.19	0.129971	0.592097	-0.756096	5.98E-09	3.09E-08	Down	48.5681	47.0146	44.7923	16.571	21.8658	22.3379
Ap2s1	3947.73	0.161257	2.11795	1.08267	1.89E-11	1.30E-10	Up	115.174	124.152	122.088	204.713	186.612	161.108
Ap3b1	2306.04	0.115007	0.650256	-0.620921	6.70E-08	3.07E-07	Down	23.7295	23.9997	23.9702	11.1409	11.1206	11.6767
Ap3b2	76.2695	0.451545	0.405281	-1.30301	0.00390593	0.00854245	Down	1.48063	1.00809	0.63801	0.38673	0.184151	0.345343
Ap3m1	871.646	0.137432	0.356396	-1.48845	2.47E-27	7.68E-26	Down	10.154	10.6984	10.1458	2.63449	2.38191	3.05554
Ap3m2	120.559	0.312365	0.555812	-0.847331	0.00667518	0.0139193	Down	1.80368	1.72041	1.56656	0.648871	0.857731	0.532477
Ap3s1	1513.02	0.169806	0.617018	-0.696615	4.09E-05	0.000126338	Down	25.2147	24.2382	26.5618	11.6725	12.3644	9.86938
Ap4s1	203.487	0.291808	2.60648	1.3821	2.18E-06	8.12E-06	Up	1.76019	2.48278	1.48361	4.05879	3.75499	2.87711
Ap5b1	389.087	0.196517	0.372032	-1.4265	3.90E-13	3.25E-12	Down	6.28906	6.43216	6.12446	1.5085	1.37384	2.29089
Ap5m1	334.8	0.275948	0.615968	-0.699073	0.0112978	0.0224051	Down	1.80247	2.02014	1.49925	0.548157	0.617409	1.28294
Ap5s1	212.181	0.320413	0.441773	-1.17862	0.000234654	0.000640515	Down	5.28874	4.50854	5.55925	0.947687	2.35478	1.67503
Ap5z1	508.968	0.231568	0.60701	-0.720207	0.00187003	0.00436646	Down	5.0047	5.88335	4.62152	1.7613	1.77622	3.46236
Apba1	128.396	0.395189	0.158905	-2.65376	1.88E-11	1.29E-10	Down	1.48954	1.2128	1.06139	0.0727169	0.23206	0.134176
Apbb2	6806.94	0.131131	0.617517	-0.69545	1.14E-07	5.06E-07	Down	35.8581	32.0412	30.8488	12.9227	13.163	18.8057
Apcdd1	6995.64	0.157697	1.849	0.886742	1.88E-08	9.15E-08	Up	74.8063	69.4753	55.9438	98.6711	84.7168	84.1526
Apeh	1348.92	0.134173	0.443506	-1.17298	2.29E-18	3.14E-17	Down	25.1716	25.7051	26.1229	7.32781	8.87514	8.72022
Apex1	3908.61	0.135552	2.69255	1.42897	5.54E-26	1.52E-24	Up	58.4998	63.6616	62.3157	122.953	123.459	113.541
Aph1b	104.787	0.355658	0.50558	-0.983989	0.00566323	0.0119947	Down	0.768827	0.936681	0.620597	0.170053	0.294514	0.408605
Api5	4322.15	0.133343	2.15147	1.10532	1.14E-16	1.33E-15	Up	27.2227	26.05	28.9156	43.8532	42.9426	41.6386
Apip	235.764	0.273622	0.387296	-1.36849	5.69E-07	2.31E-06	Down	12.6543	12.5096	10.4997	4.37659	2.73323	2.78446
Aplf	219.093	0.273669	0.644214	-0.634389	0.0204444	0.0382525	Down	2.48322	2.54601	2.57684	0.798943	1.04368	1.81559
Aplp2	9724.55	0.115837	1.80989	0.855904	1.48E-13	1.28E-12	Up	75.8361	72.008	62.363	82.7063	94.9725	99.689
Apmap	1817.19	0.14199	3.22551	1.68953	1.20E-32	6.01E-31	Up	7.72001	8.73816	8.35654	19.6777	19.8621	18.4883
Apoa1	5.7275	1.83411	98.682	6.62472	0.000303897	0.000815976	Up	0	0	0	0.0758987	0.555669	0.335376
Apob	24.0317	0.665943	0.262771	-1.92812	0.00378761	0.00830148	Down	0.104745	0.129797	0.0647892	0.0103083	0.0220118	0.0260284
Apobec3	468.286	0.189805	0.351837	-1.50702	2.02E-15	2.08E-14	Down	5.06275	5.4291	5.03937	1.51863	1.12441	1.3123
Apobr	327.543	0.32232	0.196475	-2.34758	3.26E-13	2.72E-12	Down	5.53783	6.55242	4.73031	0.363333	1.09603	0.98112
Apoe	349.054	0.205391	1.74322	0.801755	9.48E-05	0.000276248	Up	6.12965	6.11314	6.04242	7.16309	6.00001	10.3566
Apol6	49.9467	0.640488	0.325883	-1.61757	0.0115523	0.0228625	Down	0.844893	1.04469	0.57993	0.0861187	0.407192	0.0815433
Apol8	86.4266	0.378646	3.54666	1.82646	1.41E-06	5.41E-06	Up	0.382344	0.556302	0.32659	0.78567	0.918729	1.62562
Apol9a	260.079	0.259274	0.452152	-1.14512	1.00E-05	3.40E-05	Down	8.36566	7.19006	5.52699	2.27938	1.64992	3.07281
Apol9b	291.907	0.261109	0.482722	-1.05074	5.72E-05	0.000172917	Down	8.82467	8.82974	5.13119	2.14305	2.59181	3.32812
Apom	22.6553	0.802919	3.55733	1.83079	0.0225974	0.0418154	Up	0.955442	0.161046	0.470838	1.83537	0.511889	1.78751
Apopt1	165.005	0.251135	0.537044	-0.896888	0.00035516	0.000941553	Down	5.34808	4.74386	4.85631	2.08554	1.90159	1.82284
App	23279.2	0.110199	2.30526	1.20493	7.92E-28	2.61E-26	Up	85.4278	86.5838	87.8965	140.473	148.704	146.618
Appbp2	2627.43	0.111675	1.65236	0.724527	8.71E-11	5.51E-10	Up	31.4925	30.9134	31.3199	36.5126	37.1398	39.1548
Appl1	941.993	0.179852	0.528076	-0.921184	3.02E-07	1.27E-06	Down	6.60547	6.23686	5.48432	2.15494	1.80663	3.17711
Appl2	645.474	0.200075	0.319417	-1.64649	1.88E-16	2.15E-15	Down	8.1861	8.7185	6.7782	1.33595	1.75626	2.49982
Aprt	3276.59	0.199798	1.60703	0.684394	0.000613823	0.0015662	Up	114.747	104.59	111.05	139.845	144.646	96.9128
Aqp1	7312.12	0.181526	2.52564	1.33665	1.79E-13	1.54E-12	Up	52.397	52.0084	66.3296	112.441	110.049	89.355
Aqp3	12.271	1.05745	0.116945	-3.0961	0.00341272	0.00755124	Down	0.506715	0.470257	0.445556	0.0212671	0	0.107398
Aqp5	1374.63	0.177744	0.357002	-1.486	6.26E-17	7.49E-16	Down	50.0591	52.1617	46.7243	15.423	11.0024	11.9637
Arap1	1115.56	0.197061	0.441783	-1.17859	2.22E-09	1.21E-08	Down	7.73384	8.00626	7.09392	2.45464	1.6574	3.32558
Arap3	13.5556	1.06176	0.103855	-3.26736	0.00208887	0.00482585	Down	0.162108	0.21505	0.0935604	0.0250085	0.00762882	0
Arf2	1245.07	0.130852	2.05138	1.03659	2.34E-15	2.40E-14	Up	10.4398	11.4484	11.5855	16.2348	14.8655	19.1663
Arf3	5267.38	0.109082	0.659898	-0.599685	3.85E-08	1.81E-07	Down	63.9083	61.6524	67.63	29.2389	29.4475	34.5838
Arf6	15593	0.161502	2.00429	1.00309	5.26E-10	3.06E-09	Up	101.451	111.327	104.246	165.673	162.228	130.056
Arfgap3	1002.69	0.189301	0.294602	-1.76316	1.23E-20	2.10E-19	Down	21.429	23.5541	19.9038	3.18189	5.10948	5.7909
Arfrp1	933.776	0.145299	2.23712	1.16164	1.30E-15	1.36E-14	Up	7.08893	8.72874	7.95458	11.3634	12.2772	15.3735
Arg1	28.4305	0.621694	4.8518	2.27852	0.000247321	0.000672689	Up	0.21347	0.420987	0.121561	0.761556	0.712424	1.21785
Arg2	15.4246	0.98334	6.43547	2.68605	0.00630363	0.0132052	Up	0.241052	0.0162523	0.0791929	0.820263	0.226006	0.501085
Arhgap11a	5249.91	0.124924	1.90079	0.926597	1.20E-13	1.05E-12	Up	25.0806	29.1438	27.959	38.047	37.7253	37.7026
Arhgap12	1198.69	0.13079	0.546128	-0.872689	2.52E-11	1.70E-10	Down	11.3029	11.9777	11.695	3.98777	4.50342	5.53142
Arhgap15	6.79648	1.53846	0.0869583	-3.52353	0.022004	0.0408359	Down	0.0368457	0.109803	0.0535038	0	0.0128313	0
Arhgap18	356.619	0.329299	0.386849	-1.37016	3.17E-05	9.98E-05	Down	5.64018	5.77618	3.35832	0.828387	1.06823	2.38878
Arhgap19	561.411	0.158285	0.406599	-1.29832	2.36E-16	2.66E-15	Down	5.69716	5.96254	5.58104	1.71267	1.68224	1.69569
Arhgap22	1430.34	0.172508	1.87108	0.903874	1.61E-07	7.01E-07	Up	7.03945	6.49646	9.04183	8.84764	10.4214	11.7749
Arhgap28	682.79	0.196048	0.477269	-1.06713	5.23E-08	2.42E-07	Down	3.51156	2.99199	2.24451	1.02208	0.868072	1.1531
Arhgap30	14.5859	0.908637	5.48214	2.45474	0.00690145	0.0143431	Up	0.0175633	0.071839	0.0250037	0.0501256	0.214071	0.200397
Arhgap31	1661.4	0.143755	0.648333	-0.625193	1.37E-05	4.54E-05	Down	11.2931	9.5524	8.91105	4.36021	4.12947	5.65799
Arhgap35	14367.1	0.125235	2.0531	1.0378	1.16E-16	1.36E-15	Up	41.8957	38.8996	42.2943	60.2549	63.4696	59.8975
Arhgap40	2.46364	2.34605	42.4051	5.40617	0.0212018	0.0395007	Up	0	0	0	0.0369763	0.135355	0.0233412
Arhgap42	489.581	0.198108	0.353023	-1.50217	3.39E-14	3.14E-13	Down	4.82818	4.48489	3.83108	0.913467	0.98348	1.53012
Arhgap8	4.7777	1.87557	82.9717	6.37455	0.000677027	0.00171318	Up	0	0	0	0.13343	0.0325623	0.117919
Arhgap9	60.4684	0.458217	0.307068	-1.70337	0.000201292	0.000554197	Down	1.1772	1.4293	1.26929	0.399311	0.285623	0.156453
Arhgdig	21.7307	0.835616	4.23476	2.08228	0.0127059	0.0249389	Up	0.432819	0.24547	0.239221	0.145325	1.01962	1.78886
Arhgef1	2244.62	0.147542	0.445968	-1.16499	2.88E-15	2.93E-14	Down	27.3493	27.2007	24.965	6.85844	8.01911	11.2861
Arhgef10	1756.16	0.158433	0.534836	-0.902832	1.21E-08	6.01E-08	Down	9.85739	9.94247	9.29879	4.29566	3.02653	3.99218
Arhgef11	2208.86	0.153095	0.586899	-0.768815	5.12E-07	2.09E-06	Down	16.6349	15.0386	14.3983	5.50565	5.70796	8.75215
Arhgef12	8152.37	0.15259	0.474182	-1.07649	1.73E-12	1.33E-11	Down	42.6758	39.1707	37.2909	11.1227	11.9976	18.656
Arhgef17	6119.81	0.144308	0.340784	-1.55307	5.19E-27	1.57E-25	Down	37.5382	34.1039	29.9163	7.67437	6.99418	10.7972
Arhgef18	2043.63	0.184216	0.606449	-0.721542	8.97E-05	0.000262837	Down	16.9754	16.4228	19.1771	8.33804	5.50264	9.5979
Arhgef19	170.036	0.337408	0.29046	-1.78359	1.25E-07	5.54E-07	Down	2.40097	2.40703	1.20192	0.3359	0.373433	0.574853
Arhgef2	13633.4	0.121279	0.549715	-0.863245	1.10E-12	8.63E-12	Down	60.6534	58.5641	61.8809	22.5391	20.7714	29.9022
Arhgef25	855.33	0.195967	0.262859	-1.92764	7.84E-23	1.62E-21	Down	15.8547	17.9398	11.8872	2.24587	2.90241	3.67345
Arhgef28	22.1299	0.749658	0.351486	-1.50846	0.0441992	0.0758529	Down	0.113342	0.196428	0.0594087	0.0147035	0.0269118	0.0556893
Arhgef4	326.967	0.220294	2.87499	1.52356	4.64E-12	3.43E-11	Up	2.56551	2.5711	1.96813	4.84907	3.77598	6.3661
Arhgef7	2039.11	0.133429	1.87851	0.909588	9.29E-12	6.63E-11	Up	6.22928	5.99266	6.70716	8.86717	7.56412	9.555
Arid3a	621.489	0.194754	1.74524	0.803422	3.70E-05	0.000115181	Up	2.69442	2.36875	2.8873	2.80843	2.86865	4.60565
Arih1	5506.67	0.0987519	1.66947	0.739388	7.03E-14	6.29E-13	Up	11.1208	12.0195	10.6588	12.6336	13.0353	15.5825
Arl11	71.092	0.473924	0.19184	-2.38203	5.00E-07	2.04E-06	Down	1.3036	1.52861	1.70789	0.0754152	0.306738	0.269765
Arl14ep	2458.48	0.130253	0.500865	-0.997506	1.88E-14	1.78E-13	Down	33.1718	35.7761	39.3997	13.0684	12.3153	14.242
Arl15	275.697	0.265879	0.286814	-1.80181	1.23E-11	8.63E-11	Down	3.31335	3.57929	2.93385	0.880882	0.450151	0.703384
Arl16	346.916	0.18622	1.5271	0.610793	0.00103823	0.00253626	Up	4.84451	5.08858	5.50265	5.35628	6.03819	5.77951
Arl2	698.827	0.166991	0.160028	-2.6436	1.91E-56	4.42E-54	Down	56.1171	51.0678	50.775	6.51506	5.42262	6.42765
Arl2bp	3881.59	0.142264	1.62414	0.699675	8.74E-07	3.45E-06	Up	48.7404	48.9648	52.9199	62.255	59.5262	55.5535
Arl4c	3798.47	0.208944	3.49649	1.80591	5.47E-18	7.29E-17	Up	18.128	16.2025	14.2343	44.8566	46.5227	30.2845
Arl6	349.346	0.240091	0.573104	-0.80313	0.000822503	0.00204942	Down	10.8855	10.5315	10.6041	5.47824	3.00949	4.85035
Arl6ip1	35.9968	0.630804	2.37214	1.24619	0.0482055	0.0819446	Up	0.578412	0.399107	0.168193	0.280985	0.835715	0.886855
Arl6ip5	3029.37	0.172427	3.35911	1.74808	3.74E-24	8.84E-23	Up	34.3788	39.4375	44.2329	102.933	98.7777	85.1975
Arl6ip6	1519.32	0.126735	1.575	0.655348	2.33E-07	9.92E-07	Up	17.4959	18.6095	16.5797	18.6515	21.092	20.6179
Arl8a	1788.97	0.164299	0.621017	-0.687296	2.87E-05	9.10E-05	Down	45.0004	48.7788	53.761	19.1876	18.7624	29.8144
Arl9	38.739	0.655158	2.91719	1.54458	0.0183951	0.0348057	Up	0.585549	0.250035	0.448866	0.385652	0.549	1.94753
Armc1	1265.02	0.131797	0.665071	-0.588419	8.02E-06	2.76E-05	Down	18.026	20.295	20.2035	8.6505	9.64218	10.1205
Armc12	2.06658	2.5067	35.7968	5.16176	0.0394763	0.0686938	Up	0	0	0	0.0339927	0.0414778	0.257493
Armc5	979.653	0.139152	0.448248	-1.15763	8.85E-17	1.05E-15	Down	12.1132	12.3911	11.056	3.40697	4.10442	4.11569
Armc7	378.552	0.189852	4.09814	2.03497	8.31E-27	2.46E-25	Up	1.37836	1.46825	1.39707	3.82092	4.69673	4.12288
Armc9	480.189	0.163707	0.516748	-0.952467	5.95E-09	3.08E-08	Down	2.86556	2.93113	2.42727	0.98174	0.984376	1.13166
Armcx4	26.1073	1.17616	123.084	6.9435	3.56E-09	1.88E-08	Up	0.00276343	0	0.00236046	0.114359	0.187658	0.149356
Armcx5	387.013	0.22603	3.20878	1.68203	9.95E-14	8.78E-13	Up	2.9566	1.9558	2.4937	6.38166	5.14809	5.72854
Arnt2	110.962	0.39406	0.519824	-0.943904	0.0166052	0.031734	Down	1.09062	0.791345	0.648354	0.262235	0.466056	0.215915
Arpc1b	15573	0.189184	2.32114	1.21483	1.35E-10	8.34E-10	Up	211.671	239.249	237.644	454.496	389.628	304.494
Arpc2	7523.73	0.152913	1.78565	0.836449	4.50E-08	2.10E-07	Up	113.176	113.705	129.478	159.632	161.638	139.619
Arpc3	1943.11	0.204809	2.32257	1.21572	2.92E-09	1.57E-08	Up	47.8543	44.4488	55.2239	90.0104	91.9571	64.8832
Arpc4	2935.14	0.18668	1.54377	0.626461	0.000791368	0.00197668	Up	37.8327	36.8513	40.9237	48.7041	45.0248	34.8088
Arpc5	1777.57	0.121716	0.433053	-1.20738	3.42E-23	7.32E-22	Down	46.3719	51.3521	51.1924	14.2702	14.9043	18.066
Arpc5l	1142.67	0.154168	0.312818	-1.6766	1.51E-27	4.79E-26	Down	30.059	34.1714	31.631	5.7446	7.25279	9.08281
Arpin	972.796	0.165215	0.531903	-0.910765	3.54E-08	1.67E-07	Down	20.4759	23.9997	21.7959	8.70395	9.04946	7.73759
Arrb1	409.022	0.180626	0.200397	-2.31907	9.90E-38	7.32E-36	Down	3.18461	3.34091	3.17453	0.416964	0.468762	0.538244
Arrb2	712.587	0.14645	0.604914	-0.725198	7.35E-07	2.93E-06	Down	17.0187	15.0898	15.3909	6.33998	6.59712	8.11535
Arrdc1	93.2348	0.422337	0.17276	-2.53316	2.00E-09	1.09E-08	Down	2.93773	3.74411	3.63599	0.171108	0.521963	0.648067
Arrdc2	119.303	0.473324	0.326978	-1.61273	0.00065621	0.00166519	Down	3.10936	2.92201	2.31826	0.365943	0.297682	1.4245
Arrdc3	290.331	0.278564	2.34677	1.23068	9.96E-06	3.38E-05	Up	1.79995	1.52724	1.0168	3.01166	2.14281	2.16529
Arsb	2786.82	0.15832	1.72689	0.788176	6.41E-07	2.58E-06	Up	21.104	20.1776	17.1602	24.692	26.3215	21.8583
Arsg	196.593	0.37856	0.172739	-2.53334	2.20E-11	1.50E-10	Down	2.12084	1.88916	1.56589	0.103983	0.380638	0.221099
Arvcf	716.002	0.149383	0.641594	-0.640267	1.82E-05	5.92E-05	Down	6.36282	6.69145	6.64129	2.61759	3.24842	3.37979
Arxes1	88.628	0.36709	1.72104	0.783284	0.0328621	0.0583392	Up	1.19733	1.90941	1.59092	2.13573	2.20063	1.46801
Arxes2	249.295	0.313903	1.68884	0.756034	0.0160186	0.0307311	Up	4.53835	5.59289	3.62882	5.9406	7.01105	3.5963
As3mt	33.9851	0.566726	0.415195	-1.26814	0.0252434	0.0462086	Down	1.02351	1.1804	0.621188	0.326703	0.140697	0.388198
Asap1	10802.2	0.131137	0.498172	-1.00528	1.78E-14	1.69E-13	Down	80.9592	75.0043	63.5324	27.1673	22.7773	29.8392
Asb1	1248.98	0.128542	1.93633	0.953326	1.20E-13	1.05E-12	Up	4.36666	4.23252	4.50445	5.97752	6.11115	6.39985
Asb11	26.6118	0.803677	9.43974	3.23875	5.58E-05	0.000168951	Up	0.128797	0.011289	0.143021	0.88221	0.313971	0.765727
Asb13	233.725	0.239198	0.321114	-1.63884	7.31E-12	5.27E-11	Down	4.73162	6.19218	5.79241	1.04236	1.42376	1.47311
Asb16	3.94712	1.7319	12.0613	3.59231	0.0380609	0.0664578	Up	0	0.0507259	0	0.110114	0.134361	0.208528
Asb6	1321.61	0.148739	2.58705	1.37131	2.98E-20	4.87E-19	Up	14.2186	12.7785	12.7079	25.1142	25.7317	23.6008
Asf1a	231.185	0.24634	1.89143	0.91948	0.000189535	0.000524092	Up	2.56514	3.33046	2.42658	3.18151	4.54996	3.69272
Asgr1	25.4271	1.07754	10.2734	3.36084	0.00181466	0.00425079	Up	0.0628455	0.0413127	0	0.0448403	0.127666	0.651021
Asgr2	3.26386	2.41873	56.302	5.81511	0.016208	0.0310593	Up	0	0	0	0	0.189834	0.196414
Asic1	777.489	0.192891	0.398502	-1.32734	5.93E-12	4.32E-11	Down	6.51855	6.43252	4.97824	1.7269	1.92618	1.49806
Asl	893.758	0.164931	0.58067	-0.784209	1.99E-06	7.45E-06	Down	13.7233	14.8982	15.2067	4.83834	6.02835	7.91349
Asna1	4681.5	0.157237	3.31884	1.73068	3.54E-28	1.22E-26	Up	53.2839	58.0609	65.3992	144.036	151.123	129.962
Aspa	26.0962	1.32969	0.00551532	-7.50234	1.68E-08	8.23E-08	Down	0.956633	1.36684	0.660426	0	0	0
Aspg	4.41628	2.16449	0.0326756	-4.93564	0.0225912	0.041815	Down	0.217834	0.00561559	0.0218905	0	0	0
Asphd2	7.7434	1.46709	34.7868	5.12047	0.000482604	0.00125143	Up	0.00840923	0	0	0.0659999	0.0585694	0.0757495
Aspn	104.958	1.06871	0.16493	-2.60007	0.0149785	0.0289354	Down	3.33735	3.835	1.61126	0.334483	0.019435	0.744022
Aspscr1	1318.44	0.132472	0.349084	-1.51835	2.05E-30	8.75E-29	Down	27.0483	26.9445	24.1189	6.111	5.85305	8.03034
Asrgl1	285.426	0.225005	0.498507	-1.00431	8.06E-06	2.77E-05	Down	6.56289	5.99538	6.49414	2.09399	2.73615	2.0608
Ass1	944.255	0.218638	1.52739	0.61107	0.00519173	0.0110742	Up	14.5791	18.0311	19.5123	23.0573	18.5973	15.6722
Aste1	412.939	0.18293	1.65868	0.73004	6.58E-05	0.000197083	Up	1.16672	1.22369	0.937595	1.17213	1.42164	1.42648
Astl	4.88945	2.63836	84.2765	6.39706	0.015324	0.0295245	Up	0	0	0	0	0.311474	0
Atad2b	956.872	0.162339	0.588064	-0.765956	2.38E-06	8.85E-06	Down	4.2174	3.9975	3.82683	1.35493	1.62519	2.24618
Atad5	4173.74	0.104486	3.13295	1.64752	5.18E-56	1.18E-53	Up	9.7782	10.6088	9.40945	22.279	21.1345	24.6418
Atcay	11.527	1.385	27.527	4.78278	0.000553856	0.00142388	Up	0	0.0250525	0	0.0509844	0.0746533	0.411952
Ate1	825.01	0.162103	0.518734	-0.946934	5.17E-09	2.69E-08	Down	4.66581	4.66945	4.22378	1.41618	1.52266	2.24915
Atf5	11016.2	0.150055	0.623159	-0.682329	5.44E-06	1.92E-05	Down	292.699	304.651	293.379	138.529	144.471	117.876
Atg101	1500.88	0.151716	2.63671	1.39874	2.99E-20	4.88E-19	Up	14.8003	16.3004	18.4068	32.5106	30.8137	31.6571
Atg14	915.935	0.139142	3.24838	1.69972	2.56E-34	1.49E-32	Up	4.69761	4.63794	4.88406	9.66955	11.0961	13.1268
Atg16l1	2406.04	0.150164	2.8245	1.498	1.95E-23	4.26E-22	Up	12.8833	13.7621	16.5579	26.495	27.1598	36.1812
Atg16l2	848.298	0.230083	0.596769	-0.744754	0.00120838	0.00292652	Down	7.08467	6.92805	5.79134	3.74756	2.0174	2.76764
Atg4c	412.166	0.199333	0.503467	-0.990032	6.81E-07	2.73E-06	Down	2.68493	2.76725	2.40061	0.772877	1.13858	0.969802
Atg9a	2486.66	0.15453	0.448296	-1.15748	6.87E-14	6.16E-13	Down	29.1954	27.6365	31.943	7.84995	8.91289	12.6545
Athl1	480.78	0.255792	0.513713	-0.960965	0.000172081	0.000478511	Down	8.60959	7.40413	6.33619	1.70059	2.73851	4.1041
Atl2	2338.01	0.121252	1.97026	0.978383	7.09E-16	7.63E-15	Up	7.80834	7.89986	7.59089	11.5467	9.84645	12.0691
Atl3	4185.02	0.12358	0.230537	-2.11693	8.86E-66	3.66E-63	Down	41.0226	39.7262	34.7866	6.35604	6.52209	6.45906
Atm	2486.76	0.132659	0.641356	-0.640804	1.36E-06	5.23E-06	Down	9.36971	9.67745	9.14702	3.78736	3.9003	5.63191
Atoh8	750.698	0.336947	0.592809	-0.754362	0.0251682	0.0460874	Down	16.1553	15.2161	14.257	10.7785	4.3516	4.06023
Atox1	2680.64	0.246639	3.33041	1.7357	1.96E-12	1.50E-11	Up	108.578	106.157	107.144	314.076	287.557	162.866
Atp10b	3.73828	1.99151	0.03845	-4.70087	0.0182526	0.0345618	Down	0.0136279	0.0686825	0.0291018	0	0	0
Atp11b	1582.27	0.153347	0.501344	-0.996127	8.25E-11	5.24E-10	Down	15.1009	14.0324	14.5536	4.33436	4.82237	7.02325
Atp11c	619.354	0.171733	0.267984	-1.89978	1.91E-28	6.70E-27	Down	5.44613	6.09222	5.07701	0.877803	1.03016	1.36939
Atp13a2	935.955	0.146383	0.42768	-1.2254	5.70E-17	6.87E-16	Down	10.9783	10.5962	10.9624	2.94198	3.0613	4.24042
Atp13a5	1205.9	0.213087	1.87213	0.904681	2.18E-05	7.04E-05	Up	7.11516	6.60268	5.80761	6.25409	7.63123	13.3205
Atp1a3	66.4578	0.437307	2.05121	1.03647	0.0177821	0.0337753	Up	0.465038	0.558998	0.238336	0.578288	0.763465	0.51465
Atp1a4	2.85253	2.32553	24.3155	4.6038	0.0477398	0.081198	Up	0	0	0.00608054	0	0.0743702	0.0512987
Atp1b2	37.2911	0.764411	14.4332	3.85132	4.70E-07	1.93E-06	Up	0.123355	0.00636	0.0247924	0.600566	0.454847	0.535976
Atp2a3	434.899	0.311137	0.251809	-1.9896	1.61E-10	9.85E-10	Down	4.72898	5.56989	6.84603	1.46524	0.963472	0.647451
Atp2b1	4840.31	0.149792	0.491354	-1.02517	7.71E-12	5.54E-11	Down	31.9505	31.3008	28.7568	8.87339	9.71214	14.823
Atp2b2	7.62042	1.44188	9.87326	3.30353	0.0219566	0.0407678	Up	0	0.0158341	0	0.0184137	0.0494304	0.0464943
Atp2c1	1252.52	0.160374	0.595914	-0.746825	3.21E-06	1.17E-05	Down	10.0111	9.7483	10.0965	3.26443	4.49549	5.34743
Atp5a1	27672.7	0.138866	1.70098	0.766368	3.41E-08	1.62E-07	Up	319.434	320.236	319.844	389.616	430.412	361.5
Atp5b	71386.6	0.185474	2.40096	1.26361	9.57E-12	6.82E-11	Up	813.829	837.459	891.413	1598.41	1642.33	1150.5
Atp5d	9768.6	0.191022	2.07608	1.05387	3.45E-08	1.63E-07	Up	149.975	147.596	159.302	259.542	245.379	176.896
Atp5e	2228.03	0.209203	2.69394	1.42972	8.25E-12	5.92E-11	Up	95.1346	118.374	118.234	240.541	237.259	164.075
Atp5g2	3839.16	0.194379	1.65258	0.724717	0.000192723	0.000532426	Up	172.998	168.432	168.099	233.308	215.386	155.908
Atp5g3	8664.99	0.171565	1.62864	0.703668	4.11E-05	0.000126814	Up	334.966	351.296	350.723	455.883	423.567	336.908
Atp5h	4354.06	0.182919	1.99646	0.997443	4.96E-08	2.29E-07	Up	79.6077	86.6591	93.2964	140.499	130.499	102.363
Atp5j	1681.98	0.216208	1.55638	0.638198	0.00315943	0.00704378	Up	50.2506	57.6631	58.0095	73.4931	65.6612	46.0253
Atp5j2	3724.42	0.206766	2.01412	1.01015	1.03E-06	4.03E-06	Up	172.41	212.673	205.048	344.127	289.463	219.313
Atp5k	1455.78	0.21285	2.86304	1.51755	1.01E-12	7.96E-12	Up	82.9631	111.047	100.149	237.547	208.382	158.705
Atp5l	3180.64	0.176845	2.31545	1.21129	7.41E-12	5.34E-11	Up	123.998	152.588	149.359	273.348	230.355	207.983
Atp5o	5653.2	0.172707	1.51948	0.603577	0.000474427	0.00123169	Up	213.975	222.51	225.392	265.906	258.5	200.074
Atp5s	39.8164	0.737699	0.274434	-1.86547	0.0114464	0.0226763	Down	1.20644	1.10944	0.388555	0.211671	0.0172187	0.32068
Atp6ap1	11386.5	0.129616	1.91094	0.93428	5.68E-13	4.62E-12	Up	92.6712	95.5672	108.541	118.497	145.033	151.513
Atp6v0a1	1771.83	0.154405	0.6368	-0.651088	2.48E-05	7.94E-05	Down	20.5553	18.953	20.4815	7.38558	8.69997	12.1365
Atp6v0a4	9.23434	1.25487	0.1582	-2.66018	0.0340163	0.0602485	Down	0.287941	0.231347	0.0409923	0.034241	0	0.0288194
Atp6v0c	2638.58	0.134815	1.98997	0.992748	1.79E-13	1.54E-12	Up	57.6171	52.7819	63.9175	81.7635	83.312	88.0505
Atp6v1b1	21.0387	0.785173	3.58191	1.84073	0.0190597	0.0358945	Up	0.204525	0.310726	0.0349402	0.486429	0.522315	0.393033
Atp6v1f	2185.9	0.156244	1.81684	0.861435	3.52E-08	1.66E-07	Up	89.7062	87.7661	100.482	121.634	131.775	112.786
Atp6v1h	7408.67	0.145129	2.08478	1.05989	2.81E-13	2.37E-12	Up	34.9066	41.3733	46.7981	54.1879	60.0276	74.3849
Atp8a2	4.41901	2.0916	38.274	5.25829	0.011937	0.0235629	Up	0	0.00348194	0	0	0.0484201	0.0644123
Atp8b3	51.6827	0.447615	4.8169	2.2681	4.04E-07	1.67E-06	Up	0.112411	0.202241	0.141502	0.430577	0.432673	0.767436
Atpaf1	357.394	0.224746	0.625464	-0.677001	0.00259286	0.00588094	Down	6.21345	8.69785	6.63666	2.76779	2.70966	4.46948
Atr	892.491	0.207846	0.373188	-1.42203	7.82E-12	5.62E-11	Down	5.32193	5.20176	4.82506	1.02217	1.80212	1.34446
Atrip	836.499	0.141267	1.97363	0.980851	3.83E-12	2.85E-11	Up	6.74342	6.61694	6.69435	9.81062	9.19297	9.7783
Atxn1	821.058	0.225072	0.185239	-2.43254	3.16E-27	9.73E-26	Down	3.51126	3.57073	2.52274	0.443513	0.283076	0.580033
Atxn2l	8555.49	0.136972	0.658178	-0.60345	1.05E-05	3.56E-05	Down	74.0477	75.8848	79.184	32.8794	30.7499	47.6128
Atxn3	289.593	0.26531	0.353359	-1.50079	1.54E-08	7.59E-08	Down	2.75193	3.43909	2.84902	0.749324	0.48256	1.12996
Atxn7l3	2699.85	0.164388	0.464517	-1.1062	1.71E-11	1.18E-10	Down	30.7278	30.4515	29.8417	8.04486	8.98343	14.3013
Atxn7l3b	8126.08	0.127259	2.88562	1.52888	3.00E-33	1.62E-31	Up	43.6645	46.7438	42.0679	95.0006	93.623	88.2796
Auh	466.815	0.216106	0.644681	-0.633342	0.00338199	0.00748764	Down	5.20877	5.00832	5.12061	1.60231	2.60684	3.10178
Aunip	527.532	0.170989	2.76428	1.4669	9.58E-18	1.25E-16	Up	7.73758	8.03314	9.31308	14.6138	16.9671	19.3071
Aup1	4557.99	0.1589	1.84526	0.883822	2.66E-08	1.28E-07	Up	72.763	73.2656	75.9629	105.407	104.448	85.9709
Aurka	2847.89	0.141528	2.25441	1.17275	1.17E-16	1.36E-15	Up	32.7954	32.9026	31.3441	57.8921	50.1803	50.3534
Aurkaip1	1491.6	0.188737	1.86408	0.898467	1.93E-06	7.26E-06	Up	31.7627	32.7985	31.131	43.7228	49.9192	34.7766
Avil	309.291	0.238262	2.56661	1.35987	1.15E-08	5.73E-08	Up	1.3703	1.79608	1.56244	2.24246	2.56113	4.20134
Avpi1	1263.26	0.198178	0.511691	-0.966656	1.07E-06	4.18E-06	Down	61.1101	69.2774	64.7084	24.8935	27.9844	18.9149
Axdnd1	21.2979	0.627699	3.30477	1.72455	0.00600661	0.0126362	Up	0.126591	0.110956	0.0660803	0.200717	0.195932	0.342095
Axin1	4733.04	0.107772	1.5024	0.587273	5.06E-08	2.34E-07	Up	34.3218	34.3258	34.8159	33.1258	36.5187	44.3681
Azi2	338.409	0.19338	0.568985	-0.813538	2.59E-05	8.26E-05	Down	2.06519	2.64252	2.34347	0.92498	0.990857	1.00483
Azin2	213.695	0.422385	0.180561	-2.46944	5.02E-09	2.62E-08	Down	4.42726	5.26292	2.6345	0.222847	0.421471	1.04097
B230219D22Rik	2142.77	0.158656	0.199996	-2.32196	1.68E-48	2.64E-46	Down	30.0419	28.6582	28.7343	3.65912	3.47157	5.79997
B2m	9155.29	0.134233	2.28676	1.19331	6.12E-19	8.90E-18	Up	246.823	234.671	257.313	413.22	423.908	388.728
B3galnt1	615.318	0.160605	0.389567	-1.36006	2.49E-17	3.10E-16	Down	13.0107	11.6428	12.694	3.25188	3.67967	3.68441
B3galnt2	896.01	0.155501	0.299246	-1.74059	4.39E-29	1.63E-27	Down	12.521	12.9228	14.7627	2.75846	2.9554	3.06998
B3galt1	98.4375	0.358164	0.613461	-0.704956	0.0490393	0.0832232	Down	0.743699	0.583797	0.827225	0.37319	0.341524	0.235575
B3galt2	121.731	0.385808	2.41879	1.27429	0.000956885	0.00235359	Up	0.487843	0.910517	0.387291	1.02375	0.699542	1.44758
B3galt6	251.693	0.247412	0.392318	-1.3499	4.87E-08	2.26E-07	Down	3.85983	4.73779	4.22601	1.29531	1.35271	0.972352
B3gat3	834.885	0.209576	0.288908	-1.79132	1.26E-17	1.62E-16	Down	30.5542	30.6334	31.9505	6.65139	4.27463	8.93524
B3gnt4	47.4975	0.489015	2.37522	1.24806	0.0107048	0.0213371	Up	0.236791	0.558776	0.318951	0.662804	0.729463	0.508635
B3gnt6	12.4637	1.31405	17.8612	4.15876	0.00155162	0.00367629	Up	0.055502	0.00972942	0	0.174243	0.579848	0.0399965
B3gnt8	25.9801	0.634287	7.34853	2.87746	5.72E-06	2.01E-05	Up	0.0480487	0.0631716	0.102606	0.239979	0.404374	0.533809
B3gnt9	236.058	0.234482	0.640451	-0.642841	0.00611521	0.0128488	Down	4.37911	4.63682	3.24683	1.99912	1.82523	1.85319
B4galt1	3342.08	0.108647	1.62001	0.696005	1.49E-10	9.16E-10	Up	20.8666	19.5308	20.0612	22.5588	21.7848	27.3671
B4galt2	2179.47	0.151069	0.503714	-0.989322	5.80E-11	3.74E-10	Down	30.6303	32.4749	25.646	11.6967	10.2717	10.3611
B4galt3	1096.92	0.150906	1.99578	0.996953	3.94E-11	2.60E-10	Up	14.9521	14.1312	12.7044	17.0393	18.5015	25.8476
B4galt5	4664.1	0.187314	1.67034	0.740144	7.77E-05	0.000229756	Up	32.017	28.0845	34.3347	29.3532	32.6724	55.3734
B4galt7	396.068	0.267322	0.33781	-1.56572	4.71E-09	2.46E-08	Down	8.85342	8.13043	12.2072	1.56496	2.50631	3.27235
B930041F14Rik	8.87525	1.54697	41.3078	5.36834	0.000520012	0.00134252	Up	0.012255	0.0107414	0	0.48966	0.0853546	0.0662349
B9d1	414.467	0.177727	0.656099	-0.608014	0.000623801	0.0015906	Down	17.8438	17.4454	16.6739	7.62183	9.04992	8.11225
B9d2	325.71	0.20547	0.527245	-0.923455	6.98E-06	2.42E-05	Down	6.12662	7.08753	7.59012	2.7803	2.58851	2.59708
BB114814	2.65761	2.2573	45.8774	5.51971	0.0144745	0.0280467	Up	0	0	0	0.0669834	0.102166	0.0211415
BC003331	451.137	0.177788	0.599061	-0.739225	3.21E-05	0.000100992	Down	5.95678	6.86198	6.99189	2.83344	2.93523	2.86176
BC004004	672.992	0.247765	0.380272	-1.3949	1.80E-08	8.81E-08	Down	11.7216	12.8481	12.6187	4.69302	2.38856	3.10503
BC005561	658.861	0.201901	1.67986	0.748342	0.00021016	0.000576847	Up	3.78323	3.87604	3.17091	3.56051	3.60278	6.31328
BC005624	1020.73	0.150567	2.18846	1.12992	6.17E-14	5.56E-13	Up	6.3338	7.6898	7.00867	10.3357	11.952	11.1788
BC017158	608.252	0.166367	0.543509	-0.879624	1.24E-07	5.51E-07	Down	10.7451	9.89791	10.014	3.25366	4.00137	5.01336
BC022687	675.01	0.184991	0.588643	-0.764536	3.58E-05	0.000111768	Down	15.7785	17.5337	17.2163	5.38425	6.99988	9.61548
BC024063	234.454	0.262929	2.62519	1.39242	1.18E-07	5.27E-07	Up	1.86656	2.1452	1.35034	3.77793	3.41591	2.91667
BC027072	2.50135	2.60589	43.4261	5.44049	0.0368192	0.0646736	Up	0	0	0	0.0299592	0	0.056735
BC029214	226.982	0.220945	1.55861	0.640259	0.00375772	0.00824068	Up	3.06928	3.81212	3.70332	3.65315	3.47499	5.00882
BC034090	347.915	0.178672	0.520516	-0.941987	1.35E-07	5.96E-07	Down	1.88943	2.08919	1.79516	0.667831	0.678228	0.853606
BC048403	156.92	0.31687	0.32619	-1.61622	3.39E-07	1.41E-06	Down	2.65485	2.627	2.53413	0.846707	0.397366	0.5893
BC048609	38.0718	0.643927	4.34979	2.12095	0.000988536	0.00242364	Up	0.0975303	0.376132	0.133293	0.946395	0.407573	0.527125
BC049762	117.772	0.334547	9.67461	3.2742	1.28E-22	2.60E-21	Up	0.714417	0.434848	0.745849	4.16285	3.73188	5.61309
BC052040	271.144	0.208617	0.413962	-1.27243	1.06E-09	5.98E-09	Down	2.84349	3.06815	2.82842	0.697527	0.869425	1.09841
BC100451	452.46	0.209806	2.03184	1.02278	1.09E-06	4.24E-06	Up	3.21977	3.01308	4.1702	4.91705	5.52204	4.95747
Baalc	24.5291	0.78759	0.164862	-2.60067	0.000959774	0.00235993	Down	0.36419	0.44109	0.401581	0	0.0691785	0.0835058
Baat	7.58341	1.52843	8.37619	3.06629	0.0448373	0.076808	Up	0	0.0278639	0.0271546	0	0.166062	0.186136
Bach1	2669.48	0.1119	2.34388	1.2289	4.66E-28	1.57E-26	Up	9.68388	8.77564	8.91717	14.4286	14.6783	17.8668
Bach2	231.037	0.319036	0.334421	-1.58026	7.30E-07	2.91E-06	Down	1.11432	0.983635	0.879134	0.279616	0.117175	0.335184
Bad	780.861	0.146068	0.528057	-0.921235	2.85E-10	1.69E-09	Down	24.7372	27.0571	24.7599	8.45524	10.4073	10.6747
Bag1	5675.03	0.202256	2.41864	1.2742	2.98E-10	1.77E-09	Up	89.1274	91.0597	99.8219	174.907	189.41	122.287
Bag2	540.295	0.163325	0.651596	-0.617951	0.000154599	0.000433285	Down	11.8415	14.4328	11.4884	5.42401	5.69272	6.87172
Bag3	3072.75	0.110981	1.94328	0.958496	5.79E-18	7.69E-17	Up	30.2842	30.218	31.1006	41.554	43.0174	45.1469
Bag4	1497.39	0.132599	2.70072	1.43334	3.10E-27	9.56E-26	Up	6.09498	7.19973	5.94059	11.1513	13.0442	13.6937
Bahcc1	1461.06	0.17225	0.499977	-1.00007	6.40E-09	3.30E-08	Down	6.59611	5.65502	5.92113	1.73876	1.96795	3.02127
Baiap2l1	408.058	0.198223	10.4605	3.38688	1.88E-65	7.38E-63	Up	0.970738	0.836665	0.697898	5.42554	6.14132	7.60755
Baiap3	245.456	0.286622	25.9406	4.69714	2.33E-60	6.86E-58	Up	0.139759	0.122498	0.13217	2.49295	2.78985	2.09522
Bambi	197.071	0.244562	2.04855	1.0346	2.33E-05	7.50E-05	Up	0.860182	1.14234	0.921778	1.41346	1.58854	1.33367
Banf1	3984.99	0.194311	1.74306	0.80162	3.70E-05	0.000115137	Up	87.843	91.7944	93.9685	128.174	126.238	88.2115
Bap1	3406.17	0.11077	1.70445	0.76931	3.78E-12	2.81E-11	Up	27.7326	27.2825	29.1578	33.2448	32.0492	39.7477
Bard1	891.926	0.14968	0.412086	-1.27898	1.29E-17	1.66E-16	Down	8.3402	8.60952	8.57751	2.20866	2.28913	3.25035
Barhl1	62.3069	0.408657	1.92735	0.946622	0.0205353	0.0384039	Up	0.279068	0.233483	0.267268	0.265487	0.279772	0.578939
Bax	3713.02	0.148615	1.96566	0.975014	5.36E-11	3.48E-10	Up	36.1705	42.954	48.8406	59.8723	60.534	62.9727
Baz1b	15650.1	0.1147	0.635995	-0.652912	1.25E-08	6.23E-08	Down	96.9188	98.7798	93.9421	39.0035	40.6559	55.8206
Baz2a	3144.21	0.17154	0.501295	-0.996269	6.33E-09	3.26E-08	Down	16.9904	16.3631	17.2421	5.13234	4.94687	8.73986
Bbc3	1211.9	0.15256	1.78224	0.833692	4.64E-08	2.16E-07	Up	9.08489	9.13532	8.79889	11.9944	12.1195	10.7353
Bbip1	222.171	0.217893	0.497718	-1.0066	3.84E-06	1.39E-05	Down	3.98909	4.71669	4.01466	1.56401	1.34104	1.70772
Bbs1	372.338	0.319103	0.522743	-0.935826	0.00336054	0.00744656	Down	3.68408	3.30472	2.66184	0.823259	0.783066	2.19329
Bbs12	277.472	0.262212	0.413163	-1.27522	1.15E-06	4.48E-06	Down	1.48187	1.94956	1.57659	0.531799	0.316786	0.671393
Bbs2	254.449	0.261002	0.431695	-1.21192	3.43E-06	1.25E-05	Down	4.25642	3.69239	3.29957	1.04005	0.824897	1.73324
Bbs7	406.973	0.206975	0.315576	-1.66394	9.03E-16	9.62E-15	Down	7.44387	9.28611	8.01883	1.86681	1.42768	2.43982
Bbs9	470.95	0.179002	0.615811	-0.699441	9.33E-05	0.00027231	Down	5.41305	5.21392	5.4842	2.51112	1.93169	2.81419
Bbx	3349.92	0.143707	0.371076	-1.43021	2.46E-23	5.36E-22	Down	19.4928	17.4294	16.0865	4.01096	4.3107	6.17209
Bcap31	5828.1	0.159384	2.47608	1.30806	2.27E-16	2.57E-15	Up	73.4949	70.781	79.9567	132.033	150.429	119.467
Bcar1	5836.71	0.134368	2.04869	1.0347	1.36E-14	1.30E-13	Up	45.0512	41.3209	42.6874	66.6189	64.3047	60.7463
Bcas2	1671.53	0.149907	1.54841	0.630789	2.58E-05	8.24E-05	Up	31.3405	32.0663	37.8321	36.654	39.6003	37.888
Bcas3	781.275	0.157571	0.506603	-0.981072	4.78E-10	2.79E-09	Down	4.09358	3.96174	3.23955	1.18119	1.40198	1.60422
Bcat2	668.726	0.172585	0.587461	-0.767436	8.72E-06	2.98E-05	Down	10.4352	10.4403	10.131	4.73366	3.41242	5.16614
Bckdk	1842.38	0.192221	0.358166	-1.4813	1.30E-14	1.25E-13	Down	34.5516	35.967	37.5652	9.75079	10.7449	7.37293
Bcl2	388.191	0.265773	0.177423	-2.49474	6.19E-21	1.08E-19	Down	3.96497	3.91085	2.39122	0.45407	0.305042	0.573261
Bcl2l1	5062	0.174507	2.30601	1.2054	4.93E-12	3.63E-11	Up	14.7616	16.4703	17.4009	28.9655	29.2402	22.6903
Bcl2l11	617.623	0.216102	0.556685	-0.845066	9.21E-05	0.000269139	Down	3.00129	2.96071	2.05925	0.80946	1.01199	1.47427
Bcl2l15	25.0847	0.671792	8.25467	3.04521	5.82E-06	2.04E-05	Up	0.0361839	0.0362456	0.048569	0.14015	0.180012	0.437691
Bcl3	83.3257	0.48141	0.108935	-3.19846	3.05E-11	2.04E-10	Down	3.85513	2.31916	3.08641	0.284199	0.0743098	0.384428
Bcl6	1192.46	0.144031	2.34018	1.22662	1.65E-17	2.09E-16	Up	5.13919	4.86863	5.28972	9.00645	8.42311	8.58141
Bcl7a	612.821	0.182983	0.26028	-1.94186	2.61E-26	7.43E-25	Down	9.09162	9.67374	10.2936	1.54543	1.58546	2.46062
Bclaf1	4619.17	0.109892	1.52726	0.610948	2.71E-08	1.30E-07	Up	19.8199	20.9677	20.4207	20.1912	23.5476	24.503
Bcor	1459.2	0.118083	0.385808	-1.37405	2.70E-31	1.21E-29	Down	10.9262	10.7703	10.6749	2.76814	2.93927	3.43088
Bcorl1	641.155	0.254471	0.590744	-0.759394	0.00284316	0.00639555	Down	4.10711	3.08521	3.32303	0.941001	1.38414	2.31634
Bdh2	215.408	0.32024	0.617959	-0.694416	0.0301263	0.0539905	Down	8.69844	9.01925	8.19601	3.29512	2.18601	6.50262
Bdkrb2	89.2615	0.411958	2.11086	1.07783	0.00888711	0.0180217	Up	0.387444	0.485877	0.605887	0.595412	0.467049	1.28864
Bdnf	1693.98	0.249037	1.95394	0.966384	0.00010425	0.000302026	Up	5.72924	7.22374	6.51838	12.0791	8.83792	6.23248
Bdp1	2464.3	0.117438	1.71484	0.778075	3.46E-11	2.30E-10	Up	5.18064	5.18505	5.10342	6.29339	5.60198	7.53111
Becn2	6.02814	2.06998	104.556	6.70814	0.00119248	0.00289121	Up	0	0	0	0.167664	0	0.42335
Begain	11.6077	0.910165	3.80393	1.92749	0.0341974	0.0605154	Up	0.0526697	0.0263798	0.0771247	0.0644226	0.131014	0.257555
Best2	112.889	0.509821	19.944	4.31788	2.47E-17	3.08E-16	Up	0.109478	0.0746328	0.374055	2.48224	2.09688	3.81317
Bet1	224.384	0.260961	0.345982	-1.53123	4.42E-09	2.31E-08	Down	4.05391	3.97492	4.83265	1.13156	0.74466	1.39648
Bet1l	651.999	0.191335	3.61711	1.85484	3.19E-22	6.18E-21	Up	6.63638	6.98899	7.08583	17.6115	20.7821	15.7685
Bfar	388.94	0.173954	0.573572	-0.801954	4.02E-06	1.45E-05	Down	6.5621	6.08906	6.09847	2.33479	2.4071	3.15257
Bfsp1	7.20939	1.59865	0.0199683	-5.64615	0.000412697	0.00108134	Down	0.134512	0.140356	0.12584	0	0	0
Bglap	35.8399	0.680255	27.8153	4.79781	1.75E-12	1.35E-11	Up	0.164559	0.384627	0.0468544	4.38342	3.43842	4.15054
Bgn	102249	0.200603	2.73631	1.45223	4.51E-13	3.71E-12	Up	961.798	849.593	699.505	1973.6	1658.54	1294.02
Bhlha15	43.45	0.686069	7.00533	2.80845	4.25E-05	0.000131048	Up	0.0517072	0.161861	0.132502	0.147572	0.874614	0.785161
Bhlhb9	1076.03	0.149861	0.352179	-1.50562	9.49E-24	2.15E-22	Down	17.1931	18.3476	15.2446	4.27783	3.58222	5.22865
Bhlhe40	3506.25	0.145317	2.25967	1.17611	5.80E-16	6.28E-15	Up	25.9117	22.9112	29.6889	42.3117	42.4874	44.6748
Bhlhe41	77.966	0.438672	6.26189	2.6466	1.61E-09	8.89E-09	Up	0.137294	0.188027	0.076961	0.716328	0.635002	0.440585
Bicc1	570.56	0.202501	0.573708	-0.801612	7.54E-05	0.000223582	Down	5.40696	4.79363	4.82678	2.34678	2.12268	1.73978
Bicd2	5506.6	0.149791	1.96573	0.975068	7.54E-11	4.81E-10	Up	21.6221	20.9615	20.3144	33.1904	29.0376	27.1305
Bid	558.28	0.192878	0.346238	-1.53017	2.13E-15	2.19E-14	Down	12.6579	15.6465	12.8011	2.80146	3.02085	4.68835
Bin3	213.076	0.224523	0.35348	-1.5003	2.35E-11	1.60E-10	Down	3.15354	3.59135	3.24368	0.730876	0.904554	0.94909
Birc2	368.752	0.200598	0.482917	-1.05015	1.65E-07	7.17E-07	Down	4.18334	4.87238	4.49617	1.38933	1.31246	2.12745
Birc3	233.717	0.252684	0.547852	-0.868141	0.00059107	0.00151193	Down	3.61054	3.61949	2.5141	1.42824	0.994005	1.45587
Birc5	2240.29	0.152961	1.67226	0.741801	1.24E-06	4.79E-06	Up	16.0986	18.4924	21.2213	23.4886	20.8259	23.7511
Bivm	582.026	0.219341	0.623126	-0.682405	0.00186352	0.00435258	Down	6.52173	6.92107	5.4259	2.29855	2.20368	4.22194
Blcap	1309.88	0.161721	2.38499	1.25398	8.90E-15	8.71E-14	Up	13.4528	11.9896	14.4198	21.2018	25.518	22.4561
Bloc1s1	966.576	0.223318	1.5254	0.609191	0.00637381	0.0133408	Up	46.6227	54.0242	31.0831	50.9128	52.0794	41.2854
Bloc1s2	948.08	0.145393	2.14261	1.09937	3.99E-14	3.66E-13	Up	17.9165	19.2915	18.8553	30.8576	26.7933	29.6525
Bloc1s3	205.426	0.251658	0.40752	-1.29506	2.66E-07	1.12E-06	Down	5.5937	5.37471	5.65288	1.96745	1.28036	1.65593
Bloc1s4	1180.9	0.232358	4.20027	2.07048	5.07E-19	7.44E-18	Up	13.4592	13.7366	12.4418	44.6712	46.5908	27.7999
Bloc1s5	194.807	0.23762	0.414919	-1.2691	9.25E-08	4.16E-07	Down	3.94741	4.54961	3.89394	1.36019	1.04633	1.32525
Bloc1s6	395.992	0.185269	0.467262	-1.0977	3.13E-09	1.67E-08	Down	5.57979	5.80682	6.18571	1.64184	2.12121	2.26248
Blvra	435.326	0.178506	0.65713	-0.605749	0.000690188	0.00174417	Down	12.1308	14.8764	12.5854	6.38932	5.3788	7.22231
Blzf1	779.599	0.153879	2.25546	1.17342	2.43E-14	2.28E-13	Up	4.60156	4.12794	4.4626	7.33735	6.13099	8.30152
Bmf	804.814	0.277602	0.296028	-1.75619	2.51E-10	1.50E-09	Down	10.2746	8.98422	7.07528	1.17016	1.47882	3.20086
Bmp8a	14.2863	1.29499	66.9322	6.06463	2.82E-06	1.04E-05	Up	0.010925	0	0.00933192	0.3118	0.171206	0.511739
Bmper	156.356	0.270888	0.510481	-0.970071	0.000342178	0.00090966	Down	2.31267	1.91207	1.96364	0.610779	0.913558	0.783542
Bmpr2	2915.44	0.17074	0.403658	-1.30879	1.78E-14	1.69E-13	Down	15.6237	13.8995	13.1411	3.63924	3.28612	5.81886
Bmt2	1541.65	0.134403	2.31152	1.20884	2.38E-19	3.60E-18	Up	8.30743	7.61478	8.42139	13.483	13.6767	13.7918
Bnip1	803.383	0.149053	1.64814	0.720839	1.32E-06	5.10E-06	Up	12.509	12.5912	12.4414	12.8172	16.3357	16.0273
Bnipl	26.3378	0.790194	5.29563	2.4048	0.00233994	0.00535333	Up	0.2939	0.0644003	0.17573	0.88073	0.179111	1.03249
Boc	176.232	0.313367	0.471467	-1.08477	0.000536833	0.00138291	Down	2.43284	2.12196	1.62192	0.491113	0.568259	1.11177
Bod1	2317.6	0.144054	1.89085	0.919032	1.77E-10	1.08E-09	Up	40.8738	43.0202	46.2312	57.3641	64.1871	57.1272
Bod1l	5327.9	0.135308	0.640204	-0.643396	1.98E-06	7.45E-06	Down	21.9179	23.8554	24.0424	9.88657	9.14051	13.9023
Bola1	137.715	0.387383	0.401258	-1.3174	0.000671986	0.00170211	Down	7.63995	8.45076	7.89849	1.32758	3.82887	1.82842
Bola2	1201.84	0.205242	2.06095	1.04331	3.71E-07	1.54E-06	Up	76.0172	93.1432	96.0333	143.3	144.717	105.487
Boll	10.354	1.37965	47.1147	5.55811	5.61E-05	0.000169809	Up	0.0141795	0	0	0.121405	0.123449	0.217137
Borcs5	117.911	0.300282	0.427389	-1.22638	4.43E-05	0.000136146	Down	3.47254	3.47167	2.79237	0.851695	0.826666	1.39295
Borcs7	130.262	0.288749	0.399323	-1.32437	4.51E-06	1.61E-05	Down	3.35678	3.63012	2.77447	0.706457	0.988167	1.1747
Borcs8	335.382	0.218044	0.62322	-0.682186	0.00175602	0.00412588	Down	6.22604	5.40559	5.90349	3.10121	2.11364	2.71599
Bpgm	635.332	0.163915	0.481621	-1.05403	1.27E-10	7.90E-10	Down	14.5594	14.363	16.0029	4.38667	5.45797	6.03963
Bphl	163.798	0.278638	0.611403	-0.709804	0.0108528	0.0216011	Down	6.1384	6.57029	4.19791	2.04661	2.79695	2.68719
Bpi	8.4199	1.59101	74.0528	6.21048	9.48E-05	0.000276276	Up	0.0134123	0	0	0.382787	0.116769	0.193306
Braf	1079.79	0.181932	0.518886	-0.94651	1.97E-07	8.47E-07	Down	4.03821	4.17986	3.38037	1.18735	1.22314	2.04043
Brca2	1462.29	0.175249	0.31582	-1.66282	2.35E-21	4.23E-20	Down	7.1868	6.94492	6.11552	1.32088	1.23896	2.17054
Brd1	5372.15	0.0992911	2.25576	1.17361	3.08E-32	1.50E-30	Up	14.277	14.1233	13.3181	21.172	21.2661	26.4512
Brd2	35662.1	0.13217	5.8719	2.55383	3.49E-83	2.96E-80	Up	55.6607	56.7825	63.2064	259.658	246.351	243.172
Brd8	3677.87	0.103025	2.67218	1.41802	4.21E-43	4.53E-41	Up	10.9851	11.1964	11.3603	20.7209	20.352	24.4754
Brf2	717.662	0.213028	2.64542	1.4035	4.45E-11	2.92E-10	Up	5.63554	7.08672	5.26281	11.4477	13.3827	9.37625
Bri3	1486.38	0.14786	0.50476	-0.98633	2.55E-11	1.72E-10	Down	62.1895	66.5679	68.2339	23.9672	19.5099	29.5124
Brinp1	51.5737	0.518934	0.15459	-2.69348	2.10E-07	8.99E-07	Down	0.830386	0.940682	1.258	0.156504	0.0545618	0.127019
Brinp3	22.4324	0.838764	0.301225	-1.73108	0.0390318	0.0680377	Down	0.243284	0.509398	0.25976	0.0096435	0.152971	0.0608743
Brip1	934.218	0.133127	0.601471	-0.733433	3.60E-08	1.70E-07	Down	6.36826	6.42161	6.07023	2.38893	2.79162	3.12348
Brix1	1185.75	0.146002	2.21113	1.14478	4.47E-15	4.49E-14	Up	10.2168	10.2392	11.2132	17.4755	14.3766	19.3874
Brk1	1603.28	0.136474	0.523423	-0.933952	7.73E-12	5.56E-11	Down	72.0093	71.4231	75.4053	29.3446	24.3165	29.8281
Brms1l	1023.05	0.152669	0.49947	-1.00153	5.38E-11	3.49E-10	Down	18.1957	22.6885	19.7581	6.98445	6.27592	8.94696
Brpf1	3021.64	0.107671	1.85157	0.888749	1.53E-16	1.76E-15	Up	15.4966	15.0913	15.3654	19.2361	20.7274	22.1219
Brsk2	140.89	0.272473	2.29017	1.19545	1.15E-05	3.85E-05	Up	0.833044	0.582152	0.673106	1.02811	1.2251	1.23714
Brwd3	657.954	0.182533	0.614959	-0.701438	0.000121642	0.000348323	Down	2.71212	2.62918	2.78232	1.20143	0.913238	1.56239
Bscl2	834.944	0.160359	6.73023	2.75066	5.96E-66	2.53E-63	Up	2.90463	3.47819	3.19745	15.485	13.018	18.7759
Bsdc1	2127.45	0.112288	2.0049	1.00353	3.99E-19	5.95E-18	Up	18.352	19.8649	19.1994	25.1339	26.792	32.4054
Bsg	29369.6	0.18848	2.98883	1.57958	5.26E-17	6.37E-16	Up	280.908	289.999	383.547	656.765	807.154	603.559
Bst2	27.8955	0.885503	0.283314	-1.81953	0.0398987	0.0693579	Down	2.52838	3.02469	0.933921	0.438811	0.832901	0
Btbd1	1582.9	0.14249	0.500219	-0.999367	2.32E-12	1.77E-11	Down	16.3589	14.6931	15.7672	5.80316	5.69869	5.49945
Btbd10	1282.82	0.127468	1.59896	0.677133	1.08E-07	4.83E-07	Up	4.85207	4.93575	4.77523	5.62749	5.58693	5.71316
Btbd18	87.4205	0.441562	2.67654	1.42037	0.00129678	0.00312331	Up	0.593985	0.674882	0.256817	1.30805	0.702275	0.911575
Btbd3	809.104	0.154267	1.68047	0.748862	1.21E-06	4.68E-06	Up	4.58894	4.13928	4.70111	5.15514	5.76238	5.51773
Btbd6	124.776	0.297728	2.85293	1.51244	3.78E-07	1.57E-06	Up	0.574252	0.462147	0.432545	0.908854	0.790831	1.39195
Btbd7	4120.28	0.130551	1.54105	0.623915	1.76E-06	6.66E-06	Up	11.7357	10.222	10.2633	10.0939	11.6381	14.771
Btf3	10055.6	0.179062	1.97298	0.980374	4.37E-08	2.04E-07	Up	201.47	234.416	246.041	368.364	330.219	271.269
Btf3l4	828.836	0.13636	0.595699	-0.747344	4.24E-08	1.98E-07	Down	9.35818	10.1937	8.82142	3.71796	3.87917	4.77327
Btg1	11770.8	0.119366	1.90536	0.930061	6.61E-15	6.54E-14	Up	60.1013	61.1593	62.8636	76.2227	91.7101	87.6611
Btg2	1158.22	0.222283	2.78917	1.47984	2.79E-11	1.87E-10	Up	7.18441	6.79009	8.55363	15.664	18.0151	11.5768
Btg3	162.2	0.267765	0.506549	-0.981225	0.000247827	0.000673945	Down	5.64868	5.709	5.81514	1.70666	1.73004	3.0165
Bub3	6210.91	0.122389	2.19081	1.13147	2.36E-20	3.88E-19	Up	63.8305	67.5357	71.8597	106.669	108.667	108.568
Bud13	625.158	0.149434	1.95324	0.96587	1.02E-10	6.40E-10	Up	6.99705	7.48877	7.34895	10.1206	10.4015	10.5048
Bysl	2790.15	0.161964	2.71693	1.44198	5.43E-19	7.95E-18	Up	14.2349	13.7556	16.2996	31.3163	29.309	26.5543
Bzw1	6548	0.1093	1.55399	0.635975	5.93E-09	3.07E-08	Up	49.0013	54.9247	52.8818	58.873	56.3616	62.2546
Bzw2	1087.4	0.163606	0.595702	-0.747338	4.93E-06	1.75E-05	Down	15.4765	17.5429	15.6751	6.91111	7.73018	6.33618
C030006K11Rik	360.29	0.20255	0.614748	-0.701932	0.000529279	0.00136483	Down	8.77265	9.83909	9.30515	4.38562	4.34638	3.66522
C130026I21Rik	276.844	0.22642	0.536638	-0.897979	7.31E-05	0.00021724	Down	3.42824	3.33558	3.22335	0.921832	1.33642	1.70538
C130050O18Rik	128.609	0.300071	1.73692	0.796528	0.0079435	0.016294	Up	0.596955	0.663512	0.506212	0.574076	0.617633	1.08325
C1galt1	585.481	0.165982	0.563582	-0.827302	6.22E-07	2.51E-06	Down	14.7342	12.9478	13.6073	4.8842	5.16211	7.08319
C1qbp	8853.22	0.175863	2.79934	1.48509	3.05E-17	3.76E-16	Up	135.027	154.15	165.984	325.988	335.33	258.052
C1qtnf1	346.326	0.277085	0.100287	-3.3178	4.87E-33	2.52E-31	Down	5.40935	4.76663	3.04602	0.344297	0.260469	0.356432
C1qtnf6	733.996	0.198818	0.154534	-2.694	7.92E-42	7.71E-40	Down	19.8794	16.9577	15.6007	2.04759	1.40642	2.48235
C1rl	207.251	0.293432	0.330813	-1.59591	5.36E-08	2.47E-07	Down	4.66135	4.03973	3.12416	1.14599	0.607974	1.08511
C1s1	1236.96	0.209289	0.511388	-0.96751	3.79E-06	1.37E-05	Down	23.0768	23.673	13.4126	7.70588	6.89042	7.6765
C1s2	206.552	0.284663	0.611105	-0.710507	0.0125616	0.0247002	Down	3.61777	3.61663	2.07914	1.5226	1.20471	1.38163
C2	20.8336	0.902237	8.15861	3.02832	0.000789463	0.00197256	Up	0.0596248	0.113232	0.0254651	0.283615	0.0865167	0.85935
C2cd2	439.719	0.165482	0.448915	-1.15549	2.90E-12	2.19E-11	Down	2.81914	2.88663	2.95662	0.874138	0.877382	1.09766
C2cd2l	650.05	0.211772	0.573704	-0.801621	0.000153527	0.000430675	Down	6.58532	6.88178	8.19177	2.63677	2.29963	4.28937
C2cd3	1463.6	0.135771	0.572597	-0.804409	3.13E-09	1.67E-08	Down	9.03806	8.65764	8.75378	3.05586	3.90006	4.13568
C3	359.327	0.326158	0.433683	-1.20529	0.000219539	0.000601079	Down	4.36902	4.14337	2.50375	1.26708	0.579782	1.67239
C330006A16Rik	1606.02	0.165339	0.554187	-0.851556	2.60E-07	1.10E-06	Down	30.1723	28.8062	28.7421	11.9902	12.9082	10.2152
C330018D20Rik	70.2234	0.355695	0.554439	-0.850898	0.0167472	0.0319663	Down	1.05026	1.28559	1.2142	0.503881	0.37836	0.55459
C330021F23Rik	110.679	0.381126	2.2419	1.16472	0.00224307	0.00514557	Up	1.06979	2.07422	1.66144	3.44639	2.22964	2.04412
C3ar1	52.7578	0.412862	4.87213	2.28455	3.14E-08	1.49E-07	Up	0.165019	0.19285	0.120073	0.479685	0.532101	0.693687
Cab39l	401.137	0.250924	0.573917	-0.801087	0.00141021	0.00337049	Down	5.55193	5.74921	5.18853	1.89546	3.10544	1.82837
Cabin1	3714.16	0.126141	0.663402	-0.592045	2.69E-06	9.92E-06	Down	24.1751	21.6702	22.212	9.81136	11.733	11.3604
Cabp4	32.1747	0.620204	3.80113	1.92643	0.00189561	0.00442346	Up	0.262571	0.598369	0.164474	0.899255	1.15823	0.725333
Cacfd1	582.671	0.165595	0.55852	-0.840319	3.88E-07	1.61E-06	Down	5.91102	5.99021	4.85081	2.06828	2.01178	2.77845
Cacna1a	2058.32	0.548651	0.468289	-1.09453	0.046049	0.0786372	Down	11.4148	12.1797	9.1241	6.03122	2.72583	2.07049
Cacna1c	298.036	0.361165	0.238978	-2.06505	1.08E-08	5.41E-08	Down	1.34121	1.40207	0.690176	0.294088	0.122463	0.167962
Cacnb3	3183.19	0.125808	0.577535	-0.79202	3.06E-10	1.82E-09	Down	36.1673	34.6405	35.8582	15.4571	12.765	16.7895
Cacng1	4.00849	2.01642	69.63	6.12164	0.00239824	0.00547525	Up	0	0	0	0.249336	0.03803	0.275437
Cacng7	321.305	0.271458	0.558161	-0.841247	0.00194177	0.00451673	Down	4.95448	3.73486	4.20117	1.05123	2.13785	2.12088
Cactin	4089.91	0.157944	1.90972	0.933358	3.43E-09	1.82E-08	Up	38.6789	36.8354	41.8793	61.4713	50.1	50.8982
Cacul1	4825.23	0.116284	2.4545	1.29543	7.99E-29	2.89E-27	Up	14.7293	13.3514	13.1219	24.9507	22.9816	25.6903
Cadm4	24.4705	0.629726	3.18169	1.66979	0.00801065	0.0164152	Up	0.121924	0.277851	0.218705	0.36537	0.339675	0.768796
Calcoco1	485.03	0.375668	0.210795	-2.24609	2.25E-09	1.22E-08	Down	10.1786	12.3058	9.87854	0.517799	1.89545	2.71544
Calcr	4.55225	2.24056	78.9348	6.30259	0.00490897	0.0105284	Up	0	0	0	0.0379301	0	0.167603
Cald1	7856.17	0.143626	0.409919	-1.28659	3.31E-19	4.96E-18	Down	66.567	67.6323	57.629	20.9538	18.0073	17.8956
Calm3	13428.6	0.20705	2.1405	1.09795	1.14E-07	5.07E-07	Up	143.571	148.451	149.032	277.656	232.003	166.833
Caln1	3.1076	2.5741	53.8042	5.74965	0.0255059	0.0466276	Up	0	0	0	0	0.00465507	0.0529807
Calr	37543.6	0.144277	2.7554	1.46226	3.86E-24	9.08E-23	Up	412.484	359.097	399.301	846.421	759.738	732.135
Calu	19356.5	0.135337	2.281	1.18967	1.49E-18	2.10E-17	Up	131.059	132.27	129.309	234.811	210.546	203.048
Camk1	1366.63	0.124935	0.614598	-0.702286	1.90E-08	9.25E-08	Down	42.6734	45.7379	45.9978	19.0084	20.0675	21.1592
Camk2a	68.4141	0.54379	0.273151	-1.87223	0.000575451	0.00147444	Down	0.897325	0.824761	0.546892	0.235332	0.152022	0.043692
Camk2b	178.116	0.284913	0.560934	-0.834097	0.00341648	0.00755517	Down	1.6095	1.887	1.62235	0.516954	0.928157	0.643328
Camk4	136.096	0.429366	6.85314	2.77676	9.99E-11	6.27E-10	Up	0.144904	0.0697648	0.092395	0.40482	0.277187	0.90083
Camkk2	2015.38	0.134874	0.418699	-1.25602	1.25E-20	2.12E-19	Down	13.9923	12.7742	13.2571	3.48403	3.7474	5.10726
Camkmt	143.122	0.328601	0.339405	-1.55892	2.09E-06	7.83E-06	Down	0.923544	1.23077	1.02641	0.151877	0.340749	0.303078
Camsap1	3709.24	0.113991	1.7111	0.774926	1.06E-11	7.49E-11	Up	11.2915	10.6726	11.3416	12.9697	12.4795	16.354
Camsap2	3897.45	0.115925	1.71718	0.780042	1.71E-11	1.18E-10	Up	14.4528	12.7549	12.6492	15.3012	15.3114	19.5486
Camta1	157.668	0.305579	0.600298	-0.73625	0.0159805	0.0306657	Down	0.588224	0.659731	0.413198	0.251267	0.16172	0.317222
Cant1	1614.17	0.123457	0.533858	-0.905471	2.23E-13	1.89E-12	Down	12.7912	12.7467	12.5077	4.26717	5.11239	5.47744
Canx	49708.8	0.124177	2.2803	1.18922	1.00E-21	1.86E-20	Up	256.406	257.127	290.229	424.48	461.49	448.57
Capn12	63.5236	0.619411	2.84215	1.50698	0.0149771	0.0289354	Up	0.689623	0.36267	0.191445	0.455143	0.420276	1.81703
Capn3	7.32133	1.08037	4.88898	2.28953	0.0340718	0.0603328	Up	0.0225986	0.02641	0.0321721	0.161241	0.0655821	0.0542842
Capn5	113.605	0.482133	0.311945	-1.68064	0.000490595	0.00127107	Down	1.59521	1.48408	1.01846	0.0854607	0.331797	0.549277
Capn6	1139.16	0.277089	0.616126	-0.698704	0.0116828	0.0230997	Down	17.4253	19.7442	8.33571	8.06004	5.27786	6.87262
Capns1	6949.3	0.234816	1.9196	0.940806	6.16E-05	0.0001853	Up	79.7025	80.1157	81.8284	134.213	124.543	72.4072
Caprin2	133.338	0.415801	0.437633	-1.19221	0.00414051	0.00900781	Down	0.620296	0.689238	0.652918	0.0731827	0.242379	0.329974
Capza1	2651.84	0.122103	1.75262	0.809513	3.36E-11	2.23E-10	Up	23.0099	21.447	24.3165	28.6234	28.1218	31.2354
Capzb	4316.5	0.16878	1.54384	0.626523	0.000205564	0.000565247	Up	63.0435	61.7027	67.5534	76.1082	77.4196	60.7728
Car13	1830.39	0.199259	1.59689	0.675266	0.000701761	0.00177137	Up	22.7775	24.8427	22.2773	30.8726	28.4769	20.7339
Car14	74.4371	0.488108	3.04395	1.60594	0.00100136	0.00245234	Up	0.84834	0.774982	0.295978	0.937775	2.03888	1.22699
Car6	574.841	0.308054	0.629216	-0.668372	0.0300324	0.0538681	Down	13.5209	17.2133	27.62	11.4398	8.28176	6.73759
Card19	604.065	0.193822	0.227598	-2.13544	3.15E-28	1.09E-26	Down	39.833	36.8079	42.9683	6.24899	5.08334	8.74904
Card9	15.8077	0.800464	3.64024	1.86403	0.0198755	0.0372867	Up	0.133194	0.0466973	0.0834323	0.32945	0.108229	0.255956
Carf	78.7737	0.40408	0.257386	-1.95799	1.26E-06	4.88E-06	Down	0.725741	0.509503	0.671072	0.0754102	0.159493	0.12694
Carhsp1	3076.86	0.128119	1.51446	0.598801	2.96E-06	1.08E-05	Up	29.1356	29.1162	31.7179	31.9092	34.2054	33.0204
Carns1	91.0652	0.374427	0.4947	-1.01537	0.00669171	0.0139489	Down	0.789076	1.0214	0.946296	0.27591	0.464052	0.244776
Casc1	27.1854	0.852141	4.08052	2.02875	0.0172765	0.0328886	Up	0.0382066	0.0837194	0.05548	0.0163562	0.186273	0.351044
Casc5	1644.06	0.184864	0.540531	-0.887552	1.58E-06	6.01E-06	Down	9.89034	11.8925	10.0351	3.18044	3.61169	5.95797
Casd1	614.955	0.249224	0.274919	-1.86292	7.73E-14	6.89E-13	Down	8.99859	9.32418	7.50742	1.44241	1.11612	2.73156
Cask	1900.66	0.116718	0.519672	-0.944328	5.93E-16	6.42E-15	Down	10.9187	11.4462	10.3062	3.75025	3.78979	4.9028
Caskin1	118.061	0.332449	7.33694	2.87518	5.22E-18	6.98E-17	Up	0.138831	0.196567	0.103383	0.72641	0.867769	0.731105
Casp12	411.699	0.225929	0.220449	-2.18148	4.65E-22	8.89E-21	Down	10.3048	10.917	7.96018	1.1082	1.78562	1.82958
Casp6	177.146	0.247112	0.515604	-0.955665	0.000110031	0.000317272	Down	5.29056	6.04233	6.69494	2.28777	2.17119	2.31063
Casp7	231.102	0.245359	0.34837	-1.52131	5.63E-10	3.26E-09	Down	4.51211	5.37097	4.75458	0.984093	1.52672	1.20691
Casp9	310.392	0.268246	0.154635	-2.69307	1.02E-23	2.30E-22	Down	5.20911	5.59939	4.91576	0.413501	0.445884	0.959101
Cass4	31.505	0.557598	0.244933	-2.02954	0.00027286	0.000736911	Down	0.594738	0.521283	0.441487	0.111138	0.0739693	0.0892889
Cast	2608.62	0.108198	0.462126	-1.11364	7.60E-25	1.90E-23	Down	23.4218	23.6971	22.6088	6.95214	7.67471	8.96377
Catsper1	5.14935	1.81485	44.8827	5.48809	0.0024946	0.00567576	Up	0.00876991	0	0	0.175205	0.0610815	0.0315994
Catsper2	122.015	0.32716	2.40105	1.26367	0.000112216	0.000323267	Up	0.73235	0.771405	0.504837	1.30175	0.771822	1.4467
Catsper4	2.74214	2.52875	47.6159	5.57337	0.0275239	0.0499111	Up	0	0	0	0.0923041	0	0.13984
Catsperd	69.9816	0.474308	3.02203	1.59552	0.000768531	0.00192498	Up	0.292769	0.312597	0.200062	0.250669	0.620999	0.949402
Catsperg1	8.42474	1.24277	0.177311	-2.49565	0.0446293	0.0764944	Down	0.081695	0.126161	0.0365526	0.0222055	0.00677377	0
Cav2	1088.14	0.145588	0.625506	-0.676904	3.33E-06	1.21E-05	Down	16.1413	15.6463	13.7942	6.82725	5.7768	8.26611
Cbarp	411.01	0.214537	1.70257	0.767712	0.000345623	0.00091802	Up	3.38969	2.39703	2.21688	2.86418	3.46319	3.61601
Cblb	457.107	0.231538	0.341767	-1.54892	2.24E-11	1.52E-10	Down	3.04161	2.73326	2.34272	0.806237	0.458456	0.751049
Cbll1	1059.54	0.141492	3.44151	1.78304	2.07E-36	1.39E-34	Up	3.54012	3.33157	3.69685	8.50476	9.0057	8.97686
Cbln3	4.16204	1.87889	0.0346252	-4.85204	0.00981161	0.0197186	Down	0.100136	0.0633885	0.0380153	0	0	0
Cbr2	598.118	0.304273	0.639905	-0.64407	0.034281	0.060626	Down	29.7352	31.7246	19.9471	18.0337	10.5783	8.35882
Cbr4	66.7922	0.373334	0.513476	-0.961631	0.0100012	0.0200511	Down	2.47429	3.6145	2.93876	0.941552	1.06682	1.40097
Cbs	15.1474	0.854912	5.4951	2.45815	0.0040362	0.00879967	Up	0.095579	0.0418871	0.0571491	0.381895	0.0832122	0.309947
Cbx2	1925.43	0.111187	1.85027	0.887732	1.42E-15	1.48E-14	Up	8.31753	8.28029	8.45323	10.6175	10.5119	12.7879
Cbx3	2429.18	0.128067	1.8226	0.866002	1.36E-11	9.52E-11	Up	25.404	24.8526	22.0053	32.8693	30.792	31.9116
Cbx7	383.764	0.223987	0.597016	-0.74416	0.00089269	0.00220955	Down	3.37795	3.77144	3.33622	1.26964	1.15535	2.21873
Cby1	426.475	0.250611	0.41919	-1.25432	5.58E-07	2.27E-06	Down	17.4136	20.2475	19.8073	7.36039	3.68457	6.47294
Cc2d1a	2125.98	0.141284	0.619716	-0.690321	1.03E-06	4.02E-06	Down	30.0347	28.3318	27.9019	10.6229	12.0909	16.7028
Cc2d1b	2231.4	0.12636	0.58638	-0.770093	1.10E-09	6.16E-09	Down	22.0224	21.7044	20.3178	7.55872	9.08602	10.9237
Cc2d2a	616.259	0.212477	0.642118	-0.639089	0.00263141	0.00595602	Down	4.38891	4.86286	4.42336	1.61219	1.75512	3.16279
Ccdc102a	703.097	0.181658	0.619516	-0.690785	0.000143139	0.000403683	Down	15.056	14.1522	10.3708	5.64055	5.18476	7.10227
Ccdc106	133.74	0.286464	3.39392	1.76295	7.55E-10	4.32E-09	Up	0.969697	0.849932	0.898789	1.69289	2.65842	2.39746
Ccdc107	358.429	0.226729	0.403205	-1.31041	7.49E-09	3.82E-08	Down	20.324	21.039	22.2714	7.38393	5.90646	5.17898
Ccdc108	12.1091	1.28484	28.9121	4.8536	0.000158351	0.000442907	Up	0	0.0140104	0	0.0855375	0.0347909	0.187184
Ccdc112	115.508	0.304533	0.54318	-0.880498	0.00383651	0.00840142	Down	1.4046	1.90379	1.39768	0.475261	0.693373	0.704364
Ccdc114	28.8857	0.572005	3.39727	1.76438	0.00203863	0.00472193	Up	0.134524	0.142732	0.127003	0.464759	0.283549	0.2296
Ccdc115	521.786	0.208252	2.31252	1.20947	6.33E-09	3.26E-08	Up	5.91758	7.36135	7.73997	12.3147	12.5846	10.2445
Ccdc116	55.7429	0.510891	8.83678	3.14352	7.60E-10	4.34E-09	Up	0.0645476	0.0499195	0.0713515	0.184219	0.456178	0.588278
Ccdc117	1848.38	0.123287	1.84445	0.88319	7.85E-13	6.30E-12	Up	14.9523	14.3376	14.2233	17.2701	17.8993	23.7932
Ccdc12	410.669	0.186848	0.549529	-0.863733	3.79E-06	1.37E-05	Down	22.4023	23.7308	27.2818	9.72742	9.64039	10.0322
Ccdc122	38.2268	0.573681	0.192191	-2.37939	3.36E-05	0.000105199	Down	1.09598	1.56732	1.35497	0.288098	0.150659	0.103921
Ccdc124	2448.48	0.189645	1.92211	0.942692	6.67E-07	2.68E-06	Up	47.1349	50.0322	55.1043	77.3537	76.5546	56.9391
Ccdc125	16.0188	1.09313	21.6854	4.43865	4.90E-05	0.000149849	Up	0	0.0431265	0	0.21064	0.208066	0.265932
Ccdc126	146.846	0.3021	0.624278	-0.679739	0.0244462	0.0448943	Down	2.43979	3.00664	2.73416	0.996863	0.907739	1.89719
Ccdc127	2168.47	0.120117	2.3074	1.20627	9.92E-24	2.24E-22	Up	6.0845	5.77142	5.48903	9.76192	9.36774	9.97267
Ccdc13	24.8459	0.74787	9.08309	3.18318	2.08E-05	6.73E-05	Up	0.0158154	0.046207	0.0495337	0.0977972	0.238664	0.436888
Ccdc136	844.047	0.170912	0.248065	-2.01121	5.74E-32	2.70E-30	Down	6.17765	6.46796	5.09629	0.93067	0.914791	1.39255
Ccdc137	1046.13	0.161325	3.67808	1.87895	2.38E-31	1.07E-29	Up	5.71865	5.68724	5.37249	14.8025	16.2242	13.6225
Ccdc14	298.826	0.222175	0.382772	-1.38544	4.49E-10	2.63E-09	Down	3.2812	2.96376	3.14078	0.822079	0.654195	1.17324
Ccdc141	39.9713	0.59416	7.84546	2.97186	5.68E-07	2.30E-06	Up	0.0256875	0.0675448	0.0501526	0.151861	0.217249	0.482614
Ccdc15	275.549	0.221671	0.440793	-1.18183	9.74E-08	4.36E-07	Down	0.963041	1.0814	0.973163	0.337082	0.237293	0.399376
Ccdc150	16.5132	0.877363	4.99526	2.32056	0.00817085	0.01671	Up	0.0377811	0.0110383	0.0502007	0.0838657	0.211975	0.0605028
Ccdc151	35.9484	0.531569	0.480497	-1.0574	0.0466782	0.0795782	Down	0.781861	0.70333	0.676638	0.117444	0.322436	0.333612
Ccdc152	3.46521	2.0311	0.0416123	-4.58685	0.0239267	0.0440621	Down	0.492469	0.101564	0.27219	0	0	0
Ccdc154	76.6222	0.422571	8.84236	3.14443	9.98E-14	8.80E-13	Up	0.227815	0.192283	0.151352	0.722427	1.21941	1.80892
Ccdc159	106.373	0.353955	0.382649	-1.38591	9.02E-05	0.000264031	Down	3.4785	2.92088	2.48362	1.00413	0.485473	0.980682
Ccdc162	56.4683	0.468386	10.1091	3.33758	1.04E-12	8.18E-12	Up	0.0411878	0.0694247	0.0297692	0.397862	0.308936	0.313936
Ccdc163	471.653	0.233767	0.366674	-1.44743	5.95E-10	3.44E-09	Down	13.6203	13.8398	14.3962	2.53688	3.29049	5.62381
Ccdc167	275.763	0.231852	1.64058	0.714202	0.00206709	0.00478059	Up	1.61483	1.43578	1.17265	1.42113	1.40183	2.28882
Ccdc168	179.869	0.413941	18.4374	4.20456	3.07E-24	7.32E-23	Up	0.0208199	0.0557592	0.0167959	0.316906	0.336338	0.620976
Ccdc170	10.0812	0.957974	8.47851	3.08381	0.00128596	0.00309968	Up	0.0276634	0.00969869	0.0141777	0.126322	0.0867025	0.0996754
Ccdc171	278.314	0.238891	0.326374	-1.6154	1.36E-11	9.52E-11	Down	2.27069	2.23226	2.10716	0.362911	0.499758	0.739623
Ccdc173	23.1469	0.672087	0.312739	-1.67697	0.0125898	0.0247397	Down	0.447558	0.235369	0.229377	0.0425777	0.0727346	0.0967574
Ccdc174	514.249	0.192445	2.75052	1.4597	3.32E-14	3.08E-13	Up	4.72967	5.04238	3.77777	7.34953	8.21561	11.8801
Ccdc18	173.416	0.287843	0.51618	-0.954054	0.000918086	0.00226581	Down	1.54659	1.68972	1.07683	0.426559	0.460141	0.757062
Ccdc181	250.386	0.223923	0.441501	-1.17951	1.38E-07	6.09E-07	Down	6.80425	6.94773	7.09047	1.76	2.60601	2.37179
Ccdc188	106.177	0.445133	25.4079	4.66721	1.01E-25	2.70E-24	Up	0.159582	0.0987333	0.0721649	1.16541	2.50081	2.4522
Ccdc189	39.5514	0.491513	0.507236	-0.97927	0.046332	0.0790762	Down	0.757114	0.720953	0.654695	0.360134	0.179029	0.235753
Ccdc191	125.2	0.32685	0.433424	-1.20615	0.000224056	0.000612899	Down	1.25117	1.60025	1.22009	0.398464	0.551656	0.319249
Ccdc27	8.22019	1.61184	142.423	7.15404	9.06E-06	3.09E-05	Up	0	0	0	0.305853	0.197577	0.136284
Ccdc28a	45.0677	0.529672	0.251437	-1.99173	0.0001697	0.000472662	Down	2.50127	2.44911	2.07879	0.16078	0.627788	0.527758
Ccdc28b	182.746	0.43776	0.519491	-0.944828	0.0309028	0.0552393	Down	9.13357	12.8033	10.7407	2.99059	1.57947	8.34013
Ccdc3	10.2049	1.4924	0.0281143	-5.15255	0.000555369	0.00142753	Down	0.167732	0.302679	0.379252	0.0140796	0	0
Ccdc34	930.665	0.177449	1.58584	0.665247	0.00017758	0.000492817	Up	5.05451	4.81585	5.36551	6.29898	6.01773	5.1519
Ccdc36	2.36999	2.32926	40.9506	5.35581	0.0214845	0.0399932	Up	0	0	0	0.0358451	0.0437381	0.0113135
Ccdc38	16.8487	0.678272	3.22709	1.69024	0.0127036	0.0249377	Up	0.080826	0.0599444	0.0743507	0.177444	0.119084	0.212821
Ccdc39	71.631	0.395283	0.240382	-2.0566	1.96E-07	8.46E-07	Down	1.07643	1.4091	1.02096	0.139642	0.219074	0.264446
Ccdc50	2160.44	0.172415	0.458274	-1.12572	6.61E-11	4.24E-10	Down	14.6621	15.2454	13.1417	3.63045	4.28415	6.6942
Ccdc53	274.502	0.232067	0.556392	-0.845825	0.00026766	0.000723505	Down	8.97693	8.02505	5.8592	2.89397	3.21964	3.11632
Ccdc59	1047.96	0.190088	3.80915	1.92947	3.30E-24	7.85E-23	Up	12.7961	15.0611	18.0712	41.8068	46.0047	39.2124
Ccdc62	53.8434	0.38338	1.99343	0.995253	0.00943178	0.0190172	Up	0.281532	0.3006	0.218618	0.379833	0.36543	0.414984
Ccdc64	68.5487	0.408784	0.339668	-1.5578	0.000138505	0.000391768	Down	1.59018	1.06499	0.968223	0.337469	0.283985	0.264446
Ccdc64b	327.757	0.353019	7.468	2.90072	2.09E-16	2.37E-15	Up	1.40902	0.752082	0.871808	3.0289	4.71812	9.27516
Ccdc65	21.3211	0.803414	3.14825	1.65455	0.0394557	0.0686666	Up	0.209638	0.232745	0.179069	0.0997179	0.9004	0.428037
Ccdc71	640.954	0.214607	0.259597	-1.94565	1.23E-19	1.89E-18	Down	12.4027	11.6479	12.1226	1.6867	2.95853	2.20339
Ccdc73	51.0376	0.593001	6.34456	2.66552	6.96E-06	2.41E-05	Up	0.133239	0.239405	0.0341429	0.66546	0.498796	0.696116
Ccdc74a	140.819	0.299022	1.56785	0.648787	0.0300297	0.0538681	Up	2.94901	3.14535	2.36724	3.16886	3.8357	2.52842
Ccdc78	79.9074	0.377672	2.30299	1.20351	0.00143931	0.00343518	Up	1.13799	1.30046	0.602917	1.56225	1.63035	1.89447
Ccdc8	9.2572	1.1462	11.694	3.54769	0.00196697	0.00457186	Up	0.0255342	0.044761	0.0109054	0.0546559	0.266764	0.391015
Ccdc81	8.47335	1.15687	12.6588	3.66207	0.00154812	0.0036697	Up	0.00873202	0.00765355	0.0298349	0.174448	0.0608176	0.204509
Ccdc82	595.937	0.256774	0.441931	-1.17811	4.47E-06	1.60E-05	Down	4.18886	4.51435	3.71396	1.00695	0.915483	2.18109
Ccdc85b	1933.7	0.148871	2.13792	1.09621	1.79E-13	1.54E-12	Up	9.72588	10.5961	10.0352	15.5732	16.9646	14.4413
Ccdc86	4009.07	0.169037	5.36159	2.42266	1.38E-46	1.93E-44	Up	15.0841	16.2119	16.4868	64.113	68.3737	52.3642
Ccdc88c	21.5038	0.827606	16.462	4.04107	1.05E-06	4.08E-06	Up	0.00323181	0.0113306	0.0193239	0.110683	0.073155	0.24454
Ccdc90b	316.103	0.198291	0.409271	-1.28887	8.04E-11	5.11E-10	Down	8.41449	9.74929	8.58505	2.15821	2.80102	3.07151
Ccdc91	372.174	0.256027	0.239854	-2.05977	8.62E-16	9.20E-15	Down	7.50942	8.43858	5.73322	0.794212	1.35963	1.6911
Ccdc92b	19.9821	0.683929	0.354406	-1.49652	0.0286603	0.05169	Down	0.288526	0.335355	0.182161	0.0447529	0.0655288	0.1017
Ccdc93	1236.72	0.1262	0.420777	-1.24887	4.33E-23	9.19E-22	Down	9.35691	8.77573	9.18022	2.56815	2.68599	3.15746
Ccdc94	739.721	0.171838	2.84438	1.50811	1.69E-18	2.36E-17	Up	8.83798	10.0256	7.80814	19.6462	17.8333	17.3594
Ccdc96	108.468	0.330573	2.55244	1.35188	4.32E-05	0.000133273	Up	0.637806	0.584735	0.713877	1.31815	1.32757	0.911321
Ccer2	7.39944	1.3499	8.15814	3.02824	0.024877	0.0456034	Up	0	0.0836931	0.0271875	0.0681295	0.443368	0.143355
Cckar	6.95088	1.18865	10.2472	3.35716	0.00473772	0.0101882	Up	0.00878164	0.0307882	0.0075011	0.100251	0.152908	0.0949249
Ccl17	43.8014	0.540604	6.77308	2.75981	3.31E-07	1.38E-06	Up	0.244226	0.0981119	0.15646	0.697021	0.531565	1.28331
Ccl22	4.8937	2.18562	85.0239	6.4098	0.00336016	0.00744656	Up	0	0	0	0.310552	0	0.13069
Ccl25	297.156	0.200945	1.83473	0.875566	1.32E-05	4.38E-05	Up	5.59237	5.2506	6.34759	6.54656	7.592	9.05051
Ccl9	787.11	0.672242	0.332618	-1.58806	0.01816	0.0344035	Down	17.1205	19.6073	8.31923	5.85843	3.08752	1.52646
Ccna2	4856.47	0.128156	1.61455	0.69113	6.93E-08	3.17E-07	Up	42.2051	43.6281	40.0682	51.2629	48.8109	47.2092
Ccnb1	3350.28	0.103552	1.77199	0.825374	1.58E-15	1.65E-14	Up	38.164	41.7833	38.9753	47.8711	50.3922	55.4909
Ccnb2	332.045	0.232938	0.484279	-1.04609	7.09E-06	2.46E-05	Down	9.73577	12.1499	11.1707	2.74939	4.69079	4.30047
Ccnb3	3.44238	2.04291	59.4466	5.89352	0.00391588	0.00856298	Up	0	0	0	0.0410218	0.0600657	0.0207159
Ccnd1	4680.22	0.180615	2.06334	1.04498	7.22E-09	3.69E-08	Up	30.8188	29.6103	29.401	44.8979	52.3752	36.2167
Ccnd2	5333.72	0.111495	0.402078	-1.31445	4.43E-32	2.11E-30	Down	42.7802	44.0311	45.5968	11.8426	13.2963	13.7065
Ccndbp1	376.685	0.173592	0.642242	-0.638811	0.000233278	0.0006371	Down	9.6069	9.92541	9.88769	4.05568	4.79409	4.96027
Ccnf	2931.76	0.124631	1.76909	0.823009	4.01E-11	2.64E-10	Up	22.6869	25.7659	26.5131	28.2458	32.0748	36.8528
Ccng2	611.827	0.243455	0.505428	-0.984421	5.26E-05	0.000160085	Down	12.7265	13.7956	10.6727	2.78123	4.49429	6.6999
Ccnh	566.293	0.174952	0.550742	-0.860552	8.71E-07	3.44E-06	Down	11.7451	13.3784	14.8865	4.69577	5.1568	6.33881
Ccni	7230.79	0.10058	0.554366	-0.851089	2.63E-17	3.27E-16	Down	121.96	124.399	119.143	47.669	48.4635	51.4165
Ccnk	1558.61	0.128953	1.93104	0.949375	1.81E-13	1.55E-12	Up	13.1736	14.3298	14.306	18.1255	20.4738	20.2191
Ccnl1	9146.4	0.105938	7.16873	2.84172	1.68E-158	8.57E-155	Up	16.8576	17.7279	15.6944	87.1118	78.2201	97.7666
Ccnl2	3475.74	0.115152	2.06767	1.048	8.94E-20	1.39E-18	Up	14.9552	15.3203	13.7968	19.0444	21.2085	26.6037
Ccno	14.9002	0.869882	0.204414	-2.29044	0.00846237	0.0172519	Down	0.490199	0.540139	0.478535	0.139903	0.024387	0.0504647
Ccnt1	3560.55	0.117719	2.7355	1.4518	6.03E-35	3.62E-33	Up	34.7671	30.6849	34.2789	62.8691	61.568	75.3239
Ccnt2	2819.07	0.133651	2.84075	1.50627	1.84E-29	7.02E-28	Up	15.5225	17.4852	14.645	29.5982	28.4864	41.3953
Ccnyl1	765.761	0.149397	0.60493	-0.725161	1.21E-06	4.69E-06	Down	8.29084	8.52788	8.38889	3.07955	3.9275	4.16248
Ccpg1os	51.3798	0.504523	0.472582	-1.08136	0.0320858	0.0571137	Down	2.4489	2.68305	2.59296	0.618832	0.444175	1.70041
Ccr6	2.55728	2.71047	43.9833	5.45888	0.0440099	0.0755812	Up	0	0	0	0	0.0941601	0.012178
Ccr9	4.05823	2.09565	0.0354696	-4.81727	0.0215217	0.0400527	Down	0.0777711	0.131088	0.00511004	0	0	0
Ccs	528.448	0.16721	0.447076	-1.16141	3.76E-12	2.80E-11	Down	25.881	29.2613	22.9056	8.10964	8.43891	8.82007
Ccser2	2196.88	0.112499	0.637712	-0.649024	7.97E-09	4.05E-08	Down	12.8596	13.2218	12.3881	5.47829	6.09156	6.31463
Cct2	10297.6	0.133529	1.62531	0.700718	1.54E-07	6.73E-07	Up	128.774	135.994	146.041	155.635	172.915	156.45
Cct4	9030.64	0.127232	1.5124	0.596837	2.72E-06	1.00E-05	Up	130.464	136.291	149.272	155.85	149.374	152.361
Cct5	13045.1	0.146283	1.68681	0.754297	2.52E-07	1.07E-06	Up	164.518	179.37	189.236	229.286	222.394	199.436
Cct6a	7385.63	0.143811	1.61333	0.690043	1.60E-06	6.08E-06	Up	93.5392	98.8691	103.654	117.969	121.902	106.043
Cct7	11475.2	0.162746	1.90744	0.93164	1.04E-08	5.21E-08	Up	111.185	121.102	133.927	174.732	182.366	148.031
Cct8	7608.2	0.14936	1.72807	0.789161	1.27E-07	5.61E-07	Up	82.5712	88.1403	94.7386	112.623	118.575	100.987
Cd101	6.96367	1.77257	60.6864	5.9233	0.000832811	0.00207308	Up	0	0	0.00693122	0.0115794	0.211937	0.13157
Cd109	6474.45	0.138771	2.07084	1.05022	3.79E-14	3.49E-13	Up	27.5152	26.0677	28.2042	32.3239	42.2488	50.0387
Cd14	354.833	0.321139	1.74678	0.8047	0.0122185	0.0240625	Up	5.75796	4.36743	7.49911	4.35661	6.77574	12.0548
Cd151	2111.51	0.118744	0.621209	-0.686848	7.28E-09	3.72E-08	Down	46.2418	52.8123	48.5007	22.1945	20.7149	23.8797
Cd160	69.662	0.446877	2.65694	1.40976	0.00160661	0.00379776	Up	0.273602	0.305565	0.154547	0.365242	0.307357	0.779126
Cd200r4	4.02661	2.76111	69.3813	6.11647	0.0267448	0.0486426	Up	0	0	0	0	0.157332	0
Cd209c	11.0794	0.887174	3.70825	1.89074	0.0330732	0.05868	Up	0.0415738	0.109317	0.130209	0.33618	0.217168	0.199729
Cd248	4723.13	0.243686	2.07616	1.05392	1.53E-05	5.04E-05	Up	54.0358	49.213	33.6693	91.9867	57.5312	53.7815
Cd274	149.625	0.329074	1.83427	0.875205	0.00782342	0.0160757	Up	1.11915	0.746767	1.41851	1.07155	1.55895	1.83412
Cd276	1832.64	0.143165	0.486469	-1.03958	3.83E-13	3.19E-12	Down	30.6223	27.9783	29.2247	11.1297	8.68635	11.3417
Cd2ap	1605.55	0.157479	0.325464	-1.61943	8.37E-25	2.08E-23	Down	13.6332	14.2118	14.8117	2.58699	3.34066	4.32057
Cd300lb	190.628	0.292503	0.591771	-0.75689	0.00966379	0.0194369	Down	3.0359	2.59702	3.79246	0.910679	1.4287	1.80671
Cd320	377.66	0.195995	0.568074	-0.81585	3.15E-05	9.91E-05	Down	7.42001	6.92317	8.33608	2.82563	2.72795	3.93976
Cd34	14642.2	0.202084	2.6713	1.41754	2.31E-12	1.75E-11	Up	117.178	111.115	118.099	249.912	250.133	163.842
Cd3eap	1880.87	0.205083	6.01833	2.58936	1.52E-36	1.03E-34	Up	9.23353	8.93317	8.9853	43.8319	43.7352	29.7323
Cd44	4582.84	0.152749	2.24431	1.16627	2.25E-14	2.12E-13	Up	18.117	17.6148	20.1818	24.4826	34.6031	32.6804
Cd46	61.0433	0.487839	0.393515	-1.34551	0.00581379	0.0122795	Down	0.589659	0.663336	0.511607	0.0596299	0.202112	0.259306
Cd55	71.5307	0.39104	2.00501	1.00361	0.0102725	0.0205343	Up	0.148643	0.149235	0.256244	0.22754	0.263526	0.331088
Cd63	17499.5	0.173612	2.18403	1.12699	8.50E-11	5.38E-10	Up	331.147	348.229	350.78	577.221	601.528	441.451
Cd68	73.004	0.347494	2.0296	1.0212	0.00329545	0.00731398	Up	1.24315	1.68058	1.47582	1.68377	2.20129	2.69515
Cd69	7.07351	1.0881	5.30043	2.40611	0.0270148	0.0490868	Up	0.0107112	0.0469416	0.0457466	0.122279	0.111904	0.173674
Cd72	12.7844	1.08705	12.9786	3.69806	0.000669151	0.00169521	Up	0.0144446	0.0886239	0.0123383	0.638984	0.251512	0.156138
Cd79a	58.2077	0.647573	14.0132	3.80871	4.07E-09	2.14E-08	Up	0.277201	0.381801	0.0169128	1.66703	2.68915	2.46132
Cd80	181.688	0.272228	3.85659	1.94732	8.47E-13	6.76E-12	Up	0.879581	0.652339	0.899015	1.95247	2.67039	2.20765
Cd8a	4.60852	2.21631	79.5228	6.3133	0.00439167	0.00950959	Up	0	0	0	0.0718734	0.160783	0
Cd9	2460.04	0.162933	1.85453	0.891055	4.53E-08	2.11E-07	Up	46.9726	52.1449	65.1458	63.5384	71.8874	88.7945
Cdadc1	417.754	0.169799	1.9314	0.949645	2.23E-08	1.08E-07	Up	0.817646	0.900373	0.847318	1.11644	1.05152	1.46931
Cdan1	1651.56	0.176	1.61009	0.687139	9.45E-05	0.000275665	Up	8.16556	7.46368	6.96431	7.0771	7.46735	12.4049
Cdc14a	205.165	0.277756	0.579481	-0.787167	0.0045966	0.00991404	Down	1.76423	1.29649	1.28323	0.681608	0.415848	0.742551
Cdc14b	126.554	0.399643	0.554377	-0.85106	0.033209	0.0589072	Down	0.791524	0.667857	0.85565	0.262458	0.148688	0.556196
Cdc23	1296.32	0.149674	0.66575	-0.586947	8.80E-05	0.000258165	Down	8.09219	8.73378	8.15746	4.04983	3.20849	4.93957
Cdc25a	1993.14	0.115864	1.92657	0.946033	3.21E-16	3.57E-15	Up	13.4032	13.5534	12.8058	16.2157	17.9577	22.0003
Cdc25b	2428.72	0.138747	0.481184	-1.05534	2.82E-14	2.64E-13	Down	39.0659	40.753	38.7754	13.3745	11.1943	17.366
Cdc25c	729.381	0.16571	1.72473	0.786369	2.08E-06	7.78E-06	Up	8.42558	8.16945	7.30241	8.0449	9.4402	12.8811
Cdc34	5571.08	0.166567	3.58946	1.84377	1.77E-28	6.25E-27	Up	56.6152	68.5976	64.9991	174.628	175.983	141.975
Cdc37l1	2364.22	0.120815	1.64123	0.714773	3.29E-09	1.75E-08	Up	5.971	6.02153	5.50833	6.61393	6.04979	8.3947
Cdc42	6743.73	0.153758	1.6831	0.751121	1.03E-06	4.04E-06	Up	64.4057	59.5013	66.4112	83.5223	78.6505	69.594
Cdc42bpg	57.7655	0.424877	3.1312	1.64672	0.000106298	0.000307495	Up	0.0959659	0.206779	0.181022	0.330946	0.369008	0.410614
Cdc42ep1	1762.81	0.140193	0.568839	-0.813907	6.41E-09	3.30E-08	Down	38.5024	32.3519	29.9126	12.4046	13.3183	16.2566
Cdc42ep5	5.8874	1.63462	0.0500482	-4.32054	0.00821377	0.0167895	Down	0.307444	0.373116	0.464622	0	0.0411792	0
Cdc42se2	1211.07	0.142854	0.472593	-1.08133	3.75E-14	3.45E-13	Down	19.7269	18.6555	21.2274	5.87859	6.99809	7.78372
Cdc6	4938.56	0.1143	4.26219	2.0916	8.39E-75	5.35E-72	Up	14.6357	14.1883	14.7001	46.0236	42.0323	47.0563
Cdca2	1461.47	0.136264	1.52182	0.605796	8.76E-06	2.99E-05	Up	5.53409	6.05679	4.86113	5.58351	6.36334	6.25413
Cdca4	3215.84	0.16301	2.90368	1.53788	3.94E-21	6.96E-20	Up	22.9388	25.078	25.4861	55.903	53.2257	44.9987
Cdca5	1448.66	0.149945	2.16903	1.11705	9.35E-14	8.28E-13	Up	18.6101	18.0877	17.9452	31.6712	26.4035	27.8402
Cdca7l	772.455	0.181856	0.356048	-1.48986	2.56E-16	2.88E-15	Down	9.14054	9.66653	10.2093	1.83819	2.71407	3.06247
Cdca8	3808.08	0.124322	1.86908	0.902328	3.93E-13	3.27E-12	Up	56.0397	68.1963	61.8363	85.9409	77.8539	89.4316
Cdh1	92.6571	0.322552	0.440532	-1.18268	0.000245764	0.000669048	Down	1.07897	1.2263	1.00266	0.270714	0.402584	0.395178
Cdh11	10.2375	1.00381	8.59414	3.10335	0.00199103	0.00462498	Up	0.0202987	0.00711667	0.0104033	0.0926921	0.0989649	0.0365697
Cdh17	43.5484	0.648745	14.5113	3.8591	2.71E-09	1.46E-08	Up	0.0588953	0.0838846	0.0377304	0.567294	0.230737	1.16715
Cdh24	787.317	0.184323	0.565964	-0.821218	8.38E-06	2.87E-05	Down	10.7477	11.4111	9.1193	3.55819	5.11522	4.18239
Cdh26	308.585	0.433501	0.192071	-2.38029	4.00E-08	1.88E-07	Down	6.31801	7.48913	2.87153	1.1993	0.693182	0.345323
Cdhr1	8.93919	1.13802	5.49031	2.45689	0.0308564	0.055163	Up	0.0366282	0.0214029	0.0156435	0.0958256	0.0106297	0.197966
Cdhr3	7.30814	1.43568	7.41969	2.89136	0.0440174	0.0755812	Up	0.0245237	0.00859793	0.00418952	0.0699906	0.119563	0
Cdhr4	11.035	1.20686	10.1741	3.34683	0.0055513	0.0117775	Up	0.0724105	0.00906675	0.00883594	0.0885684	0.0720473	0.540449
Cdhr5	14.8898	1.13466	28.3424	4.82489	2.12E-05	6.84E-05	Up	0	0.0436166	0	0.184629	0.277273	0.466187
Cdk1	3543.36	0.131822	1.96142	0.971897	1.67E-13	1.44E-12	Up	30.0413	34.0531	31.2558	44.8878	47.2057	43.496
Cdk10	356.054	0.225379	0.463972	-1.10789	8.85E-07	3.49E-06	Down	10.4511	11.3431	7.80376	3.55374	3.38619	2.94904
Cdk11b	2936.33	0.141653	3.02887	1.59878	1.53E-29	5.87E-28	Up	15.2854	18.2064	18.0075	39.8206	36.2111	37.2166
Cdk14	1640.1	0.1715	0.426095	-1.23075	7.16E-13	5.78E-12	Down	17.5164	16.1971	11.7028	3.97368	4.9436	5.1968
Cdk15	14.9311	1.03257	0.159571	-2.64773	0.0103412	0.0206608	Down	0.661862	0.361205	0.373344	0.0178203	0	0.157486
Cdk16	4692.77	0.152421	0.473236	-1.07937	1.43E-12	1.11E-11	Down	66.158	66.78	65.7992	23.7328	24.2221	19.9793
Cdk18	615.244	0.166915	0.347932	-1.52312	7.16E-20	1.13E-18	Down	10.3565	11.7659	11.2432	3.00625	2.40635	3.0363
Cdk19	915.168	0.135641	0.534441	-0.903898	2.67E-11	1.80E-10	Down	8.00747	7.51786	7.48616	2.61689	2.96837	3.42409
Cdk2ap2	1157.83	0.149823	0.475979	-1.07103	8.77E-13	6.98E-12	Down	37.3706	39.6379	35.0571	13.0383	13.5014	12.0712
Cdk5	474.868	0.182553	0.60217	-0.731756	6.11E-05	0.000183923	Down	6.95775	7.59092	8.93039	3.26602	3.33162	3.74399
Cdk5r1	215.487	0.25073	1.57131	0.651967	0.00931489	0.0188178	Up	1.65885	1.37041	1.58525	1.49649	1.40548	2.47328
Cdk5rap1	144.958	0.295682	0.565373	-0.822725	0.00539474	0.0114753	Down	4.16127	3.56549	3.00763	1.78905	1.25406	1.32156
Cdk5rap3	624.338	0.151869	0.502455	-0.992933	6.23E-11	4.01E-10	Down	11.7982	13.1597	10.9708	4.33333	4.09133	4.71744
Cdk6	2331.74	0.160044	0.385948	-1.37352	9.31E-18	1.22E-16	Down	12.1399	10.6046	10.5157	2.9377	2.43339	4.0908
Cdk7	355.492	0.182502	0.647325	-0.627437	0.000586091	0.00149995	Down	2.13019	2.36418	1.98498	0.893183	0.933306	1.25224
Cdk9	2773.87	0.117039	2.112	1.07861	3.09E-20	5.02E-19	Up	18.777	19.6258	17.8341	27.8117	29.4153	29.0854
Cdkl3	131.156	0.380649	2.27938	1.18864	0.0017922	0.00420526	Up	0.174004	0.311587	0.166211	0.381801	0.43981	0.235955
Cdkl4	4.48634	1.61857	13.3741	3.74137	0.0208037	0.0388393	Up	0.00486568	0.00426473	0.00415616	0.0972065	0.00847223	0.0175318
Cdkl5	514.667	0.168025	0.583195	-0.777951	3.66E-06	1.33E-05	Down	8.03781	7.4282	7.34972	3.30353	3.2135	3.13531
Cdkn1a	13055.3	0.203692	2.98643	1.57842	9.26E-15	9.02E-14	Up	107.176	106.495	151.382	255.902	310.543	223.055
Cdkn2aip	1372.96	0.15904	2.68946	1.42731	2.84E-19	4.28E-18	Up	5.53213	7.06476	6.60037	13.5223	11.4556	12.5064
Cdkn2c	6804.06	0.169569	1.60028	0.678325	6.33E-05	0.000189984	Up	89.2615	94.7656	80.8875	111.284	108.618	85.1331
Cdo1	45.7207	0.578205	2.37163	1.24588	0.0311822	0.0556866	Up	0.360633	1.23426	0.440064	0.735175	1.07647	1.76349
Cdon	5295.1	0.202532	0.256854	-1.96098	3.59E-22	6.89E-21	Down	29.8641	26.6229	21.6535	5.96612	3.40197	5.20868
Cdpf1	155.095	0.294547	0.271832	-1.87921	1.77E-10	1.08E-09	Down	6.24607	6.73676	6.80487	1.65454	0.944307	1.28026
Cdr2	1538.71	0.180666	2.32029	1.2143	1.80E-11	1.24E-10	Up	14.8581	12.9959	13.5364	27.1133	21.7806	20.4194
Cdr2l	3986.4	0.158358	0.246637	-2.01954	3.00E-37	2.14E-35	Down	64.0847	62.6535	65.0128	9.05503	10.1935	15.7828
Cdsn	8727.79	0.232467	1.53405	0.617345	0.00791607	0.0162442	Up	84.5881	91.6702	105.902	133.93	103.004	73.05
Cdv3	6992.38	0.118654	1.60278	0.680581	9.70E-09	4.89E-08	Up	43.0398	42.4315	46.6178	44.1453	51.365	59.8244
Cdyl2	711.525	0.247654	0.243876	-2.03578	2.03E-16	2.31E-15	Down	3.8232	3.84177	3.19657	0.368291	0.651233	0.953574
Ceacam2	109.327	0.445134	0.421323	-1.247	0.00508797	0.0108681	Down	1.85371	1.82937	0.92072	0.235133	0.382545	0.841087
Cebpb	10744.9	0.157593	2.13622	1.09506	3.69E-12	2.75E-11	Up	165.852	168.428	179.443	279.747	282.517	230.567
Cebpd	2540.5	0.452161	3.15429	1.65732	0.000247028	0.000672012	Up	21.9382	23.0805	16.7927	65.0171	47.0456	25.8881
Cebpz	2169.94	0.119573	2.12166	1.08519	1.13E-19	1.74E-18	Up	12.3608	13.6754	12.8153	17.556	18.8746	24.0685
Cebpzos	60.6142	0.390509	1.75668	0.812854	0.0373858	0.0654534	Up	0.645293	1.14349	0.886707	1.00091	1.17245	1.26364
Cecr2	155.259	0.313924	16.8659	4.07603	1.51E-38	1.16E-36	Up	0.0810515	0.0881889	0.0429719	0.79367	0.788374	1.02214
Cecr6	7.50227	1.58484	33.4381	5.06342	0.00139872	0.00334616	Up	0.0107926	0	0	0.0308022	0.0469809	0.184716
Celf2	2104.02	0.136849	0.364186	-1.45725	1.77E-26	5.12E-25	Down	6.89785	6.4085	5.47277	1.60485	1.4406	1.95791
Celf4	296.071	0.222687	1.86734	0.900982	5.21E-05	0.000158573	Up	0.766395	0.690993	0.727608	1.13544	0.930725	0.87944
Celf6	13.7886	1.08516	13.3513	3.73891	0.000570004	0.00146196	Up	0.0178224	0	0.0190294	0.0317907	0.147406	0.192651
Celsr1	68.4119	0.449482	4.43187	2.14792	1.76E-06	6.67E-06	Up	0.0448641	0.125834	0.0747279	0.214471	0.222637	0.367759
Celsr2	123.5	0.555469	24.4637	4.61257	1.01E-16	1.18E-15	Up	0.0618518	0.00433701	0.0380395	0.388355	0.611724	0.891448
Celsr3	59.5614	0.497049	3.68171	1.88037	0.0001549	0.000434022	Up	0.094049	0.0920185	0.0560475	0.0936334	0.236119	0.334933
Cemip	60.3522	0.49558	0.436239	-1.19681	0.0157367	0.0302473	Down	0.404944	0.278874	0.131136	0.0666756	0.0891058	0.10422
Cend1	3.43338	2.38666	59.6706	5.89895	0.0134499	0.0262711	Up	0	0	0	0.205559	0	0.103807
Cenpa	2077.76	0.132462	1.75945	0.815127	7.57E-10	4.33E-09	Up	37.5541	37.9387	32.4729	48.4287	42.4719	47.0086
Cenpb	14739.8	0.145059	1.94821	0.96215	3.29E-11	2.19E-10	Up	140.176	142.677	127.343	201.191	203.052	172.889
Cenph	307.568	0.195255	0.655487	-0.609361	0.00180327	0.00422734	Down	9.33653	9.18673	10.2515	4.00718	4.23554	5.63906
Cenpj	468.073	0.179197	0.594638	-0.749917	2.85E-05	9.03E-05	Down	4.0544	4.0292	4.45327	1.51327	1.6919	2.29259
Cenpn	681.521	0.159245	0.480023	-1.05883	2.95E-11	1.98E-10	Down	17.2739	18.9912	20.6157	6.37112	6.60668	6.93848
Cenpq	670.505	0.2116	1.59156	0.670438	0.00153272	0.00363771	Up	10.0762	13.8944	16.7935	15.8868	14.975	16.5117
Cenpv	548.016	0.231253	0.476426	-1.06968	3.74E-06	1.35E-05	Down	16.7957	18.1477	20.6407	7.57777	6.5056	4.95484
Cep131	676.116	0.212899	0.236549	-2.07979	1.53E-22	3.08E-21	Down	10.302	9.2497	8.15122	1.0584	1.85075	1.9149
Cep152	1449.41	0.12486	2.93623	1.55397	1.48E-35	9.37E-34	Up	4.85412	4.83351	4.75683	9.54778	9.17679	12.3963
Cep162	856.103	0.17684	0.603643	-0.728232	3.82E-05	0.000118638	Down	5.2119	5.51416	5.0908	1.82766	2.03981	3.19962
Cep170b	236.888	0.282539	0.625807	-0.676211	0.0166958	0.0318823	Down	1.55199	1.85248	1.52553	0.434035	0.828362	1.02568
Cep290	545.069	0.193003	0.421885	-1.24508	1.11E-10	6.94E-10	Down	2.7857	3.75755	3.08617	0.829713	0.871381	1.29245
Cep350	2121.37	0.169257	0.393261	-1.34644	1.79E-15	1.85E-14	Down	8.69832	7.52008	7.50207	1.87688	1.89282	3.13673
Cep41	138.33	0.267316	0.51222	-0.965164	0.00030552	0.000819758	Down	1.58246	1.70037	1.37673	0.56036	0.469441	0.71801
Cep44	209.569	0.258126	0.389524	-1.36022	1.37E-07	6.02E-07	Down	4.34103	5.13039	4.76745	1.16441	1.00404	1.94048
Cep57	1019.83	0.13898	2.62333	1.3914	1.36E-23	3.00E-22	Up	7.00227	8.22368	7.3051	13.2308	12.819	17.3022
Cep57l1	204.952	0.259091	0.436323	-1.19653	3.87E-06	1.40E-05	Down	5.12945	4.33191	4.15581	1.42939	1.66747	1.18984
Cep68	1295.81	0.157748	0.487818	-1.03558	5.21E-11	3.39E-10	Down	12.0002	11.4596	10.5114	3.97002	3.13817	5.06071
Cep70	168.609	0.257407	0.446515	-1.16322	6.21E-06	2.17E-05	Down	1.44355	2.03409	1.59698	0.52214	0.541111	0.586957
Cep72	91.0209	0.356761	0.261449	-1.9354	5.80E-08	2.66E-07	Down	1.24152	0.992802	0.861903	0.176459	0.23254	0.178222
Cep78	333.813	0.236307	0.381828	-1.38901	4.15E-09	2.18E-08	Down	7.05373	6.78572	6.1966	1.41847	1.49782	2.77231
Cep85	756.646	0.184585	0.482015	-1.05285	1.17E-08	5.84E-08	Down	8.65094	8.45695	11.2986	3.03111	3.02609	4.0239
Cep97	325.046	0.23568	0.541578	-0.884758	0.000173986	0.000483279	Down	2.03727	1.96422	1.64791	0.506556	0.736343	1.02324
Cept1	511.774	0.19663	0.449481	-1.15367	4.43E-09	2.32E-08	Down	3.58135	4.09873	3.95867	1.0091	1.10552	1.76028
Cercam	75.9944	0.3382	2.58977	1.37282	4.92E-05	0.000150531	Up	0.363719	0.366379	0.268948	0.519028	0.614412	0.762851
Cerk	389.858	0.213495	0.450265	-1.15116	6.97E-08	3.18E-07	Down	5.06138	4.51913	3.41115	1.15085	1.44301	1.69343
Cers2	3147.13	0.131031	0.5229	-0.935394	9.42E-13	7.46E-12	Down	69.3146	61.2377	71.0351	26.0785	23.6598	27.1593
Cers3	16.0643	0.772156	7.54474	2.91547	0.000159524	0.00044578	Up	0.0325827	0.0342702	0.038964	0.20458	0.249628	0.1174
Cers5	3234.25	0.123553	1.60667	0.684074	3.08E-08	1.47E-07	Up	43.6473	49.2443	47.7227	46.7835	52.806	66.3644
Ces2e	556.261	0.321101	3.9422	1.979	7.13E-10	4.09E-09	Up	2.43434	2.20454	4.06665	6.02467	12.1374	6.78076
Ces2g	1580.37	0.233151	3.34795	1.74328	7.60E-14	6.79E-13	Up	6.45151	7.09918	10.9414	20.5749	21.8822	16.9981
Ces5a	198.545	0.31236	0.373531	-1.4207	5.41E-06	1.91E-05	Down	4.74479	5.81659	3.06506	1.11047	0.884513	1.75246
Cetn2	1022.39	0.176136	2.79968	1.48526	3.38E-17	4.16E-16	Up	14.8875	20.3499	16.5202	37.0513	35.1033	32.6083
Cetn3	507.156	0.17429	0.5493	-0.864334	7.08E-07	2.83E-06	Down	4.75062	6.18429	5.67704	2.13726	2.08835	2.43478
Cfap100	95.6917	0.438414	3.22429	1.68898	0.000116931	0.00033603	Up	0.875266	0.314172	0.448581	0.915937	1.11762	1.89223
Cfap157	632.763	0.186598	3.37612	1.75537	5.10E-21	8.95E-20	Up	6.33729	5.65083	7.62402	16.2735	13.7114	18.5952
Cfap43	30.9427	0.74212	0.338586	-1.56241	0.0352626	0.0621965	Down	0.160466	0.227848	0.252202	0.00457969	0.083822	0.0751638
Cfap53	14.2879	0.794632	3.65291	1.86905	0.0186682	0.03527	Up	0.130897	0.0834404	0.101645	0.118867	0.372962	0.364452
Cfap69	239.753	0.232855	0.535135	-0.902025	0.00010717	0.000309783	Down	1.44738	1.46301	1.05437	0.520518	0.426811	0.599321
Cfap73	11.6109	0.96156	6.21089	2.6348	0.00614146	0.0128933	Up	0.228227	0.0250049	0.14621	0.773491	0.447069	0.565358
Cfap77	164.572	0.56527	0.319795	-1.64478	0.00361751	0.00795032	Down	2.95639	2.84866	15.0012	1.5087	1.94318	1.44618
Cfap97	315.936	0.268708	0.301461	-1.72996	1.21E-10	7.53E-10	Down	3.67699	3.47044	3.11585	0.597679	0.508805	1.20204
Cfb	168.284	0.262265	2.60619	1.38194	1.37E-07	6.03E-07	Up	1.1015	1.34831	1.38699	1.93771	2.19904	3.26749
Cfd	6.53973	1.4602	11.6822	3.54624	0.0151576	0.0292296	Up	0.0283437	0.0993724	0	0.202233	0.740292	0.102127
Cfdp1	2246.5	0.175022	1.5336	0.616925	0.000423753	0.00110879	Up	46.8619	65.0324	54.5658	65.4524	63.7488	55.0499
Cfl1	30939.8	0.192064	2.46036	1.29887	1.35E-11	9.48E-11	Up	549.859	563.212	605.665	1150.18	1107.35	781.362
Cfl2	3036.55	0.135559	2.15694	1.10898	2.82E-16	3.16E-15	Up	20.2062	23.4304	24.4246	36.748	33.4059	36.7269
Cflar	3264.66	0.126412	1.88872	0.917407	3.95E-13	3.28E-12	Up	9.62034	8.97509	10.1308	11.3655	13.5563	14.8249
Cfp	262.261	0.311411	2.90904	1.54054	7.54E-07	3.01E-06	Up	2.63389	3.13911	3.55306	4.62945	4.72601	11.0528
Cggbp1	3969.61	0.128928	1.96757	0.976416	3.64E-14	3.36E-13	Up	24.0433	21.215	23.8498	29.6784	34.9774	34.556
Chac1	2416.69	0.196568	0.401925	-1.315	2.23E-11	1.52E-10	Down	77.9029	84.882	87.37	28.3176	24.989	18.9464
Chac2	292.607	0.238498	1.56768	0.648627	0.00653538	0.0136528	Up	5.82784	7.18591	6.53049	8.96472	5.60696	7.65204
Chadl	41.7117	0.569866	15.6412	3.96728	3.36E-12	2.52E-11	Up	0.0561274	0.0799423	0.0179786	0.500587	0.598599	0.644627
Champ1	2518.33	0.137994	2.76165	1.46553	2.40E-26	6.86E-25	Up	12.5	12.8145	12.4382	26.1437	25.6381	23.7382
Chchd10	143.659	1.07948	0.0589305	-4.08484	0.000154281	0.000432501	Down	5.81933	7.58801	5.40654	0.364019	0	0.459571
Chchd2	5538.04	0.169394	1.71992	0.782339	3.87E-06	1.39E-05	Up	161.661	167.736	179.842	226.158	227.493	178.316
Chchd5	303.606	0.23859	1.65588	0.727597	0.00229172	0.00524879	Up	6.41239	6.23901	7.28588	7.25132	9.79606	6.86606
Chd1	4841.9	0.134616	1.84505	0.883659	5.23E-11	3.40E-10	Up	15.8185	15.7496	17.3412	19.0784	19.5296	27.9304
Chd1l	518.758	0.189758	0.544856	-0.876053	3.90E-06	1.41E-05	Down	6.36504	7.68092	7.89122	2.31378	2.81013	3.69557
Chd2	4113.34	0.137522	1.87814	0.909307	3.79E-11	2.50E-10	Up	12.5305	12.7702	10.6464	14.0907	14.5254	21.0666
Chd4	14323	0.105593	0.647669	-0.626672	2.94E-09	1.58E-08	Down	99.3066	94.6176	97.1794	41.1165	42.561	54.7147
Chdh	22.4777	0.877372	0.111808	-3.16091	0.000314932	0.000843385	Down	0.285449	0.351835	0.15239	0.0445523	0	0.0160706
Chek2	490.033	0.224229	0.426637	-1.22892	4.24E-08	1.98E-07	Down	8.48171	9.68074	9.59353	2.27438	2.23963	4.29868
Chfr	1562.96	0.130993	0.575203	-0.797857	1.12E-09	6.29E-09	Down	20.8344	21.352	22.5978	8.96758	7.88522	10.4256
Chgb	7.62497	1.42033	23.3565	4.54575	0.00137192	0.00328669	Up	0.00961385	0.00842647	0.00821196	0.13719	0.0167399	0.311762
Chka	8063.24	0.101987	2.45363	1.29492	6.15E-37	4.32E-35	Up	12.0747	13.2566	12.9401	20.8489	22.6643	25.0884
Chmp1b	913.825	0.197063	2.11592	1.08128	4.09E-08	1.92E-07	Up	8.79978	9.22457	8.40403	13.2096	16.0279	11.0432
Chmp2a	1949.66	0.144126	1.59684	0.675223	2.80E-06	1.03E-05	Up	41.5243	49.5993	43.1615	55.3146	49.6612	50.3802
Chmp6	861.892	0.147598	0.395448	-1.33844	1.21E-19	1.86E-18	Down	29.3148	26.4536	28.5385	7.88991	7.07645	9.45015
Chn1	3.37183	2.2267	29.1516	4.8655	0.0288833	0.0520186	Up	0	0	0.00415539	0.0277681	0	0.0788785
Chpf2	1647.11	0.165368	0.651528	-0.6181	0.000185698	0.000513946	Down	13.8197	12.6621	10.6754	4.65459	6.65849	6.35578
Chrac1	443.79	0.215356	0.442621	-1.17586	4.76E-08	2.21E-07	Down	25.8733	27.7383	28.7464	9.86914	6.12868	10.6798
Chrdl2	8.09527	1.25857	10.3492	3.37145	0.00738877	0.0152556	Up	0	0.00770219	0.0450367	0.188097	0.0918061	0.126651
Chrm1	4.95644	1.63403	22.3047	4.47928	0.00612067	0.0128585	Up	0.00417721	0	0.00356809	0.047687	0.0581877	0.0150511
Chrna10	4.75219	1.70779	22.2923	4.47847	0.00873168	0.0177488	Up	0	0.00762063	0.00742663	0.074442	0.015139	0.172301
Chrna4	25.4459	0.773365	17.6494	4.14155	8.54E-08	3.86E-07	Up	0.0283682	0.0348104	0.00484631	0.145733	0.32601	0.408861
Chrnb1	501.915	0.237827	2.59625	1.37643	7.14E-09	3.65E-08	Up	4.79579	4.00331	5.68782	7.04941	11.448	8.9648
Chrnb2	130.113	0.371585	3.32329	1.73261	3.12E-06	1.14E-05	Up	0.444092	0.337915	0.487716	0.675504	0.764767	1.74081
Chst1	197.722	0.322289	0.230847	-2.11499	5.29E-11	3.44E-10	Down	4.04818	3.28565	4.56176	0.793846	0.357655	0.863456
Chst11	1222.67	0.178442	0.595534	-0.747745	2.78E-05	8.84E-05	Down	10.7469	10.2507	8.22358	3.25135	3.93672	5.65499
Chst14	988.152	0.155037	1.70773	0.772081	6.36E-07	2.56E-06	Up	15.2189	13.218	11.4204	16.638	15.7902	17.0173
Chst2	6.98458	1.46867	10.647	3.41238	0.0201551	0.0377912	Up	0	0.0221367	0	0.0540605	0.0293176	0.0910013
Chsy1	2676.21	0.115747	1.63132	0.706038	1.06E-09	5.96E-09	Up	17.3445	17.406	17.52	17.7866	20.6603	24.0685
Chtf8	3233.7	0.107136	0.52617	-0.9264	5.29E-18	7.06E-17	Down	51.8248	49.6504	51.4381	17.8735	18.822	22.2051
Chtop	11023.9	0.101986	2.6729	1.4184	5.68E-44	6.53E-42	Up	58.4012	61.3193	60.0592	108.745	118.604	122.889
Ciart	191.046	0.24642	4.41482	2.14236	3.50E-18	4.74E-17	Up	0.846941	1.2543	0.881433	2.91728	3.13589	3.56027
Cic	7000.79	0.148177	0.433007	-1.20754	3.66E-16	4.04E-15	Down	37.1742	34.6527	36.1362	9.29069	9.99991	15.2855
Cideb	7.14539	1.43952	22.3025	4.47913	0.00186104	0.00434744	Up	0	0.0195829	0.0381688	0.286943	0.0778062	0.644025
Cidec	5.71831	1.73162	26.8411	4.74637	0.00612534	0.0128647	Up	0	0	0.0240937	0.201256	0.0245572	0.279492
Ciita	40.8158	0.647408	2.58173	1.36834	0.0345525	0.0610708	Up	0.181904	0.05519	0.10757	0.0748781	0.231461	0.365528
Cilp2	36.7735	0.657112	6.25179	2.64427	5.72E-05	0.000172919	Up	0.163318	0.0286295	0.0948622	0.307633	0.614247	0.376616
Cirbp	308.455	0.205578	0.545174	-0.875212	2.07E-05	6.70E-05	Down	9.35832	10.7471	8.02139	3.19393	4.01019	3.97388
Cirh1a	3581.9	0.136818	2.16922	1.11718	3.20E-16	3.56E-15	Up	34.8133	36.9445	41.3039	57.9886	61.4427	58.9929
Cisd2	857.443	0.178357	0.578998	-0.78837	9.86E-06	3.35E-05	Down	12.4558	13.5802	12.6384	5.87014	5.61868	4.65962
Cisd3	346.057	0.197621	0.640477	-0.642781	0.00114355	0.00277875	Down	11.9869	13.81	14.2634	6.62945	5.87615	6.11932
Cited2	6431.34	0.188725	1.86473	0.898964	1.90E-06	7.16E-06	Up	82.0933	85.9777	91.4487	130.515	126.004	91.5465
Ciz1	1480.69	0.140565	0.613151	-0.705686	5.16E-07	2.10E-06	Down	21.4653	20.1206	19.5493	7.40012	9.67172	10.3945
Ckap4	19383.5	0.136783	2.55716	1.35454	4.05E-23	8.63E-22	Up	147.67	142.293	136.007	281.455	262.494	244.182
Cklf	113.243	0.295255	0.415428	-1.26733	1.77E-05	5.78E-05	Down	2.90443	2.7498	2.83681	0.786953	0.981577	0.794819
Ckm	14.4545	1.04359	4.78009	2.25704	0.0305599	0.0546903	Up	0.148549	0.260405	0	0.344467	0.646644	0.401435
Cks1b	3162.51	0.183941	2.25411	1.17256	1.83E-10	1.11E-09	Up	80.3512	103.161	108.659	174.642	162.875	138.193
Cks2	1140.15	0.157697	1.97099	0.978922	5.38E-10	3.12E-09	Up	36.1182	45.329	44.4985	63.6965	54.1222	62.8871
Clca1	59.3777	0.458964	0.308144	-1.69832	0.000215311	0.000590033	Down	1.34722	1.06612	0.631279	0.208727	0.17426	0.305124
Clca2	6.13053	1.75045	0.0235119	-5.41046	0.00199551	0.00463397	Down	0.158122	0.0923954	0.0315151	0	0	0
Clcn4	1319.63	0.167917	0.662217	-0.594624	0.000398347	0.00104769	Down	9.11131	8.22924	9.51886	3.26859	4.51919	5.3237
Clcn6	2023.34	0.1789	1.70613	0.77073	1.65E-05	5.40E-05	Up	11.5576	10.9658	10.3661	10.5079	11.6649	19.4606
Clcn7	2974.92	0.138767	1.55254	0.634632	4.80E-06	1.70E-05	Up	21.5924	21.5885	20.0243	20.1431	21.0844	31.1293
Cldn14	4.13317	2.0319	71.5869	6.16162	0.00242582	0.00553325	Up	0	0	0	0.0373074	0.0455224	0.282602
Cldn15	119.873	0.421479	7.65925	2.9372	3.20E-12	2.40E-11	Up	0.667158	0.2986	0.727497	1.82304	3.85576	3.93826
Cldn19	94.3701	0.478646	33.3649	5.06026	4.02E-26	1.12E-24	Up	0.0806352	0.0598029	0.0105964	1.26573	1.05843	1.26274
Cldn22	33.0174	0.53691	3.53625	1.82222	0.000689041	0.00174185	Up	0.713698	0.64872	0.316103	1.24477	1.65694	1.38103
Cldn24	9.70086	1.09069	4.6644	2.22169	0.0416541	0.0720003	Up	0.35667	0.173677	0.0677022	1.07449	0.138009	0.785361
Cldn34b1	5.68736	1.72604	98.4876	6.62187	0.000124821	0.000356757	Up	0	0	0	0.271477	0.220837	0.266574
Cldn34c1	3.26409	2.43175	56.2951	5.81494	0.0167909	0.0320319	Up	0	0	0	0.0369035	0.0900591	0
Cldn6	7.60988	1.45822	7.29463	2.86684	0.0493009	0.0835652	Up	0	0	0.132626	0.295422	0.210276	0.217565
Cldn7	32.1659	0.654464	14.8457	3.89198	2.73E-09	1.47E-08	Up	0.18083	0.0316993	0.108123	0.877353	1.165	1.43343
Cldn9	220.159	0.265264	1.93419	0.951728	0.00033341	0.000889133	Up	3.9148	3.41533	4.47932	5.63838	6.34096	4.52692
Cldnd2	12.8137	1.12245	14.6313	3.87099	0.000563291	0.00144619	Up	0	0.0107514	0.0733441	0.140033	0.405813	0.39778
Clec2d	320.274	0.344822	0.305848	-1.70911	7.18E-07	2.87E-06	Down	12.955	16.4997	7.71349	3.4198	2.96332	1.65816
Clec3b	17.8507	0.880223	3.3356	1.73795	0.0483318	0.0821227	Up	0.609191	0.232153	0.113121	0.377963	0.415071	1.6224
Clic3	30.6454	0.587971	4.01201	2.00432	0.000652291	0.00165607	Up	0.690573	0.605282	0.449427	0.797743	2.23311	2.13278
Clip1	2416.21	0.133823	0.4943	-1.01654	3.05E-14	2.84E-13	Down	13.6143	13.1375	11.0858	4.29546	3.91808	5.49096
Clip2	1494.48	0.178828	0.39571	-1.33749	7.48E-14	6.69E-13	Down	17.9777	16.8282	13.7505	3.55417	4.31861	6.32148
Clip3	867.482	0.212348	0.490503	-1.02767	1.30E-06	5.02E-06	Down	14.5208	13.6292	11.2516	3.82614	3.56934	6.95083
Clk1	3108.06	0.169799	3.25699	1.70354	1.10E-23	2.45E-22	Up	27.4663	34.7583	28.7961	60.6664	59.2001	99.276
Clk3	2327.59	0.155063	1.58066	0.660526	2.05E-05	6.63E-05	Up	17.1786	18.3477	16.6559	15.5019	18.7877	26.6234
Clk4	1399.13	0.14602	2.56238	1.35749	1.45E-20	2.44E-19	Up	7.93249	7.75871	7.67843	13.2291	12.1873	18.692
Clmp	450.273	0.216421	0.582463	-0.779763	0.000314573	0.000842572	Down	4.30052	4.96442	4.7604	2.41583	1.53324	1.96508
Cln6	707.683	0.243844	0.211403	-2.24194	3.78E-20	6.07E-19	Down	21.7479	20.5174	20.0582	4.19525	2.93434	2.28258
Clp1	566.208	0.168611	3.22144	1.6877	1.38E-23	3.06E-22	Up	4.69498	6.11604	5.8745	11.9448	12.55	14.8733
Clpb	3203.94	0.141831	1.67224	0.741781	1.69E-07	7.37E-07	Up	15.5264	16.475	16.9532	19.6749	21.1274	18.5404
Clpp	1527.25	0.140168	1.5615	0.642936	4.50E-06	1.61E-05	Up	36.7453	36.5382	39.1409	41.8118	44.3476	41.3748
Clps	4.48997	2.20378	77.9325	6.28415	0.00435086	0.00942923	Up	0	0	0	0.545366	0	0.860652
Clptm1	7643.94	0.138254	1.89097	0.919124	2.97E-11	1.99E-10	Up	44.1249	46.2559	48.6556	65.2528	65.7875	59.517
Clstn1	15834	0.127764	1.577	0.657183	2.69E-07	1.14E-06	Up	107.311	102.897	101.592	117.176	126.151	113.178
Clstn2	15.6368	1.16541	37.4558	5.22712	7.28E-06	2.52E-05	Up	0	0.0067729	0	0.0964847	0.0437284	0.0417639
Clstn3	14.5524	0.966267	0.146555	-2.77049	0.00414109	0.00900781	Down	0.310254	0.305928	0.0993798	0.0184472	0.0450185	0.0116447
Clta	7417.13	0.152752	2.68228	1.42346	1.18E-20	2.01E-19	Up	77.5004	83.6024	84.7095	173.083	161.351	142.084
Cluap1	217.34	0.240191	0.565816	-0.821596	0.00062485	0.00159274	Down	2.85288	2.93272	2.68958	0.824264	1.28787	1.42134
Clybl	220.826	0.226588	0.554625	-0.850416	0.000174631	0.000484807	Down	3.68378	3.99127	3.26792	1.33002	1.6538	1.42327
Cmc1	125.307	0.366521	0.510927	-0.968811	0.0082112	0.0167868	Down	2.6331	4.56642	2.95876	1.34625	1.5201	0.837129
Cmip	3081.48	0.113137	0.638615	-0.646982	1.07E-08	5.39E-08	Down	28.6875	26.7743	28.0224	12.2372	11.7564	15.0711
Cmpk1	870.986	0.196514	0.43877	-1.18846	1.47E-09	8.15E-09	Down	23.6612	27.9907	21.8583	8.77518	7.93325	6.47091
Cmtm4	3940.34	0.127217	0.399452	-1.32391	2.31E-25	5.99E-24	Down	27.7253	26.3527	28.7723	6.80165	7.70191	9.84787
Cmtm6	567.042	0.267406	0.467637	-1.09654	4.12E-05	0.000127239	Down	8.80456	8.49561	8.56301	1.7193	2.58201	4.77255
Cmtr2	1497.47	0.151179	4.46025	2.15713	3.43E-46	4.60E-44	Up	4.25275	4.37644	5.41856	14.4871	14.9544	16.3797
Cmya5	19.3596	1.18476	14.6274	3.8706	0.00108696	0.00265009	Up	0.02439	0	0	0.0854292	0.0386076	0.135816
Cnbd2	42.1386	0.438831	2.46686	1.30268	0.00299248	0.00670381	Up	0.13782	0.194835	0.13671	0.234734	0.270939	0.344406
Cndp2	1557.78	0.184837	0.339577	-1.55819	3.45E-17	4.24E-16	Down	37.8513	37.0657	42.3498	11.3346	9.02428	8.39288
Cnga4	25.7421	0.625699	3.31792	1.73028	0.00568618	0.0120366	Up	0.0579269	0.143855	0.0494799	0.192877	0.201727	0.20872
Cnih1	2633.6	0.149799	2.11375	1.0798	5.66E-13	4.62E-12	Up	36.63	37.6736	38.9721	60.8505	59.6903	52.7377
Cnih3	4.69294	1.82895	81.1951	6.34332	0.000523778	0.00135155	Up	0	0	0	0.0687458	0.0838835	0.138866
Cnih4	468.122	0.235064	0.53585	-0.900099	0.000128577	0.000366534	Down	4.99041	5.96952	7.02881	2.81156	1.75688	2.44417
Cnksr1	32.2081	0.632214	8.53629	3.09361	9.92E-07	3.89E-06	Up	0.124672	0.0546371	0.124241	0.400291	0.452254	1.10432
Cnn1	17.1154	0.768023	6.59526	2.72143	0.000394969	0.00103952	Up	0.0375174	0.131535	0.0747753	0.267686	0.348406	0.585784
Cnn2	3394.2	0.437252	0.532313	-0.909654	0.03749	0.0656032	Down	104.096	104.434	75.4281	46.4151	40.5127	20.1084
Cnnm2	1865.43	0.133511	2.36542	1.2421	1.36E-20	2.30E-19	Up	8.08521	6.8003	6.91785	12.0685	12.5929	12.8741
Cnnm3	982.621	0.143201	0.516596	-0.952893	2.85E-11	1.91E-10	Down	10.3266	9.06856	8.44849	3.343	3.17361	3.99745
Cnot7	1000.18	0.146634	1.55155	0.633709	1.55E-05	5.11E-05	Up	5.53952	5.89545	6.39122	6.01671	6.08903	8.23932
Cnot9	2373.3	0.131681	0.612654	-0.706857	7.96E-08	3.62E-07	Down	34.0627	31.6499	36.1579	13.2358	15.7744	16.6669
Cnp	43.495	0.510079	3.43711	1.7812	0.000479412	0.00124379	Up	0.328776	0.320188	0.132616	0.443098	0.71559	0.806207
Cnr2	4.99717	1.66462	10.1905	3.34915	0.0442239	0.0758846	Up	0.024233	0	0	0.0778062	0.0210976	0.076401
Cntf	118.452	0.359355	2.53708	1.34317	0.000185694	0.000513946	Up	2.13686	2.56096	1.65764	2.67592	2.99938	6.36383
Cntln	868.729	0.19047	0.596456	-0.745511	9.08E-05	0.000265414	Down	4.87293	5.3525	3.80768	2.11192	2.138	1.7793
Cntn2	14.0489	0.825241	3.15571	1.65796	0.0445302	0.0763504	Up	0.0108607	0.0356973	0.0324694	0.0387454	0.0898265	0.0538074
Cntnap1	39.6425	0.488453	0.472498	-1.08162	0.0268028	0.0487249	Down	0.32975	0.437549	0.305138	0.14378	0.127593	0.0907608
Cntrob	941.07	0.13333	0.378825	-1.4004	8.34E-26	2.24E-24	Down	10.1619	11.2224	10.221	2.72655	2.67642	3.35572
Coa3	891.919	0.238784	1.55683	0.638614	0.00748544	0.0154372	Up	36.4478	36.982	37.2283	51.5933	42.5004	29.1399
Coa6	521.68	0.216903	1.55295	0.635012	0.00341562	0.00755437	Up	16.8392	23.2106	21.002	27.0271	20.7464	20.659
Coch	42.611	0.486409	8.14281	3.02553	4.97E-10	2.89E-09	Up	0.177468	0.0982419	0.103719	0.639783	0.780662	0.824549
Cog2	1210.73	0.132481	1.53637	0.61953	2.92E-06	1.07E-05	Up	12.9467	12.4971	13.037	13.9225	12.4861	16.9236
Cog5	625.674	0.181285	0.464445	-1.10642	1.04E-09	5.85E-09	Down	3.41499	3.74454	3.10124	1.00226	0.953326	1.55926
Cog7	571.46	0.169954	0.416077	-1.26508	9.79E-14	8.65E-13	Down	11.3743	10.8245	9.15771	2.73287	2.9295	3.91778
Col10a1	19.1463	0.778812	0.175306	-2.51205	0.00125756	0.00303697	Down	0.453301	0.397315	0.337008	0.0718734	0.0584665	0.0151233
Col1a1	220271	0.20707	1.85668	0.892726	1.62E-05	5.34E-05	Up	1207.38	1019.4	743.296	1646.02	1053.76	1282.67
Col20a1	747.407	0.239656	1.95814	0.969482	5.23E-05	0.000158981	Up	2.56274	2.53708	2.10765	2.08638	3.38105	5.0254
Col23a1	123.336	0.369945	6.80897	2.76744	7.39E-14	6.61E-13	Up	0.177031	0.285073	0.1055	0.757869	1.02511	1.02356
Col2a1	39.6945	0.837263	20.487	4.35663	1.96E-07	8.43E-07	Up	0.00447533	0.00392259	0.0611638	0.510904	0.225984	0.322506
Col4a1	5839.04	0.126806	1.8128	0.858218	1.31E-11	9.16E-11	Up	22.9674	20.563	19.877	28.1154	27.9468	27.3609
Col4a4	58.0382	0.417867	0.512673	-0.96389	0.0210722	0.0392879	Down	0.23828	0.335883	0.2455	0.12269	0.098378	0.0796602
Col4a5	10259	0.172195	0.601846	-0.732533	2.10E-05	6.79E-05	Down	86.37	78.0678	58.7505	36.5098	29.7972	30.7217
Col5a2	64813.2	0.135576	1.97722	0.983476	4.05E-13	3.36E-12	Up	253.122	249.871	246.669	386.615	352.784	333.505
Col6a3	24719.5	0.147297	1.78051	0.832292	1.60E-08	7.86E-08	Up	74.0542	59.0279	53.8858	67.1993	79.2829	97.8854
Col7a1	475.224	0.250087	1.53821	0.621252	0.0129865	0.0254407	Up	1.73878	1.45193	1.41497	1.13741	1.51628	2.63176
Col9a1	6.60948	1.58929	0.0825027	-3.59941	0.0235256	0.0433913	Down	0.167236	0.0380026	0.121687	0.0176775	0	0
Col9a2	32.3311	0.652197	4.361	2.12466	0.00112322	0.00273108	Up	0.0765467	0.268371	0.155289	0.232118	0.649764	0.741239
Col9a3	131.834	0.365911	4.12937	2.04592	2.25E-08	1.09E-07	Up	0.877003	0.7221	0.385909	1.30205	2.1749	2.53756
Colec11	11.864	1.14936	20.8859	4.38446	0.000136346	0.000386234	Up	0.0651977	0.0142863	0	0.186074	0.368952	0.646023
Colgalt1	5241.49	0.154631	1.55905	0.640669	3.42E-05	0.000107052	Up	45.4939	48.8444	48.5011	58.6862	54.533	47.6402
Commd2	790.084	0.186375	1.6557	0.727439	9.50E-05	0.000276622	Up	6.93914	8.15095	7.80702	10.7759	7.83359	8.8405
Commd3	785.584	0.150523	0.443355	-1.17346	6.40E-15	6.34E-14	Down	44.7057	44.9089	50.9241	14.3847	14.3845	16.8174
Commd5	242.224	0.236959	0.516757	-0.952443	5.83E-05	0.000176252	Down	11.3734	13.3839	11.7164	4.621	5.13427	3.84189
Commd7	408.266	0.19289	0.619904	-0.689883	0.000348147	0.000924477	Down	4.13514	4.52803	3.79487	1.7475	2.11246	1.73418
Comp	18.0156	0.906641	6.23163	2.63961	0.00359794	0.00791407	Up	0.129901	0.0531334	0.00739726	0.35838	0.150791	0.34324
Comt	1738.72	0.120946	0.540074	-0.888772	2.00E-13	1.72E-12	Down	34.6825	35.8973	36.5545	13.9821	12.6956	15.5814
Copg2	1180.55	0.169857	0.625113	-0.677811	6.59E-05	0.000197314	Down	13.2863	12.3746	13.4013	5.74104	6.67008	5.26824
Coprs	595.484	0.175378	0.523386	-0.934053	1.00E-07	4.49E-07	Down	18.2535	16.9347	16.5296	6.98523	5.15119	7.63748
Cops2	3100.69	0.104017	1.57872	0.658759	2.40E-10	1.44E-09	Up	27.1338	28.1434	26.1927	30.6951	29.0766	34.0385
Cops4	3041.67	0.168608	2.01142	1.00821	2.24E-09	1.22E-08	Up	38.3046	38.1222	38.3047	59.4106	60.0569	46.9345
Cops7b	1016.35	0.144895	1.54768	0.630111	1.37E-05	4.54E-05	Up	10.8227	11.9808	13.2077	12.7212	13.3438	14.6704
Cops8	3833.95	0.149297	2.76077	1.46507	9.88E-23	2.03E-21	Up	39.4761	37.8244	48.3815	83.1051	84.8722	84.9118
Coq10a	453.825	0.237248	0.183224	-2.44832	5.74E-25	1.45E-23	Down	10.6878	11.0734	10.7414	0.865137	1.63454	1.92021
Coq10b	1656.83	0.15753	3.44958	1.78642	8.29E-30	3.29E-28	Up	15.6617	17.6343	15.6831	40.1767	44.9317	37.0656
Coq2	1021.75	0.261268	0.621566	-0.68602	0.00864639	0.0175895	Down	28.5154	28.6928	26.6776	15.3305	14.0831	7.7142
Coq3	283.028	0.20959	0.389313	-1.361	8.38E-11	5.31E-10	Down	5.72558	5.35136	5.27844	1.20308	1.62932	1.85271
Coq6	624.867	0.175335	1.55137	0.633543	0.000302284	0.00081193	Up	9.95655	10.3297	12.8171	11.7991	12.601	13.1223
Coq9	791.62	0.223844	0.391437	-1.35315	1.49E-09	8.28E-09	Down	22.7983	27.5321	26.2081	4.51788	7.94478	9.72999
Coro1b	4371.83	0.117695	0.40106	-1.31811	4.11E-29	1.53E-27	Down	125.481	128.297	121.419	31.7165	39.0626	39.0177
Coro2a	5.50509	1.91806	48.267	5.59296	0.0035461	0.00781133	Up	0	0.00541235	0	0.167423	0.0215041	0.0111248
Coro7	612.013	0.198448	0.651932	-0.617206	0.00186978	0.00436646	Down	7.93211	8.04185	8.21676	3.13883	3.08236	5.48271
Cox11	918.934	0.127281	2.63677	1.39877	4.28E-28	1.46E-26	Up	8.57212	8.60422	8.3057	15.0042	16.2626	17.7902
Cox19	811.992	0.21024	1.69013	0.757131	0.000316666	0.000847436	Up	27.0688	31.624	31.6447	44.7365	34.5079	30.6657
Cox20	135.857	0.280942	2.26647	1.18045	2.65E-05	8.44E-05	Up	1.91378	3.05779	2.23071	3.72664	3.64473	4.56119
Cox4i1	20777.8	0.177586	2.20295	1.13944	1.40E-10	8.60E-10	Up	589.976	657.94	685.049	1146.95	1079.56	840.583
Cox4i2	28.3767	0.746917	3.79013	1.92225	0.0100653	0.0201622	Up	0.357965	0.115043	0.142691	0.936497	0.477861	0.214968
Cox5b	3218.13	0.19404	1.75537	0.811775	2.87E-05	9.08E-05	Up	137.607	162.704	167.003	225.359	207.121	157.648
Cox6a1	9417.78	0.182802	3.25925	1.70454	1.12E-20	1.92E-19	Up	299.57	302.884	341.281	802.497	815.432	598.403
Cox6b1	5795.01	0.185936	2.62522	1.39244	6.95E-14	6.23E-13	Up	223.725	245.025	251.942	508.581	490.114	362.377
Cox6b2	2.78885	2.57623	48.3619	5.5958	0.0298492	0.0535814	Up	0	0	0	0.123742	0	0.703008
Cox6c	4895.02	0.198657	2.17287	1.1196	1.74E-08	8.52E-08	Up	196.72	253.508	248.348	430.249	368.456	292.673
Cox7a2	2508.94	0.198406	2.14458	1.10069	2.89E-08	1.38E-07	Up	66.9411	88.5752	85.5166	142.666	127.845	101.452
Cox7a2l	6085.38	0.13168	1.95463	0.966894	2.09E-13	1.78E-12	Up	125.016	133.848	148.938	194.583	191.322	194.122
Cox7b	3904.38	0.210104	1.6984	0.764173	0.000275709	0.000743816	Up	88.1421	129.504	111.97	152.336	144.38	105.075
Cox7c	3375.12	0.189588	2.44549	1.29012	1.01E-11	7.17E-11	Up	148.929	167.105	180.446	347.8	282.754	244.481
Cox8a	13131.7	0.210107	2.5085	1.32683	2.70E-10	1.61E-09	Up	501.099	502.805	558.652	1110.03	1017.33	683.721
Cp	2976.59	0.214888	0.419585	-1.25297	5.52E-09	2.87E-08	Down	25.591	25.1315	15.3154	6.97334	4.80552	8.51055
Cpd	16570.1	0.124316	2.31087	1.20844	2.46E-22	4.83E-21	Up	42.837	38.8724	42.7408	58.9899	66.7455	85.9049
Cpe	10573.1	0.105344	2.35091	1.23322	1.18E-31	5.39E-30	Up	109.502	107.408	113.787	183.724	184.222	198.889
Cpeb1	95.8508	0.368614	0.399645	-1.32321	0.000331082	0.00088354	Down	0.710331	0.719153	0.824142	0.178878	0.138897	0.355857
Cpeb2	1817.73	0.159846	2.27092	1.18328	1.34E-13	1.16E-12	Up	4.69284	4.7801	6.28031	8.16612	8.28549	9.78385
Cpeb3	290.667	0.237726	0.411049	-1.28262	6.84E-08	3.12E-07	Down	1.69028	1.46056	1.13135	0.450337	0.33303	0.499632
Cpeb4	3110.11	0.114397	1.96676	0.975818	1.46E-17	1.87E-16	Up	10.6915	9.76893	10.5437	14.1461	13.5758	16.9246
Cped1	786.194	0.162027	0.286139	-1.80521	7.89E-29	2.86E-27	Down	7.53909	7.82983	5.91279	1.34907	1.40898	1.68876
Cplx2	587.279	0.239608	0.305206	-1.71214	8.96E-13	7.12E-12	Down	5.98565	7.07399	4.82769	0.900481	1.70388	1.37576
Cplx3	11.2262	1.18384	12.7658	3.67421	0.00191151	0.00445378	Up	0	0.0080551	0.0549503	0.20983	0.0800106	0.331136
Cpm	28.1657	0.728331	6.96456	2.80003	0.000120824	0.000346175	Up	0.0787256	0.0086253	0.0630429	0.294896	0.248455	0.212745
Cpne1	3541.04	0.116615	1.61658	0.692941	2.81E-09	1.51E-08	Up	29.3052	29.8403	28.4494	29.6969	36.3271	37.3846
Cpne2	1793.19	0.141468	0.433934	-1.20445	1.68E-17	2.13E-16	Down	35.2607	37.4447	34.7566	11.1407	12.0413	10.6024
Cpne3	1534.27	0.158901	0.387832	-1.3665	7.99E-18	1.05E-16	Down	15.3651	15.0448	13.9623	3.43315	3.6252	5.65963
Cpne7	42.9073	0.474111	1.93212	0.950188	0.0450544	0.077128	Up	0.303252	0.522104	0.545818	0.525472	0.52803	0.917059
Cpped1	758.99	0.142492	0.593547	-0.752565	1.28E-07	5.67E-07	Down	6.39267	6.7913	6.45996	2.72856	2.88215	2.87066
Cpq	1134.63	0.136133	1.53688	0.620008	5.25E-06	1.86E-05	Up	17.1379	18.3733	15.174	17.3966	19.6364	19.6351
Cpsf3l	1695.22	0.124997	0.562453	-0.830195	3.10E-11	2.07E-10	Down	29.6674	30.3529	31.6205	11.2273	12.9696	13.4543
Cpsf6	4758.68	0.0963936	1.70994	0.773945	9.83E-16	1.04E-14	Up	10.1588	10.7057	9.8055	12.023	12.2446	14.0111
Cpt1a	2339.45	0.133081	0.577476	-0.792167	2.64E-09	1.42E-08	Down	25.3181	21.8138	21.2267	9.67683	8.3653	10.7904
Cpt1b	107.41	0.418179	2.30552	1.20509	0.0039546	0.00863407	Up	1.33461	0.6207	0.604898	0.971681	1.91284	1.40666
Cptp	1001.28	0.177461	1.69447	0.760836	1.81E-05	5.89E-05	Up	10.2552	11.2812	10.2774	12.944	14.7115	11.256
Cpxm1	51.1784	0.492256	2.62708	1.39346	0.00464373	0.0100044	Up	0.293026	0.532695	0.500594	0.573018	0.604709	1.44686
Crabp2	96.9418	0.404371	13.6845	3.77447	1.02E-20	1.75E-19	Up	0.321135	0.742063	0.598487	3.83271	5.49	7.62633
Cracr2b	174.669	0.27335	1.78328	0.834537	0.00226569	0.00519435	Up	2.9875	1.90234	2.06112	3.1336	2.86771	2.99012
Cradd	72.5009	0.419963	0.181421	-2.46259	4.52E-09	2.37E-08	Down	1.97324	2.11798	1.54129	0.316214	0.238856	0.171093
Crcp	879.648	0.163601	1.50832	0.592945	0.000289715	0.000780501	Up	16.6489	18.7486	18.7738	19.9171	20.9196	18.3691
Creb3l1	473.59	0.266704	0.502941	-0.991539	0.000201001	0.000553493	Down	11.3845	11.5097	8.80536	4.02841	2.19584	5.5444
Creb3l2	1201.86	0.240575	0.100935	-3.3085	4.92E-43	5.23E-41	Down	13.2627	12.0963	9.60955	1.02046	0.487795	1.06917
Creb3l3	20.7868	1.08194	22.3406	4.4816	3.44E-05	0.000107478	Up	0.0920706	0	0	0.394154	0.320631	0.76716
Creb3l4	30.0515	0.621684	2.44833	1.2918	0.0377181	0.0659496	Up	0.460959	0.19013	0.37058	0.367588	0.44853	1.0747
Crebzf	8117.93	0.132986	4.79815	2.26248	6.59E-65	2.40E-62	Up	16.145	16.9468	15.5206	56.9919	59.144	52.7076
Creld1	148.676	0.294174	4.71842	2.2383	2.77E-14	2.59E-13	Up	0.839652	0.973717	1.09237	3.77889	3.32891	2.79268
Crim1	10771.3	0.208864	1.85033	0.887782	2.13E-05	6.89E-05	Up	48.1214	43.8217	51.0509	80.4769	60.5307	49.092
Crispld2	18.3461	0.873836	10.8523	3.43992	8.27E-05	0.000243181	Up	0.0183014	0.037429	0.0260544	0.0957588	0.106223	0.48358
Crkl	3686.24	0.114313	2.20107	1.13821	2.35E-23	5.13E-22	Up	18.9646	17.2471	15.777	26.4908	27.0061	29.9106
Crlf1	94.6723	0.524712	3.92221	1.97167	0.000171537	0.000477296	Up	1.20554	1.17857	0.224433	2.91129	1.80309	2.64524
Crocc	527.026	0.248281	0.452548	-1.14386	4.08E-06	1.47E-05	Down	4.30305	3.80651	3.29812	0.821827	1.0974	1.93154
Crocc2	55.175	0.690574	0.137191	-2.86574	3.33E-05	0.000104246	Down	0.609327	0.521171	0.118175	0.0126016	0.0563803	0.0583346
Crot	612.063	0.209121	0.260918	-1.93833	1.88E-20	3.12E-19	Down	8.06943	8.51583	7.01711	1.05482	1.38459	2.1287
Crtam	4.58395	1.98315	79.4643	6.31223	0.00145791	0.00347202	Up	0	0	0	0.232041	0.117973	0.0244125
Crtap	3718.81	0.175603	2.81028	1.49071	2.08E-17	2.61E-16	Up	42.0333	42.0686	45.4889	93.888	95.8509	72.8818
Crtc1	477.316	0.178769	0.62328	-0.682048	0.000136042	0.000385587	Down	3.74057	3.50246	3.2655	1.32269	1.44179	2.06324
Crtc3	914.872	0.199909	0.406026	-1.30035	7.78E-11	4.96E-10	Down	11.154	9.80756	7.7165	2.3669	2.32283	3.91115
Crx	6.35498	1.71394	55.8003	5.8022	0.00071099	0.00179289	Up	0	0	0.00743647	0.173928	0.0303181	0.141161
Crxos	34.9842	0.830157	19.1744	4.26111	2.85E-07	1.20E-06	Up	0	0.0254096	0.115559	0.455057	0.521608	1.11419
Cryab	2649.16	0.255019	2.10244	1.07207	2.62E-05	8.37E-05	Up	43.0645	46.7131	55.3198	93.7629	76.8655	47.3359
Cryba4	15.9394	1.07363	16.0777	4.00699	0.000189835	0.000524825	Up	0.0251432	0	0.171815	0.358794	1.13828	0.90595
Crybg3	1399.37	0.188373	0.371964	-1.42676	3.62E-14	3.34E-13	Down	6.6536	6.27006	5.97721	1.24705	1.52165	2.45206
Cryl1	167.258	0.275174	0.464025	-1.10772	5.68E-05	0.000171954	Down	6.89477	6.05955	5.53919	2.23368	1.42766	2.61858
Cryzl1	699.567	0.145401	0.499155	-1.00244	5.41E-12	3.96E-11	Down	19.7353	19.1742	20.3768	7.03011	6.63784	7.95095
Csad	347.644	0.230199	0.485236	-1.04324	5.85E-06	2.05E-05	Down	3.86151	4.50422	3.54368	0.953236	1.45902	1.85796
Csdc2	47.5371	0.493645	5.40671	2.43475	8.13E-07	3.22E-06	Up	0.295458	0.110986	0.270401	0.798064	0.845181	1.04557
Csde1	21337.6	0.141122	1.61247	0.68927	1.04E-06	4.06E-06	Up	107.105	115.286	115.029	134.959	138.877	119.855
Csf1	16469.5	0.180965	1.53511	0.61834	0.000633369	0.00161231	Up	124.053	115.268	95.8889	148.144	115.627	106.532
Csf3	14.8911	0.840598	7.05707	2.81907	0.000797539	0.00199046	Up	0.0191996	0.0673132	0.0655996	0.136989	0.351023	0.311306
Csf3r	2.92149	2.10896	25.107	4.65002	0.0274623	0.0498172	Up	0	0	0.0040013	0.0133692	0.00815654	0.0675142
Csnk1a1	9612.76	0.105844	1.91343	0.936163	9.17E-19	1.31E-17	Up	31.7606	33.9873	31.7658	43.3288	45.9933	46.4089
Csnk1d	10296.4	0.108664	2.04406	1.03143	2.27E-21	4.09E-20	Up	65.0656	58.7156	62.8793	86.7587	92.8975	98.7684
Csnk1g2	3414.01	0.118155	0.561151	-0.833538	1.73E-12	1.33E-11	Down	62.2042	62.8576	57.1955	21.0432	25.794	27.9688
Csnk2a1	2214.11	0.138324	0.471623	-1.0843	4.55E-15	4.55E-14	Down	27.2064	26.4542	24.7898	7.61716	8.03844	11.6093
Csnk2b	3832.16	0.149937	1.94115	0.956909	1.75E-10	1.06E-09	Up	68.8714	66.3636	78.5353	105.908	100.049	95.2182
Csnka2ip	3.2339	2.37068	27.6325	4.78829	0.0434044	0.0746712	Up	0	0	0.0077874	0	0.158744	0.0164247
Cspg5	93.2936	0.489398	2.2516	1.17095	0.0167279	0.0319356	Up	0.644818	0.71391	0.34207	0.803926	0.378197	1.68751
Csrnp1	1369.28	0.248114	5.8492	2.54824	9.57E-25	2.37E-23	Up	1.82303	1.80898	2.75991	5.73169	10.0262	12.0159
Csrnp2	1391.29	0.156626	1.82194	0.865476	3.28E-08	1.56E-07	Up	6.99974	6.4334	6.48459	9.1241	9.12891	8.00126
Cst3	14209.1	0.178184	1.7343	0.794354	8.27E-06	2.84E-05	Up	484.365	520.798	482.812	766.506	549.345	543.946
Cst6	14.7481	0.897565	8.58498	3.10181	0.00054864	0.00141142	Up	0.00665013	0.0233152	0.056804	0.151836	0.243167	0.155749
Cst7	6.46336	1.20256	9.48493	3.24564	0.00695615	0.0144509	Up	0.0266477	0.0700696	0.0455239	0.494342	0.231998	0.24004
Cstb	2344.31	0.185977	2.21249	1.14567	7.26E-10	4.16E-09	Up	82.4902	95.4081	98.0495	147.858	170.537	121.957
Cstf1	2070.72	0.12983	2.0602	1.04279	9.60E-16	1.02E-14	Up	14.5396	16.1358	15.2901	22.5925	23.598	22.5671
Cstf2	2211.68	0.125855	0.550986	-0.859913	8.34E-12	5.97E-11	Down	17.8125	18.0955	20.3231	6.90216	7.31969	8.46778
Cstf2t	13269.6	0.181525	7.24557	2.8571	8.12E-56	1.83E-53	Up	31.3867	33.6359	32.6899	190.727	182.939	135.308
Cstf3	1285.28	0.156669	1.5868	0.666124	2.12E-05	6.85E-05	Up	7.58877	8.08031	6.18812	6.9064	7.99524	10.5799
Ctbp2	1457.79	0.122503	0.642461	-0.63832	1.88E-07	8.13E-07	Down	12.4456	13.2805	13.1192	5.3676	5.82865	7.10402
Ctbs	131.354	0.481515	0.465265	-1.10388	0.0218764	0.0406288	Down	2.39603	2.08419	2.56605	0.71232	0.221244	1.55334
Ctc1	1611.77	0.146904	0.505204	-0.985062	2.01E-11	1.38E-10	Down	19.5652	17.3981	18.0437	5.80213	5.97547	8.7133
Ctdp1	2351.89	0.111826	1.84852	0.886368	2.26E-15	2.32E-14	Up	6.15777	5.85309	6.05345	7.28118	7.97889	9.18335
Ctdsp1	3342.79	0.172225	0.36904	-1.43815	6.80E-17	8.11E-16	Down	67.2957	67.977	65.1389	13.2498	16.3158	25.2879
Ctdspl	1402.79	0.168696	0.644171	-0.634483	0.000169168	0.000471354	Down	14.7347	14.2412	12.519	4.75872	6.77272	8.14847
Ctf1	105.539	0.447192	0.220322	-2.18231	1.06E-06	4.13E-06	Down	5.26568	4.00309	4.14596	0.230024	0.810839	1.19388
Ctgf	8909.26	0.404501	3.18978	1.67346	3.52E-05	0.00010974	Up	53.7193	52.1064	94.499	187.579	153.071	121.068
Cth	1080.59	0.170011	0.52531	-0.928758	4.68E-08	2.17E-07	Down	24.523	31.3785	32.9415	11.7956	10.5868	11.5797
Ctif	577.419	0.280093	0.238117	-2.07026	1.45E-13	1.26E-12	Down	6.24706	5.06124	5.30101	0.527836	0.873065	1.56972
Ctla2b	13.8908	0.904596	0.230231	-2.11884	0.0191647	0.0360701	Down	0.832331	0.394342	0.960757	0.0642019	0.0783391	0.243164
Ctnnal1	478.22	0.193882	0.375008	-1.41501	2.91E-13	2.45E-12	Down	6.43722	7.45004	6.44856	1.59671	2.18304	1.76083
Ctnnbip1	528.945	0.208782	0.370763	-1.43143	7.08E-12	5.11E-11	Down	10.9454	11.1966	9.44599	3.2153	2.88913	2.3099
Ctnnbl1	1483.73	0.139103	1.99109	0.993561	9.16E-13	7.26E-12	Up	13.7538	13.7641	13.5852	20.0359	20.337	18.9757
Ctnnd1	5207.86	0.11303	0.622361	-0.684175	1.42E-09	7.90E-09	Down	35.6541	32.7686	30.8112	14.3558	13.4154	17.4307
Ctsb	14961	0.124304	2.44942	1.29244	2.55E-25	6.59E-24	Up	67.3956	64.6459	75.9135	109.77	127.392	135.54
Ctsd	24151.6	0.109472	1.85393	0.890586	4.11E-16	4.52E-15	Up	307.725	324.594	353.223	420.377	422.567	493.538
Ctsh	16.7898	1.22819	13.9112	3.79818	0.00198485	0.00461132	Up	0.157333	0	0	0.404126	0.246557	0.963724
Ctsk	49.4253	0.532475	4.40014	2.13755	5.96E-05	0.000179732	Up	0.193374	0.360168	0.402616	0.862326	0.547149	1.76366
Ctsl	27017.1	0.164666	2.46655	1.30249	2.58E-15	2.64E-14	Up	135.286	160.533	202.64	280.17	307.654	309.949
Ctsw	77.1635	0.410998	6.84933	2.77596	1.44E-11	1.00E-10	Up	0.273939	0.157784	0.233993	0.792991	1.44459	1.08575
Ctsz	3535.71	0.14414	1.84246	0.881633	9.56E-10	5.41E-09	Up	64.1357	68.4169	64.2906	88.7877	93.597	79.945
Cttnbp2	24.2245	0.625932	3.80002	1.92601	0.00209079	0.00482958	Up	0.033985	0.0558518	0.0943452	0.169738	0.155336	0.191333
Ctu1	528.345	0.186393	1.92651	0.945987	3.87E-07	1.60E-06	Up	3.87589	3.70375	3.59117	4.91974	5.94092	4.71944
Cuedc1	1128.76	0.138905	0.227239	-2.13772	1.92E-53	3.49E-51	Down	22.9131	23.1018	19.7619	3.19798	3.68697	4.03743
Cul3	8345.32	0.104351	1.69853	0.764285	2.40E-13	2.04E-12	Up	43.6924	45.8846	47.2238	50.7301	55.8565	63.4486
Cul7	1601.37	0.20178	0.419842	-1.25208	5.46E-10	3.17E-09	Down	18.0962	16.8109	11.7027	3.49916	4.59238	6.33542
Cul9	87.5164	0.462442	4.77804	2.25642	1.06E-06	4.15E-06	Up	0.162701	0.164132	0.0786655	0.219032	0.497109	0.7245
Cutal	11.142	1.33167	15.5784	3.96148	0.0029316	0.00657772	Up	0.0670272	0	0	0.0797065	0.330676	0.342138
Cutc	30.3532	0.575369	0.216727	-2.20605	0.000125999	0.000359589	Down	1.48649	1.54939	1.3212	0.257986	0.139908	0.289516
Cux2	36.986	0.528773	3.35648	1.74695	0.000953902	0.00234663	Up	0.0904204	0.0638425	0.0321814	0.154119	0.131202	0.167424
Cuzd1	17.256	0.880811	15.6745	3.97034	6.56E-06	2.28E-05	Up	0.0232931	0.0612488	0.0198965	0.166197	0.486703	0.56652
Cwc15	1703.58	0.179745	2.16427	1.11388	5.76E-10	3.33E-09	Up	32.0384	31.9098	40.8672	59.5983	54.6099	50.2969
Cwc25	1391.36	0.127048	2.55884	1.35549	1.42E-26	4.14E-25	Up	8.51721	9.25499	9.15512	16.8819	15.7434	17.5631
Cwf19l1	999.598	0.185626	2.86687	1.51948	2.71E-16	3.04E-15	Up	2.25321	2.99771	3.33452	5.40636	6.42974	6.12012
Cx3cr1	40.5269	0.63301	11.2997	3.49822	3.27E-08	1.55E-07	Up	0.0910127	0.0368178	0.0717611	0.319693	0.914269	0.390997
Cxcl1	391.546	0.227483	6.64658	2.73261	3.06E-33	1.64E-31	Up	3.90681	5.0882	3.26661	19.5126	15.234	24.9814
Cxcl10	264.163	0.265742	4.33643	2.11651	1.66E-15	1.72E-14	Up	4.43877	3.26304	2.56844	9.02443	12.7153	10.5334
Cxcl17	29.2283	0.544109	2.62065	1.38992	0.0106343	0.0212131	Up	0.587723	0.878759	0.94498	1.08535	1.44474	2.17994
Cxcl5	313.559	0.203611	0.409128	-1.28937	2.41E-10	1.45E-09	Down	10.4559	10.3188	9.85282	3.32827	2.90082	2.82986
Cxx1a	560.357	0.274725	3.70995	1.8914	5.79E-12	4.22E-11	Up	9.10141	7.27344	4.94245	21.4209	21.1182	13.9485
Cxx1b	757.843	0.246965	2.75757	1.4634	3.11E-09	1.66E-08	Up	13.4786	13.4962	10.4019	28.5161	27.8139	17.2515
Cyb561	30.4933	0.703486	0.105554	-3.24395	4.00E-06	1.44E-05	Down	0.667547	0.590951	0.342123	0.0285777	0.0697409	0.0240528
Cyb561a3	490.925	0.191604	0.297062	-1.75117	6.27E-20	9.90E-19	Down	6.38552	6.55242	6.00623	1.14416	1.13496	1.88096
Cyb561d1	255.208	0.293725	0.577273	-0.792674	0.0069612	0.0144594	Down	2.4151	2.06816	2.0076	0.541381	0.821712	1.442
Cyb5b	8464.71	0.112827	0.522229	-0.937246	9.82E-17	1.16E-15	Down	101.036	98.5272	95.4859	37.3368	37.2585	37.3484
Cyb5d1	1543.99	0.190885	3.54776	1.82691	1.06E-21	1.97E-20	Up	7.60405	8.03843	6.36775	21.3719	19.2044	15.5277
Cyb5r1	3424.9	0.144618	0.546941	-0.870544	1.75E-09	9.64E-09	Down	90.4585	101.593	117.586	41.3679	39.0817	43.0855
Cyb5r3	14704.1	0.188453	2.48262	1.31186	3.37E-12	2.53E-11	Up	150.41	146.039	140.832	306.53	269.114	203.867
Cyba	1002.16	0.26049	1.83913	0.879025	0.000739467	0.00185705	Up	34.4098	39.4445	32.2604	56.2656	53.1641	29.4992
Cyc1	3712.49	0.140999	0.559206	-0.838547	2.73E-09	1.47E-08	Down	140.043	154.205	159.716	59.0357	66.5176	58.7139
Cycs	1962.74	0.218427	2.10682	1.07507	8.57E-07	3.39E-06	Up	12.7637	16.8562	17.3882	27.1981	25.7391	18.2132
Cygb	4.69432	1.7302	0.0636436	-3.97384	0.0216332	0.0402259	Down	0.145846	0.0983328	0.182076	0	0.0195346	0
Cyp20a1	1464.25	0.143938	0.587142	-0.768219	9.44E-08	4.24E-07	Down	29.211	30.084	34.1346	12.9376	13.5865	13.4252
Cyp27a1	4.23361	2.23606	73.4945	6.19957	0.00556216	0.0117986	Up	0	0	0	0.129011	0	0.183236
Cyp2ab1	12.4705	0.913232	5.80497	2.53729	0.00546338	0.0116117	Up	0.00705739	0.0433002	0.0602828	0.171205	0.15975	0.139859
Cyp2b13	8.32001	1.53938	0.0348026	-4.84466	0.00164873	0.00388952	Down	0.410943	0.303909	0.186479	0	0	0.0231358
Cyp2c65	12.8349	1.0185	16.9712	4.08502	6.05E-05	0.000182302	Up	0	0.0474591	0.0346882	0.193168	0.377126	0.487747
Cyp2d22	83.6533	0.425526	0.191228	-2.38664	2.04E-08	9.91E-08	Down	1.9052	2.28468	1.60309	0.202889	0.148539	0.47814
Cyp2j9	21.0224	0.924637	0.0793513	-3.6556	7.70E-05	0.000227736	Down	0.751711	0.463268	0.76249	0.0167608	0	0.105802
Cyp2t4	79.0025	0.397044	2.95564	1.56347	8.22E-05	0.000242155	Up	0.814407	0.99467	0.513185	1.0669	1.85976	2.11664
Cyp2u1	291.218	0.208647	0.293842	-1.76689	2.49E-17	3.10E-16	Down	8.003	7.45916	6.56642	1.4959	1.33462	1.90887
Cyp2w1	20.7935	0.667478	2.51904	1.33288	0.0458377	0.0783287	Up	0.137465	0.120488	0.0640474	0.222913	0.228478	0.123827
Cyp39a1	371.786	0.226307	0.473557	-1.07839	1.89E-06	7.10E-06	Down	6.73362	6.8362	4.99302	1.9435	1.62025	2.91087
Cyp3a13	75.8611	0.403602	4.12947	2.04596	3.99E-07	1.65E-06	Up	0.248965	0.350704	0.531651	1.01506	1.30051	1.1053
Cyp46a1	12.8997	1.22501	0.0872504	-3.51869	0.00407395	0.00887437	Down	0.534738	0.230375	0.170318	0	0	0.0653134
Cyp4f13	117.119	0.483881	0.357101	-1.4856	0.00213935	0.00493279	Down	3.18972	3.71979	3.22103	0.540036	0.329476	1.89928
Cyp4f40	12.1451	0.996848	0.229118	-2.12584	0.0329608	0.058501	Down	0.2239	0.304182	0.430314	0.111827	0.019493	0.0201687
Cyp51	25203.1	0.120739	2.66475	1.414	1.12E-31	5.11E-30	Up	111.092	126.602	122.229	211.329	204.892	288.909
Cyp7a1	58.553	0.467719	0.467788	-1.09607	0.0191065	0.0359693	Down	0.777294	0.491272	0.560066	0.143366	0.138106	0.361997
Cyr61	24030.5	0.236867	3.59524	1.84609	6.50E-15	6.44E-14	Up	161.509	164.205	258.85	587.516	538.51	390.007
D030056L22Rik	1980.6	0.168405	3.61131	1.85252	3.80E-28	1.30E-26	Up	14.9565	16.2756	17.1155	44.3919	44.9129	36.8714
D10Jhu81e	740.256	0.193421	0.609529	-0.714234	0.000221941	0.000607328	Down	24.5397	28.0646	24.3863	12.5713	8.08933	13.6486
D10Wsu102e	2069.11	0.159117	2.03989	1.02849	1.02E-10	6.40E-10	Up	15.32	14.4386	14.4228	22.2677	23.5986	19.2635
D130037M23Rik	461.263	0.215213	0.600374	-0.736067	0.000625798	0.00159489	Down	8.02254	6.42856	6.50862	2.76624	3.65299	2.69108
D130043K22Rik	14.6412	1.03742	12.1312	3.60065	0.000518947	0.00133999	Up	0	0.0268514	0.0218065	0.0437162	0.160027	0.248362
D16Ertd472e	311.378	0.228648	0.487241	-1.03729	5.72E-06	2.01E-05	Down	2.90045	2.32539	2.51758	1.07126	0.727842	0.937496
D17H6S56E-5	16537	0.0941519	0.60824	-0.717286	2.57E-14	2.41E-13	Down	226.628	229.214	207.489	89.3425	94.4129	111.241
D2hgdh	230.261	0.241201	0.438237	-1.19022	8.03E-07	3.19E-06	Down	1.88789	2.43389	2.04314	0.627732	0.781916	0.610892
D3Ertd254e	1790	0.1226	3.59115	1.84445	3.76E-51	6.31E-49	Up	4.68383	4.66848	4.07197	11.749	10.7176	12.6467
D430042O09Rik	665.642	0.164681	0.170019	-2.55623	2.45E-54	4.87E-52	Down	4.93244	4.81778	4.88791	0.516982	0.656674	0.647337
D630003M21Rik	4.43764	1.89728	38.3583	5.26147	0.00555144	0.0117775	Up	0	0	0.00433938	0.00724941	0.0707657	0.0640663
D630045J12Rik	1313.8	0.214249	0.369124	-1.43782	1.93E-11	1.33E-10	Down	7.54468	6.44072	5.9535	1.186	1.67653	2.61059
D830031N03Rik	4767.58	0.11819	0.399818	-1.32259	4.55E-29	1.68E-27	Down	34.2478	30.5389	28.6219	8.98664	8.25714	10.0071
D8Ertd738e	3303.96	0.207084	1.58643	0.665781	0.0013043	0.00313894	Up	79.3914	98.5838	95.2522	116.319	116.244	78.4931
D930015E06Rik	900.357	0.165867	0.480433	-1.05759	1.82E-10	1.10E-09	Down	9.6302	9.19895	8.817	2.4986	3.09443	4.21225
Daam2	153.441	0.343612	0.408926	-1.29009	0.00017369	0.000482546	Down	1.08129	1.11958	0.619125	0.224667	0.201724	0.428137
Dab2	1417.61	0.152167	0.410364	-1.28502	3.04E-17	3.76E-16	Down	16.6367	16.5513	13.7424	4.87851	3.80002	5.37467
Dab2ip	1157.87	0.154029	0.432391	-1.20959	4.06E-15	4.09E-14	Down	6.54993	6.1093	6.09782	1.59662	1.83168	2.55583
Dach2	63.5577	0.438788	0.438338	-1.18989	0.00669284	0.0139493	Down	0.281819	0.384242	0.42066	0.0812436	0.168527	0.0974411
Dact1	85.3892	0.541311	5.06322	2.34006	1.54E-05	5.08E-05	Up	0.272457	0.251053	0.328205	1.86423	0.742024	0.427923
Dact3	596.018	0.225051	0.278794	-1.84273	2.65E-16	2.99E-15	Down	13.7041	13.9904	9.96774	2.17433	1.90895	3.68242
Dad1	2939.07	0.1611	2.9494	1.56042	3.46E-22	6.68E-21	Up	15.2302	14.607	15.521	35.9781	31.9699	28.731
Dagla	853.935	0.215156	0.508424	-0.975897	5.74E-06	2.02E-05	Down	6.95018	6.34514	7.53072	1.7834	2.35375	3.75256
Dand5	85.4504	0.375313	0.245826	-2.02429	6.91E-08	3.15E-07	Down	3.46679	3.31486	3.07462	0.497079	0.808713	0.448256
Dapk3	945.086	0.145778	0.519235	-0.94554	8.80E-11	5.57E-10	Down	24.6663	22.8992	25.2718	8.87202	7.97802	10.8843
Dapp1	169.594	0.334875	0.622173	-0.684612	0.0409162	0.0709011	Down	2.61316	2.1188	2.10345	1.48299	0.708083	0.854732
Dars	1464.85	0.142894	0.534633	-0.903379	2.58E-10	1.54E-09	Down	26.4841	30.7581	29.4205	10.5802	12.0165	11.0746
Dars2	474.296	0.219592	0.341164	-1.55146	1.60E-12	1.24E-11	Down	7.51111	7.30661	6.98087	1.38039	2.32837	1.7043
Daw1	3.43338	2.38666	59.6706	5.89895	0.0134499	0.0262711	Up	0	0	0	0.081615	0	0.0412154
Daxx	1291.38	0.121962	1.77738	0.829753	1.02E-11	7.24E-11	Up	12.6618	12.1618	11.6974	15.1346	15.6127	16.5292
Dazap1	3317.94	0.118334	0.588466	-0.764969	1.02E-10	6.37E-10	Down	68.0522	71.9635	73.568	28.8065	26.9734	36.4318
Dbi	1555.64	0.155463	1.86645	0.900299	6.99E-09	3.58E-08	Up	54.348	57.2493	54.4061	82.386	72.7702	68.8753
Dbn1	414.432	0.215531	0.239955	-2.05916	1.25E-21	2.31E-20	Down	8.40857	9.19388	7.14601	1.13175	1.75219	1.4442
Dbnl	1951.77	0.120081	0.473544	-1.07843	2.69E-19	4.05E-18	Down	43.255	42.1512	41.9686	14.8456	13.1128	16.045
Dbp	1865.23	0.225278	6.99158	2.80562	1.33E-35	8.48E-34	Up	8.29616	7.18018	5.66201	39.8884	39.4528	26.4187
Dbr1	1841.8	0.148809	4.94935	2.30724	3.23E-54	6.24E-52	Up	9.6555	10.5967	11.1367	40.8509	34.501	37.5313
Dcaf10	1519.57	0.116028	1.71913	0.781677	1.62E-11	1.12E-10	Up	5.81458	6.09343	5.7055	6.52903	7.17573	8.46546
Dcaf15	1135.63	0.151757	0.443485	-1.17304	1.08E-14	1.04E-13	Down	23.3467	24.5097	26.8458	6.61934	8.01962	9.73981
Dcaf17	283.674	0.329746	0.236708	-2.07882	2.89E-10	1.72E-09	Down	1.7091	1.81948	1.3471	0.167477	0.19584	0.506572
Dcaf6	888.79	0.157759	0.384212	-1.38003	2.18E-18	3.00E-17	Down	14.2986	13.9122	10.8153	3.26425	3.52017	4.1715
Dcaf8	1559.39	0.181681	0.291165	-1.78009	1.15E-22	2.35E-21	Down	20.7355	22.5637	15.4799	3.41725	3.64364	5.54402
Dcakd	2193.34	0.146803	0.66161	-0.595947	4.92E-05	0.000150373	Down	52.0706	52.574	47.6579	26.5456	23.5928	22.7337
Dcdc2b	120.319	0.295689	2.62973	1.39492	2.39E-06	8.88E-06	Up	0.842857	1.29036	1.09433	1.81215	2.26989	2.10562
Dchs1	95.6702	0.354165	2.41543	1.27228	0.000327725	0.000874886	Up	0.197465	0.222528	0.152607	0.224756	0.302899	0.499743
Dclk1	2735.1	0.147535	0.335064	-1.57749	1.11E-26	3.24E-25	Down	11.6869	12.0126	10.1993	2.89921	2.78429	2.52371
Dclk2	512.099	0.180308	0.613065	-0.705888	9.04E-05	0.000264568	Down	3.92215	4.36596	3.26441	1.56499	1.48686	2.14169
Dclre1b	855.644	0.154302	1.97737	0.983585	1.84E-10	1.12E-09	Up	5.47184	5.02697	4.77338	7.00388	7.82061	7.08713
Dclre1c	434.159	0.214661	1.70023	0.765734	0.000360853	0.000955651	Up	0.931407	0.883014	0.603703	0.971563	0.812398	1.22348
Dcn	338.166	0.397652	0.277557	-1.84914	3.32E-06	1.21E-05	Down	13.4121	11.7227	3.76544	2.281	1.23943	2.2948
Dcp1a	2160.23	0.112517	2.59847	1.37766	1.81E-34	1.06E-32	Up	8.5244	8.10676	7.5631	14.7496	14.7054	16.3617
Dcst1	57.7998	0.47666	0.34163	-1.54949	0.00115107	0.00279525	Down	1.69405	1.36683	1.14037	0.25615	0.195346	0.626564
Dctd	224.015	0.266209	0.272698	-1.87463	1.90E-12	1.45E-11	Down	4.51419	5.34437	4.55628	1.18345	0.656385	1.00173
Dctn2	3072.35	0.104652	0.431797	-1.21157	5.38E-31	2.36E-29	Down	82.7115	89.1874	81.1464	24.1878	25.6797	30.0226
Dctn6	251.329	0.25111	0.326627	-1.61428	1.29E-10	7.98E-10	Down	7.32421	9.54158	8.48208	1.56225	1.69146	2.88904
Dcun1d2	480.261	0.17651	0.588379	-0.765182	1.46E-05	4.82E-05	Down	7.66664	6.81692	7.84531	2.89632	2.82133	3.9485
Dcun1d4	370.785	0.232569	0.414057	-1.2721	4.51E-08	2.10E-07	Down	1.99296	1.80713	1.78211	0.389247	0.706019	0.597675
Dcxr	482.989	0.218488	1.57524	0.655571	0.00269544	0.00609013	Up	10.6033	14.6161	12.7877	16.1641	14.6807	12.2863
Ddah2	578.113	0.223604	0.449474	-1.15369	2.48E-07	1.05E-06	Down	16.5584	17.587	11.6101	4.00713	4.15492	7.03031
Ddb2	77.8123	0.389506	0.27218	-1.87737	1.44E-06	5.50E-06	Down	2.61705	2.28241	2.00188	0.297276	0.612117	0.469136
Ddhd1	838.281	0.211145	0.665822	-0.586791	0.00545116	0.0115888	Down	8.23158	7.28108	6.45964	2.41966	3.42556	5.00371
Ddhd2	1117.47	0.128302	0.66197	-0.595162	3.50E-06	1.27E-05	Down	9.84648	9.3198	8.47947	4.11115	4.19135	5.07932
Ddi1	2.44807	2.64841	42.2114	5.39956	0.0414704	0.0717314	Up	0	0	0	0.0740012	0.180592	0
Ddias	944.237	0.182376	1.75604	0.812322	8.42E-06	2.89E-05	Up	6.53688	6.52274	9.07825	9.14669	8.85569	10.4966
Ddn	39.1157	0.560556	9.87763	3.30417	3.76E-09	1.98E-08	Up	0.0351265	0.0985221	0.0840123	0.41103	0.415909	0.784712
Ddost	11581	0.144358	2.88964	1.53089	2.83E-26	7.97E-25	Up	102.239	104.694	116.416	238.798	227.833	210.65
Ddr1	1948.22	0.140645	0.320743	-1.64051	1.94E-31	8.79E-30	Down	19.4519	19.598	17.5138	3.66364	4.03179	5.6682
Ddr2	10456.7	0.126097	0.636045	-0.652798	2.26E-07	9.62E-07	Down	59.2625	57.9734	48.1444	26.4898	23.757	26.1319
Ddx10	1033.77	0.154758	1.66867	0.738695	1.81E-06	6.84E-06	Up	3.7646	4.67251	4.57675	4.68052	5.61665	5.54592
Ddx17	9768.62	0.108197	0.458669	-1.12448	2.67E-25	6.91E-24	Down	71.396	74.2476	70.1864	22.0478	21.429	29.1874
Ddx18	2953.73	0.133044	2.0437	1.03119	9.14E-15	8.91E-14	Up	27.8846	30.6421	33.5106	44.9177	45.5403	46.5269
Ddx19a	1837.45	0.117263	1.5169	0.601124	2.96E-07	1.24E-06	Up	19.0739	17.8711	17.1389	19.2467	19.5732	20.9287
Ddx19b	270.048	0.232436	0.495381	-1.01339	1.30E-05	4.33E-05	Down	1.86063	2.24154	1.99163	0.533247	0.860779	0.820488
Ddx20	2056.7	0.119581	2.96167	1.56641	3.33E-39	2.77E-37	Up	11.8197	11.9795	11.3082	22.3851	23.2416	30.7191
Ddx24	6197.62	0.117266	2.36193	1.23997	3.94E-26	1.10E-24	Up	44.4514	44.0822	44.4529	74.9285	77.82	75.4795
Ddx31	742.373	0.144784	2.039	1.02786	1.25E-12	9.83E-12	Up	5.93225	5.32018	4.94967	7.19988	7.96	8.97963
Ddx39	8910.4	0.185955	2.50669	1.32578	1.01E-12	7.96E-12	Up	75.048	86.07	104.045	165.486	177.749	137.422
Ddx41	803.096	0.140673	1.58096	0.6608	2.63E-06	9.75E-06	Up	9.53328	9.02284	9.93065	10.2256	10.1033	12.6813
Ddx43	9.517	1.6705	164.87	7.36519	1.04E-05	3.51E-05	Up	0	0	0	0.10184	0.082843	0.578573
Ddx47	2810.15	0.141134	2.95978	1.56549	1.37E-28	4.84E-27	Up	28.8515	31.7244	31.0567	65.168	69.7662	61.6118
Ddx49	791.007	0.14731	2.07794	1.05515	7.90E-13	6.34E-12	Up	9.42134	8.72929	9.70405	13.4443	12.4179	16.5901
Ddx51	1680.27	0.121793	1.53807	0.62112	3.40E-07	1.42E-06	Up	10.6161	10.0891	10.4019	10.1975	11.1496	13.7632
Ddx52	1389.89	0.130166	1.72627	0.787655	1.44E-09	7.99E-09	Up	12.2742	11.8494	12.5402	14.531	13.5256	18.3901
Ddx55	797.094	0.183257	2.06249	1.04438	1.20E-08	6.00E-08	Up	7.02159	6.74678	7.39289	8.31859	9.48018	14.5441
Ddx56	2857.05	0.116895	1.70144	0.766754	5.41E-11	3.51E-10	Up	19.0157	20.2478	21.6874	23.8313	24.2131	27.7734
Ddx58	921.681	0.169526	0.66133	-0.596558	0.000433218	0.00113143	Down	9.96661	8.89407	6.76976	3.93675	3.90583	4.50088
Ddx59	144.526	0.292394	0.305549	-1.71053	4.91E-09	2.56E-08	Down	2.78111	3.04703	2.41956	0.56345	0.747305	0.510318
Ddx60	9.09225	1.27529	0.0931133	-3.42487	0.00724064	0.0149768	Down	0.0667152	0.149437	0.0538208	0.0105781	0.00645367	0
Deb1	436.932	0.248955	1.77398	0.826993	0.000894196	0.00221256	Up	18.9056	30.0676	20.6634	35.971	26.9014	25.9111
Decr2	106.22	0.329047	0.178653	-2.48476	4.31E-14	3.95E-13	Down	3.25391	3.57065	3.19524	0.475301	0.423818	0.39235
Defb41	276.747	0.337654	0.259459	-1.94642	8.19E-09	4.15E-08	Down	24.9437	30.104	26.7706	2.20553	5.53187	8.1987
Degs1	4353.85	0.144372	2.50729	1.32613	4.10E-20	6.56E-19	Up	43.2868	41.1966	47.7025	83.3082	81.0264	76.2116
Dennd1a	952.035	0.139302	0.373812	-1.41961	2.18E-24	5.24E-23	Down	11.9334	11.2607	10.3218	2.81562	2.75626	3.60492
Dennd1c	3.32322	2.21876	28.6467	4.8403	0.0291438	0.0524259	Up	0.00961385	0	0	0.109752	0	0.0866006
Dennd2d	25.7554	0.729395	0.134643	-2.89279	7.31E-05	0.00021724	Down	0.504605	0.380569	0.275654	0.0586104	0.0102166	0.042283
Dennd4a	2293.94	0.195083	0.395043	-1.33992	6.49E-12	4.71E-11	Down	10.6391	10.5293	8.78488	2.43654	2.1184	4.22493
Dennd4b	648.007	0.193226	0.488509	-1.03354	8.85E-08	4.00E-07	Down	5.13768	5.15587	4.66596	1.27184	1.73123	2.40497
Dennd4c	3723.4	0.12112	0.491841	-1.02374	2.86E-17	3.53E-16	Down	23.622	22.6204	22.023	7.25573	7.29364	10.1377
Dennd5b	6.13462	1.5785	14.3108	3.83903	0.0150127	0.0289903	Up	0	0.00830867	0	0.0473451	0.00825292	0.0298864
Dennd6a	388.122	0.212894	0.282506	-1.82364	1.07E-17	1.39E-16	Down	3.08619	3.0311	2.38747	0.457018	0.535121	0.780966
Depdc1b	314.542	0.219116	0.481294	-1.05501	1.47E-06	5.63E-06	Down	3.87452	4.00296	2.69358	1.11069	1.22571	1.37131
Deptor	331.833	0.206725	0.202003	-2.30755	6.23E-29	2.29E-27	Down	2.53538	2.42933	2.28469	0.285289	0.395579	0.392919
Dera	272.759	0.228895	0.372105	-1.42622	4.64E-10	2.71E-09	Down	8.34314	8.43143	9.99843	2.48775	2.54769	2.18732
Derl2	631.928	0.185517	0.320444	-1.64186	8.74E-19	1.25E-17	Down	8.96956	8.79884	8.05452	2.10222	1.47197	2.48606
Des	267.317	0.254587	0.480427	-1.05761	3.26E-05	0.000102437	Down	4.38054	4.5458	4.48133	0.978635	1.82105	1.96139
Desi1	1945.5	0.148198	0.402293	-1.31368	7.69E-19	1.11E-17	Down	33.1226	34.8681	35.3383	11.1697	9.17095	9.79843
Desi2	1092.18	0.183456	0.655923	-0.608401	0.000912063	0.00225239	Down	7.00373	6.68349	6.62256	2.5442	2.73338	4.6069
Dffa	347.806	0.205739	0.379694	-1.39709	1.12E-11	7.87E-11	Down	7.03083	6.55894	7.85347	1.58563	2.05464	2.35616
Dffb	215.584	0.233415	6.34755	2.6662	3.23E-30	1.35E-28	Up	0.974978	0.715041	0.841304	3.47823	3.86303	4.40917
Dgcr14	1049.08	0.123801	2.25141	1.17083	3.16E-21	5.65E-20	Up	8.14514	8.75917	8.44332	13.3427	13.1098	15.2128
Dgcr8	1444.1	0.211194	0.489409	-1.03089	1.05E-06	4.11E-06	Down	9.0761	8.26433	7.80114	2.06901	2.58187	4.51869
Dgka	87.0859	0.326388	0.55212	-0.856947	0.00865094	0.0175964	Down	1.25017	1.09577	1.06787	0.360808	0.525863	0.493477
Dgkd	3383.01	0.187236	0.622231	-0.684477	0.000256488	0.00069552	Down	17.3529	16.3962	18.3752	6.02589	6.56875	11.5493
Dgkh	827.996	0.19922	0.380406	-1.39439	2.57E-12	1.95E-11	Down	1.69238	1.61684	1.63747	0.306971	0.527044	0.552172
Dguok	131.452	0.408155	0.27751	-1.84939	5.87E-06	2.06E-05	Down	4.72211	3.85473	3.99741	0.46264	0.539968	1.65066
Dhcr24	29747.3	0.0959739	2.19946	1.13715	2.19E-32	1.07E-30	Up	178.189	170.046	177.312	262.16	268.151	315.275
Dhdds	1118.61	0.138288	0.547551	-0.868935	3.31E-10	1.95E-09	Down	17.7164	18.1571	17.0814	6.53431	7.53184	7.01667
Dhfr	1237.95	0.141466	1.6621	0.733011	2.20E-07	9.41E-07	Up	6.92876	6.85227	6.26206	8.56903	7.5933	7.99967
Dhrs1	509.739	0.184663	0.298477	-1.74431	3.52E-21	6.27E-20	Down	19.255	19.5853	21.8635	3.54294	4.29198	5.53485
Dhrs11	200.409	0.235469	0.541662	-0.884536	0.00017231	0.000479061	Down	7.15573	7.74674	5.97013	2.3747	3.02639	2.83149
Dhrs3	109.224	0.433827	0.209304	-2.25633	1.98E-07	8.53E-07	Down	1.6935	2.15962	1.83768	0.0933459	0.392324	0.405923
Dhrs4	460.886	0.210111	0.637843	-0.648728	0.00201812	0.00468292	Down	11.2832	13.4455	13.9018	6.30929	6.40169	5.0819
Dhrs7	520.556	0.217648	0.50414	-0.988103	5.63E-06	1.98E-05	Down	18.9605	23.3651	18.2782	8.94219	6.63095	6.38889
Dhrs9	361.95	0.23398	0.215716	-2.21279	3.16E-21	5.65E-20	Down	9.35516	8.80469	5.99125	1.05148	1.26677	1.49552
Dhtkd1	205.471	0.280399	0.40565	-1.30169	3.45E-06	1.25E-05	Down	1.73005	1.46962	1.62425	0.315395	0.431291	0.713985
Dhx15	9193.67	0.101726	2.07375	1.05224	4.46E-25	1.13E-23	Up	58.364	62.0172	61.0601	89.5361	88.1983	96.4492
Dhx16	2161.18	0.153665	0.649507	-0.622584	5.09E-05	0.000155216	Down	28.9721	27.4011	30.8193	11.9753	11.6817	18.1923
Dhx32	1034.13	0.164112	0.543279	-0.880234	8.16E-08	3.70E-07	Down	12.8414	12.5118	12.8336	4.15661	4.3964	6.78765
Dhx38	4251.01	0.12165	2.59507	1.37578	1.18E-29	4.62E-28	Up	19.6854	18.7495	21.785	36.9314	36.1923	41.0612
Dhx8	3476.78	0.139	2.33031	1.22052	1.62E-18	2.27E-17	Up	18.4148	16.1138	20.4063	28.1443	31.4287	34.1511
Dhx9	8043.46	0.098224	1.75515	0.811592	1.42E-16	1.65E-15	Up	47.568	48.1207	47.4221	56.2853	56.6092	71.1413
Diaph1	1587.31	0.129618	0.467643	-1.09652	2.68E-17	3.33E-16	Down	11.6575	11.2282	12.5148	3.58703	3.91617	4.63757
Dicer1	3665.72	0.123161	1.7396	0.798759	8.84E-11	5.59E-10	Up	8.98317	8.55027	8.64686	10.1489	9.62476	13.7116
Dido1	8887.93	0.140167	2.01355	1.00974	5.85E-13	4.76E-12	Up	10.9336	10.3592	9.61162	12.5755	13.4013	19.9393
Diexf	1630.16	0.12196	2.63088	1.39554	2.56E-30	1.08E-28	Up	5.85488	6.10904	6.18864	11.364	11.4131	12.0021
Dip2a	1947.9	0.118475	0.485852	-1.04141	1.49E-18	2.10E-17	Down	16.5919	15.4985	14.6962	5.02072	5.57455	5.99761
Dip2c	1771.51	0.130632	0.447362	-1.16049	6.47E-19	9.37E-18	Down	12.3518	11.4868	10.0897	3.52246	3.29169	4.286
Dirc2	1322.23	0.133251	1.76764	0.821828	6.94E-10	3.98E-09	Up	8.15241	7.91925	7.831	9.674	8.8205	12.5252
Dis3	1905.97	0.118316	2.31515	1.2111	1.37E-24	3.32E-23	Up	6.46337	6.55868	6.59681	11.1218	10.0068	12.013
Dis3l2	443.586	0.206454	0.341495	-1.55006	6.00E-14	5.42E-13	Down	7.71226	7.80078	7.50623	1.64909	1.46724	2.70367
Dixdc1	524.812	0.189314	0.515202	-0.95679	4.33E-07	1.78E-06	Down	3.42848	2.62805	3.28795	1.19643	1.02029	1.30272
Dkc1	1905.25	0.148747	1.51697	0.601194	5.31E-05	0.000161257	Up	17.6868	20.6724	20.4601	22.8341	21.2127	20.6398
Dlc1	375.423	0.306493	1.51898	0.6031	0.0490978	0.0833039	Up	0.657127	0.538092	0.725496	0.971742	0.651237	0.461735
Dlec1	2.43227	2.64079	41.9693	5.39126	0.0411982	0.0712927	Up	0	0	0	0	0.0253358	0.0327675
Dlg2	19.8325	0.668173	5.7924	2.53416	0.000149036	0.000418923	Up	0.0119575	0.0139742	0.00794412	0.054982	0.0323878	0.0550528
Dlgap1	22.2478	0.782392	5.04269	2.33419	0.00285058	0.00641035	Up	0.0187695	0.0517043	0.0160325	0.160705	0.0373508	0.115936
Dlgap2	34.0781	0.82743	0.0394197	-4.66494	1.72E-08	8.43E-08	Down	0.21645	0.255064	0.213648	0.00343194	0	0.0173312
Dlgap4	1216.61	0.126582	0.64412	-0.634598	5.35E-07	2.17E-06	Down	4.61746	4.80662	4.75789	2.16693	1.97056	2.5446
Dlk2	30.7254	0.583902	0.41599	-1.26538	0.0302264	0.0541445	Down	0.685256	0.5663	0.585331	0.153664	0.289773	0.105818
Dll1	8.57482	1.39951	11.2669	3.49402	0.0125387	0.0246614	Up	0	0.0416663	0	0.174435	0.0827734	0.0734079
Dll3	37.4308	0.988105	118.378	6.88726	3.17E-12	2.38E-11	Up	0.0121473	0.0212941	0	0.90138	1.20562	0.700299
Dll4	21.4445	0.798591	10.7031	3.41996	1.85E-05	6.01E-05	Up	0.00761363	0.066733	0.0455239	0.347669	0.384454	0.192032
Dlst	4324.8	0.121186	0.583146	-0.77807	1.36E-10	8.40E-10	Down	65.7486	69.4691	74.4048	29.3151	29.2146	30.4986
Dlx2	481.348	0.204735	1.8395	0.879317	1.75E-05	5.72E-05	Up	4.69608	6.00649	4.9279	6.54969	8.04742	6.18257
Dmrtc1c2	8.31983	1.90774	0.017281	-5.85467	0.00214845	0.0049493	Down	0.0258991	0.862615	0.0663675	0	0	0
Dmtn	48.1802	0.409739	0.553111	-0.85436	0.0370574	0.0649949	Down	0.419479	0.413629	0.447888	0.170056	0.166002	0.180343
Dmxl1	2678.12	0.185792	0.523863	-0.932739	5.16E-07	2.10E-06	Down	11.4785	10.3883	9.43993	2.86815	3.63198	5.6664
Dnaaf1	16.0569	0.747295	4.39795	2.13683	0.00424417	0.0092163	Up	0.0372558	0.106127	0.0954695	0.186074	0.259483	0.335596
Dnaaf2	1143.71	0.138254	1.61272	0.689493	6.13E-07	2.47E-06	Up	9.107	9.81643	10.4603	10.7947	11.7816	11.9806
Dnah1	96.763	0.539444	8.48152	3.08432	1.08E-08	5.41E-08	Up	0.0111736	0.094671	0.0588561	0.26043	0.340474	0.429442
Dnah12	6.14432	1.40453	11.0553	3.46667	0.0135791	0.0265065	Up	0	0.00168455	0.00656668	0.0164555	0.0100395	0.0450125
Dnah17	224.288	0.215723	3.04344	1.6057	9.82E-14	8.67E-13	Up	0.279969	0.245391	0.289871	0.590799	0.537714	0.687799
Dnah2	72.562	0.375806	8.12357	3.02211	8.86E-16	9.45E-15	Up	0.0309949	0.0339585	0.024269	0.14559	0.200135	0.181479
Dnah7a	3.647	1.90537	16.3589	4.03201	0.0343342	0.060713	Up	0.00191325	0.00167695	0	0.0327625	0.0033314	0.00344687
Dnah9	13.2847	0.854339	3.97269	1.99011	0.0198369	0.0372206	Up	0.00829324	0.0203531	0.00991749	0.0497047	0.0404331	0.0179291
Dnajb1	4511.55	0.135764	2.10661	1.07492	2.42E-15	2.48E-14	Up	32.0963	31.8646	38.349	51.1112	52.2007	53.8488
Dnajb11	6081.38	0.160179	2.56244	1.35752	2.35E-17	2.93E-16	Up	39.6393	38.9851	41.4604	84.2687	72.0747	66.0011
Dnajb14	987.273	0.161588	0.34875	-1.51973	5.20E-21	9.13E-20	Down	6.04734	5.54415	5.38474	1.58705	1.18239	1.53644
Dnajb2	905.291	0.150073	0.278399	-1.84477	9.94E-35	5.89E-33	Down	12.6941	13.3127	12.8819	2.64716	2.16072	3.1139
Dnajb4	1025.51	0.190224	1.86493	0.899119	2.28E-06	8.50E-06	Up	9.03461	9.21333	8.57301	13.7428	12.2872	9.95889
Dnajb5	181.492	0.284086	0.463279	-1.11005	9.33E-05	0.00027231	Down	2.29656	2.34841	1.99859	0.466912	0.763217	1.0566
Dnajb6	2435.97	0.122284	1.54932	0.631636	2.40E-07	1.02E-06	Up	15.5617	15.4971	17.5044	17.147	17.7951	20.0828
Dnajb7	35.0888	0.607667	17.7402	4.14895	8.63E-12	6.16E-11	Up	0.088616	0.0970891	0.170312	1.77037	1.58158	1.23728
Dnajb9	1106.65	0.156076	3.66365	1.87328	3.45E-33	1.85E-31	Up	9.93224	8.27335	10.7102	23.7428	25.5121	28.3
Dnajc12	2.5326	2.27718	43.9597	5.45811	0.0165356	0.0316237	Up	0	0	0	0.109872	0.0335165	0.173391
Dnajc15	437.401	0.20818	1.55992	0.641467	0.00206094	0.00476999	Up	18.3679	21.0393	20.6423	24.4173	24.0047	19.1389
Dnajc16	462.545	0.189824	0.478568	-1.0632	2.13E-08	1.03E-07	Down	6.95644	5.63232	5.62086	1.71516	2.11622	2.57668
Dnajc2	622.179	0.189425	0.610147	-0.712771	0.000168013	0.00046846	Down	12.6737	13.5685	15.1453	6.91653	4.90871	6.57133
Dnajc21	813.498	0.209672	0.511852	-0.966201	4.06E-06	1.46E-05	Down	17.853	19.9044	21.7774	5.03323	7.4099	10.1763
Dnajc22	93.6828	0.353266	0.389803	-1.35918	0.000119341	0.000342375	Down	2.41205	3.52357	2.94147	0.627785	0.713193	1.22986
Dnajc25	1193.11	0.159239	2.61372	1.3861	3.19E-18	4.33E-17	Up	10.8933	10.5872	10.2514	22.0283	19.3922	18.567
Dnajc5	5378.23	0.118221	1.77504	0.827853	2.51E-12	1.91E-11	Up	32.0583	29.008	33.5181	39.135	39.4092	44.1267
Dnajc6	28.8927	0.738509	26.804	4.74437	1.33E-10	8.20E-10	Up	0.00838107	0.0146919	0.0143179	0.131558	0.24079	0.385029
Dnajc9	3083.77	0.21295	2.18479	1.12749	1.19E-07	5.30E-07	Up	46.6693	39.7051	48.6019	78.643	80.4763	52.8211
Dnal1	385.002	0.196358	0.525183	-0.929109	2.23E-06	8.30E-06	Down	3.55959	2.90292	3.20672	1.03484	1.13952	1.56936
Dnal4	523.349	0.163821	0.228025	-2.13274	9.58E-39	7.55E-37	Down	21.3194	22.0893	19.5779	3.32901	3.20221	3.95744
Dnali1	36.7668	0.604939	9.24541	3.20874	1.13E-07	5.04E-07	Up	0.0503828	0.176641	0.161385	0.826808	1.14046	0.635381
Dnase1l1	310.868	0.192755	0.398024	-1.32907	5.38E-12	3.94E-11	Down	8.5173	9.46522	9.33321	2.32568	2.49232	3.16594
Dnase1l2	27.9372	0.60289	2.30541	1.20503	0.0456355	0.0780268	Up	0.247425	0.283595	0.170702	0.339496	0.198841	0.668634
Dnase2b	2.72657	2.53198	47.3654	5.56576	0.0279362	0.0505868	Up	0	0	0	0.0282121	0	0.0296814
Dnm2	4071.58	0.125968	0.542476	-0.88237	2.48E-12	1.88E-11	Down	37.2459	36.287	39.4181	14.1193	12.8073	18.0925
Dnmt3a	2466.72	0.170346	0.398502	-1.32734	6.59E-15	6.53E-14	Down	12.4652	11.8103	11.3011	2.84075	2.80218	4.86431
Dnmt3l	5.84483	1.72207	0.0499726	-4.32272	0.0120667	0.0238034	Down	0.0984069	0.319136	0.0672458	0.0140427	0	0
Dnpep	1063.55	0.160236	0.244816	-2.03023	8.64E-37	5.95E-35	Down	31.5391	30.8238	25.6032	4.33143	4.83101	6.68598
Dnph1	389.235	0.232962	0.61722	-0.696144	0.00280594	0.00631646	Down	13.5649	18.9484	17.0658	7.1191	8.72808	6.24868
Dnttip2	3271.69	0.146883	3.13259	1.64736	3.42E-29	1.28E-27	Up	21.6277	28.6552	24.8342	55.4061	59.6673	55.6093
Doc2a	14.9215	0.93019	7.51285	2.90936	0.00176177	0.00413831	Up	0.0338591	0.0890317	0.00723044	0.229505	0.30952	0.1525
Dock11	1043.51	0.174416	0.412778	-1.27656	2.50E-13	2.11E-12	Down	8.83519	8.10895	7.3205	2.03108	2.0433	3.32804
Dock4	891.689	0.212248	0.354643	-1.49556	1.84E-12	1.41E-11	Down	6.8413	6.7772	3.99376	1.51677	1.32655	1.69907
Dok3	51.6472	0.602523	5.01684	2.32678	0.000112589	0.00032422	Up	0.049373	0.367838	0.196809	0.751523	0.587457	0.919143
Dok7	7.10098	1.1811	9.98333	3.31952	0.00494611	0.0106021	Up	0.0230479	0.00505034	0.00492177	0.0822235	0.0601974	0.093426
Dolk	1254.91	0.147857	2.35804	1.23759	5.75E-17	6.92E-16	Up	12.7789	14.602	12.6996	23.1736	23.5421	21.7309
Dopey2	941.618	0.192957	0.585662	-0.771859	6.33E-05	0.000190009	Down	5.80906	5.8638	4.39293	1.67923	2.21703	3.04542
Doxl2	2.54171	2.71423	43.7303	5.45056	0.0446285	0.0764944	Up	0	0	0	0.0152414	0.148781	0
Dpagt1	559.185	0.199266	0.569797	-0.811479	4.65E-05	0.000142825	Down	11.3469	9.74327	12.7322	4.0911	5.35536	4.61089
Dpep1	1270.39	0.173453	2.41255	1.27056	2.39E-13	2.03E-12	Up	13.6948	13.4446	9.33132	19.2532	18.7863	26.4375
Dph2	1392.84	0.119026	2.62284	1.39113	1.47E-31	6.71E-30	Up	11.0258	11.8339	11.7992	20.3797	21.5529	24.5299
Dph6	389.088	0.193056	0.270295	-1.88739	1.42E-22	2.88E-21	Down	7.02574	6.32602	6.22165	1.20982	1.3992	1.2352
Dpm3	890.845	0.241108	1.89566	0.9227	0.000129756	0.000369414	Up	23.8007	28.3383	23.8278	45.853	30.9952	26.1782
Dpp3	1866.35	0.128918	0.343026	-1.54361	4.89E-33	2.53E-31	Down	37.1745	38.322	38.0144	9.1147	8.03783	11.4054
Dpp7	5147.84	0.100583	5.04329	2.33437	3.75E-119	9.55E-116	Up	38.2451	39.1711	39.7877	132.463	138.964	160.913
Dppa2	91.6737	0.384312	0.364712	-1.45517	0.000152826	0.000428893	Down	2.53136	2.23058	3.08725	0.637455	0.942814	0.487747
Dpy19l4	743.225	0.161657	0.563877	-0.826549	3.17E-07	1.33E-06	Down	5.20651	5.12084	4.57692	1.8252	1.72381	2.63628
Dpy30	637.583	0.199784	0.631469	-0.663215	0.000901261	0.00222752	Down	23.3579	27.1449	29.7758	14.314	10.0749	12.4321
Dpysl5	31.8478	0.833171	43.3108	5.43666	6.79E-11	4.35E-10	Up	0	0.021535	0.00839472	0.252437	0.470591	0.230173
Dr1	2760.7	0.126334	2.44751	1.29131	1.59E-24	3.85E-23	Up	18.6823	19.7546	20.7455	35.0593	34.9958	35.3021
Dram1	98.6881	0.421596	0.305013	-1.71306	4.84E-05	0.000148221	Down	2.01723	2.03441	1.50679	0.602216	0.176357	0.44097
Dram2	169.948	0.304116	0.271707	-1.87988	6.35E-10	3.66E-09	Down	3.24331	3.95106	3.97416	0.661172	0.974836	0.556483
Drap1	4870.6	0.198531	2.3336	1.22256	7.37E-10	4.22E-09	Up	109.375	106.839	109.95	203.019	205.741	137.645
Drc1	6.09685	1.51881	28.7039	4.84317	0.0014287	0.00341255	Up	0	0.00838353	0.00817011	0.163789	0.0999273	0.0861592
Drd4	3.13251	2.57755	53.8929	5.75202	0.0256426	0.0468384	Up	0	0	0	0	0.119702	0.0123851
Drg1	1461.5	0.121312	0.637791	-0.648844	8.87E-08	4.00E-07	Down	35.3299	39.4702	36.4642	16.9215	16.443	18.3336
Drp2	123.717	0.315275	2.691	1.42814	5.90E-06	2.07E-05	Up	0.340102	0.355179	0.355409	0.45951	0.636292	1.01034
Dscc1	307.217	0.205592	0.533355	-0.906833	1.03E-05	3.48E-05	Down	6.18158	6.89954	7.42052	2.1589	2.69602	3.19405
Dsel	669.841	0.183627	0.59635	-0.745769	4.88E-05	0.000149378	Down	5.17368	5.54846	4.38384	1.63274	2.33875	2.64388
Dst	25729.3	0.100873	0.639303	-0.645429	1.57E-10	9.62E-10	Down	35.0609	32.4744	34.5916	15.1412	15.2308	17.3229
Dstn	3599.31	0.169181	1.6001	0.678163	6.11E-05	0.000183919	Up	56.5043	55.78	53.7221	70.903	66.6265	53.8383
Dtd1	148.945	0.359967	0.55134	-0.858987	0.0170192	0.032423	Down	6.45091	6.30037	4.33822	2.27944	3.06664	1.3651
Dtd2	265.672	0.268211	0.661727	-0.595691	0.0263523	0.0479687	Down	3.23406	4.47226	3.92185	2.31946	1.70687	1.49434
Dthd1	15.9185	1.02583	0.136258	-2.87559	0.00506012	0.0108176	Down	0.366573	0.642597	0.30391	0.0153853	0.112639	0
Dtl	3802.49	0.127882	1.96019	0.970996	3.13E-14	2.90E-13	Up	20.4389	20.7002	19.9064	28.5798	23.9675	35.2428
Dtna	325.264	0.261983	0.297524	-1.74892	2.46E-11	1.67E-10	Down	2.18998	2.08583	1.31865	0.417169	0.437586	0.341875
Dtx1	3.93461	1.8292	17.7193	4.14725	0.0233753	0.0431348	Up	0.00650041	0.00569756	0	0.111313	0.0226373	0.011711
Dtx3l	389.614	0.217985	0.533671	-0.905978	3.24E-05	0.000101682	Down	4.17879	3.75158	3.24888	1.02763	1.50999	1.86383
Dtx4	1642.86	0.14614	0.291354	-1.77916	4.26E-34	2.40E-32	Down	18.2961	16.7969	14.3102	3.26756	3.02145	4.26224
Dtymk	3715.89	0.164554	1.75811	0.814022	7.54E-07	3.01E-06	Up	77.2395	78.9157	78.106	108.904	103.269	84.8432
Dusp16	1856.13	0.194453	2.0262	1.01878	1.61E-07	7.02E-07	Up	9.14884	9.09559	9.08356	9.68153	11.7418	19.7788
Dusp18	125.165	0.332728	12.142	3.60193	2.61E-27	8.09E-26	Up	0.216962	0.131653	0.114046	1.15109	1.40456	1.52341
Dusp19	85.7054	0.35556	0.39245	-1.34942	0.000147529	0.000415067	Down	2.81963	3.85662	2.93005	1.02512	0.938142	0.744173
Dusp22	186.902	0.289722	0.214538	-2.2207	1.79E-14	1.70E-13	Down	3.78689	3.58968	3.7548	0.535628	0.363096	0.871581
Dusp23	85.3349	0.339312	0.388903	-1.36252	5.93E-05	0.000179022	Down	3.17076	3.90056	2.83511	0.820263	0.807164	1.2026
Dusp27	6.84074	1.61356	0.0424916	-4.55668	0.00474298	0.0101981	Down	0.143613	0.171649	0.0613357	0.00931526	0	0
Dusp4	3940	0.223188	2.05004	1.03565	3.48E-06	1.27E-05	Up	33.7446	31.19	55.5857	49.1268	65.9389	66.6837
Dusp5	141.609	0.297656	2.08865	1.06257	0.000357265	0.000946806	Up	2.4341	3.01079	3.57538	3.79809	3.8026	6.39342
Dusp6	931.748	0.147866	3.05378	1.6106	1.25E-27	4.02E-26	Up	6.92328	6.43872	5.39216	12.5069	12.9219	16.5007
Dusp7	2579.06	0.141458	1.73419	0.794263	1.97E-08	9.57E-08	Up	24.6882	21.6462	20.5782	29.5587	27.2393	27.329
Dusp9	227.227	0.208452	1.58342	0.663048	0.00146861	0.00349533	Up	2.14692	2.44228	2.37231	2.29448	2.76791	3.01198
Dvl1	2943.05	0.142486	0.584181	-0.775513	5.25E-08	2.42E-07	Down	37.545	36.5597	36.4381	12.8996	14.1505	20.626
Dvl2	4159.83	0.137187	1.53704	0.620154	6.17E-06	2.16E-05	Up	41.8515	43.9562	41.4914	37.6345	46.1397	60.3673
Dvl3	1585.67	0.128914	0.522803	-0.93566	3.93E-13	3.27E-12	Down	22.8866	20.6761	19.9096	7.01131	7.84531	9.47224
Dxo	789.492	0.162732	1.58086	0.660709	4.91E-05	0.000150038	Up	14.3827	12.1646	11.6582	14.9154	14.64	14.2397
Dym	1118.31	0.191183	0.610325	-0.712351	0.00019453	0.000537178	Down	10.6213	8.76217	11.603	4.37466	5.22113	4.12829
Dync1h1	38527.9	0.120307	0.580432	-0.784801	6.88E-11	4.41E-10	Down	136.868	121.525	127.123	46.3792	51.4601	66.7298
Dync2li1	110.161	0.427233	0.32685	-1.6133	0.000159262	0.000445213	Down	5.29826	4.14325	4.72756	0.70266	0.617317	2.20002
Dynlrb1	1964.88	0.22798	1.50278	0.587638	0.00994929	0.0199665	Up	57.7781	60.5414	59.6254	78.6067	67.965	44.6511
Dynlt1a	165.821	0.258592	0.640751	-0.642165	0.0130167	0.02549	Down	1.59401	1.4344	1.62027	0.5535	0.693883	0.957247
Dynlt1b	105.145	0.312538	0.528567	-0.919843	0.00324903	0.00722248	Down	6.84981	6.84016	6.60781	1.89658	3.20428	2.76279
Dynlt1c	45.1385	0.573521	0.327873	-1.60879	0.00502991	0.0107576	Down	5.15635	3.72195	2.36415	1.4067	0.396104	0.819669
Dyrk1a	5909.02	0.123302	1.89048	0.918754	9.25E-14	8.19E-13	Up	23.1173	21.2493	21.0837	24.9152	29.6684	36.3119
Dyrk1b	958.528	0.147085	3.97692	1.99165	8.98E-42	8.69E-40	Up	1.15602	1.15581	0.9279	2.7107	3.04798	3.66993
Dyrk3	562.214	0.181455	1.66452	0.735109	5.10E-05	0.000155375	Up	6.17215	8.33029	7.9817	8.91292	9.16285	9.1482
Dyrk4	63.8647	0.558285	0.42033	-1.25041	0.0251085	0.0459946	Down	1.86112	1.03807	0.986144	0.198831	0.207955	0.842722
Dzip1	987.909	0.15478	0.599271	-0.738719	1.82E-06	6.86E-06	Down	6.83885	6.41452	5.38746	2.39017	2.43242	3.38069
Dzip3	642.77	0.160878	0.348203	-1.522	3.06E-21	5.48E-20	Down	5.016	5.51082	4.59351	1.06351	1.27225	1.52696
E130308A19Rik	950.892	0.177786	0.637214	-0.650151	0.000255246	0.000692642	Down	2.90071	3.30711	3.00733	1.09877	1.28977	1.95723
E130311K13Rik	188.536	0.324843	0.183966	-2.44249	5.52E-14	5.00E-13	Down	6.42415	6.65554	5.09462	0.449927	0.732001	1.3254
E230025N22Rik	32.4202	0.630134	5.36137	2.4226	0.000120758	0.000346052	Up	0.239691	0.190079	0.0779958	0.407189	0.993702	0.555199
E2f7	3375	0.107885	2.13767	1.09604	3.01E-24	7.19E-23	Up	12.9722	12.6305	13.3588	19.5434	19.1662	22.1277
E330009J07Rik	234.059	0.285322	0.44306	-1.17443	3.85E-05	0.000119541	Down	1.59878	1.72605	1.3799	0.404851	0.342893	0.805768
Eaf1	2858.29	0.139454	1.71838	0.781046	2.13E-08	1.04E-07	Up	17.812	18.2258	20.4044	19.8352	22.1625	29.476
Eapp	243.426	0.245807	0.598945	-0.739504	0.00262561	0.00594639	Down	6.12154	6.46153	6.61996	3.09164	1.89887	3.43165
Ears2	254.28	0.272896	0.53938	-0.890627	0.00110003	0.00268024	Down	1.68586	2.34602	1.69937	0.501667	0.946025	0.813282
Ebf1	717.6	0.220459	0.341512	-1.54999	2.05E-12	1.57E-11	Down	8.35801	8.2765	4.96144	1.91836	1.57397	1.84566
Ebf3	661.429	0.165902	0.627512	-0.672285	5.07E-05	0.000154791	Down	5.35537	5.23029	4.3077	1.89096	2.16773	2.80548
Ebpl	110.138	0.33727	0.514719	-0.958144	0.0044989	0.00972113	Down	3.17522	2.49478	2.32321	1.22753	0.660809	1.09394
Ecd	1825.19	0.121885	1.91788	0.939516	1.28E-14	1.23E-13	Up	13.9655	15.9328	15.6923	20.7446	19.7787	23.3271
Echdc1	119.316	0.376404	0.336351	-1.57196	2.96E-05	9.37E-05	Down	1.63622	1.62709	1.35188	0.254714	0.238281	0.675308
Echdc3	96.6444	0.346689	0.25535	-1.96945	1.34E-08	6.64E-08	Down	3.27708	3.36801	3.04694	0.744913	0.555464	0.470224
Ecm1	1997.63	0.165394	2.8401	1.50594	8.61E-20	1.34E-18	Up	18.4097	16.7181	17.3973	36.0806	40.0896	31.6552
Edf1	3405.74	0.182715	1.5211	0.605119	0.000926915	0.00228612	Up	134.008	144.273	133.339	164.312	165.385	120.428
Edrf1	1182.73	0.134339	1.90951	0.933201	3.74E-12	2.79E-11	Up	5.88253	5.50926	5.51655	6.68948	7.5526	9.47409
Eef1a1	362229	0.117314	2.59282	1.37452	1.05E-31	4.83E-30	Up	3907.11	4252.75	4656.17	7895.89	7775.49	8576.31
Eef1b2	34117.9	0.137922	2.73355	1.45078	7.07E-26	1.91E-24	Up	315.948	371.034	389.083	691.96	750.201	694.757
Eef1d	7933.42	0.172354	1.50745	0.592114	0.000591559	0.0015127	Up	71.1502	76.3222	85.8228	85.8289	95.7118	72.5919
Eef1g	51014	0.195142	2.41985	1.27492	6.44E-11	4.13E-10	Up	646.709	717.271	804.272	1331.12	1461.34	984.072
Eef2	283005	0.130882	2.4339	1.28327	1.07E-22	2.20E-21	Up	1882.96	1974.77	2190.98	3357.87	3814.92	3537.52
Eef2k	1191.25	0.178568	0.355123	-1.49361	6.04E-17	7.26E-16	Down	9.79707	10.176	9.44581	2.99974	2.26332	2.27229
Eef2kmt	173.227	0.257831	0.27648	-1.85475	6.31E-13	5.11E-12	Down	5.11987	4.75657	4.58304	0.946109	0.748248	1.2387
Eefsec	649.73	0.155895	0.396734	-1.33376	1.17E-17	1.52E-16	Down	14.2803	13.4545	11.5499	3.48426	3.62477	4.27618
Efcab12	37.6953	0.619629	3.37083	1.7531	0.00466525	0.0100465	Up	0.19141	0.109695	0.245247	0.168087	0.461474	0.769258
Efcab14	2357.54	0.131413	0.652798	-0.615291	2.84E-06	1.05E-05	Down	22.6172	21.9959	25.7183	10.284	11.259	12.0187
Efcab5	81.5104	0.475708	3.59039	1.84414	0.000105916	0.000306504	Up	0.164186	0.0644363	0.146524	0.272759	0.469362	0.229571
Efcab7	304.973	0.247979	0.643021	-0.637063	0.0101987	0.0203973	Down	7.17747	7.8263	7.91901	3.27183	2.43008	5.23388
Efcc1	2.91208	2.35682	24.8242	4.63368	0.0492899	0.0835558	Up	0	0.0028823	0	0	0.0458073	0.0118488
Efemp1	30841.2	0.119016	2.49872	1.32119	1.24E-28	4.41E-27	Up	316.438	303.088	318.686	565.722	578.859	558.581
Efemp2	6855.14	0.203876	2.26088	1.17688	7.81E-09	3.97E-08	Up	69.4619	66.2076	62.1499	121.94	119.645	78.8605
Efna2	7.0205	1.65033	15.4248	3.94718	0.0167683	0.0320008	Up	0.0246595	0	0.0210636	0.0879726	0	0.466473
Efna3	65.0967	0.40154	0.391353	-1.35346	0.000749865	0.001881	Down	1.82003	1.40188	1.26255	0.519437	0.345718	0.397446
Efna4	159.167	0.380535	0.332789	-1.58732	3.03E-05	9.56E-05	Down	5.64675	5.1802	6.20143	1.17462	0.63064	2.4617
Efna5	765.159	0.191142	0.373223	-1.42189	1.01E-13	8.94E-13	Down	8.26123	6.98612	7.401	2.39522	1.60011	2.14549
Efnb1	235.145	0.244024	0.657677	-0.604548	0.0132341	0.0258861	Down	3.5132	3.26446	2.84718	1.17238	1.88014	1.56471
Efnb2	5259.11	0.124633	2.16524	1.11453	3.81E-19	5.69E-18	Up	11.8805	11.7696	10.9835	18.2086	18.6281	17.5377
Efnb3	256.024	0.233066	7.20092	2.84818	2.42E-34	1.41E-32	Up	0.515985	0.52848	0.524931	2.3744	2.26126	3.71835
Efr3a	3672.33	0.122102	0.406456	-1.29883	2.00E-26	5.76E-25	Down	37.8002	36.0874	38.2951	10.3253	11.6232	11.2577
Egf	64.5309	0.381742	2.52916	1.33866	0.000453679	0.00118144	Up	0.256338	0.313614	0.27826	0.541071	0.353354	0.683099
Egfl8	67.401	0.35034	1.65065	0.723031	0.0390369	0.0680377	Up	1.07596	0.919785	0.930409	0.985685	1.31838	1.22049
Egfr	376.077	0.284203	0.379042	-1.39957	8.46E-07	3.35E-06	Down	4.35462	3.35535	1.98357	0.978407	0.760369	0.919072
Egln1	5211.91	0.147359	1.61039	0.687414	3.09E-06	1.13E-05	Up	37.0187	39.9585	49.4065	44.8152	50.0829	54.1
Egln2	1707.69	0.14251	0.441955	-1.17803	1.38E-16	1.60E-15	Down	44.4437	44.2666	39.4648	12.3853	11.6384	17.6583
Egr1	1721.88	0.156797	1.84206	0.881323	1.90E-08	9.27E-08	Up	17.4993	13.0141	14.385	17.6851	18.5562	24.5616
Ehbp1	909.835	0.194142	0.509397	-0.973137	5.37E-07	2.18E-06	Down	9.16853	9.56889	6.86775	2.75332	2.53458	4.32966
Ehmt2	8362.7	0.0935605	1.51904	0.603157	1.14E-10	7.13E-10	Up	60.6797	61.7734	60.1034	63.956	63.043	75.7282
Eid1	3840.76	0.172909	2.51647	1.3314	1.36E-14	1.31E-13	Up	30.4369	36.5087	30.983	66.4103	60.6404	50.3502
Eid2b	357.882	0.222479	2.22323	1.15266	2.21E-07	9.43E-07	Up	3.8805	3.80976	2.76837	4.73315	6.60582	5.52642
Eid3	361.288	0.181207	5.52398	2.46571	3.63E-42	3.65E-40	Up	3.28182	3.42355	2.97524	11.9521	11.6391	15.5973
Eif1	16810.9	0.13358	1.57412	0.654545	9.58E-07	3.77E-06	Up	351.655	399.063	427.9	443.594	461.491	443.591
Eif1a	2295.44	0.143537	1.57781	0.657922	4.57E-06	1.63E-05	Up	18.2445	20.0805	23.5476	21.6117	23.672	26.1852
Eif1ad	2560.1	0.172038	2.36029	1.23896	5.95E-13	4.83E-12	Up	23.1779	22.0408	24.9794	42.6723	42.7297	34.2797
Eif1ax	4658.85	0.179793	1.6265	0.701768	9.49E-05	0.000276548	Up	137.899	155.139	143.53	183.988	188.879	137.867
Eif1b	1070.03	0.128343	1.67502	0.74418	6.70E-09	3.44E-08	Up	33.8963	32.824	32.6492	36.4309	37.4681	48.2134
Eif2a	1820.1	0.132617	1.50834	0.592961	7.78E-06	2.68E-05	Up	24.8575	22.8392	24.1517	24.6426	27.8003	26.4167
Eif2ak2	899.982	0.168835	0.445056	-1.16794	4.59E-12	3.39E-11	Down	11.1664	10.5807	9.22984	2.90239	2.81324	4.4487
Eif2ak4	1515.24	0.154193	0.641671	-0.640094	3.31E-05	0.000103655	Down	14.6987	13.8291	11.3406	6.13782	5.10835	7.48021
Eif2b1	1344.21	0.176063	1.80354	0.850833	1.35E-06	5.19E-06	Up	14.8401	13.5646	16.3123	20.8385	20.2291	17.2995
Eif2b5	3302.94	0.141696	1.74461	0.802906	1.46E-08	7.19E-08	Up	33.1209	34.9768	39.0123	45.7819	46.1617	43.7986
Eif2s1	2720.88	0.139292	1.59961	0.677721	1.14E-06	4.44E-06	Up	23.8322	25.1703	26.5802	29.7025	30.0743	27.948
Eif2s3x	6970.74	0.170208	2.4963	1.31979	8.91E-15	8.71E-14	Up	38.4634	42.3482	45.6749	80.5383	82.5592	64.8608
Eif3a	23754.1	0.093135	1.61121	0.688143	1.48E-13	1.29E-12	Up	130.977	140.059	129.548	152.388	147.83	170.559
Eif3b	18271.8	0.21464	1.87143	0.904138	2.53E-05	8.08E-05	Up	154.184	153.023	180.643	248.54	249.142	157.424
Eif3c	25268.9	0.168209	1.56559	0.646707	0.000120714	0.000345988	Up	236.053	247.667	293.297	298.651	324.203	257.44
Eif3d	8944.31	0.134828	1.8479	0.885885	5.01E-11	3.27E-10	Up	93.4186	99.9356	104.785	134.981	138.032	126.591
Eif3e	5807.67	0.12286	1.82892	0.870993	1.35E-12	1.05E-11	Up	93.7431	105.777	103.929	137.08	131.609	134.574
Eif3f	14386.3	0.145558	2.54884	1.34984	1.80E-20	2.99E-19	Up	197.051	194.414	220.456	368.918	411.204	351.203
Eif3h	15770.7	0.168979	2.82539	1.49845	7.47E-19	1.08E-17	Up	233.305	262.064	268.99	534.441	584.133	439.63
Eif3i	8188.86	0.185286	2.32749	1.21877	4.77E-11	3.12E-10	Up	146.442	166.481	191.709	301.507	310.597	235.612
Eif3j1	604.3	0.177826	1.68434	0.752187	2.34E-05	7.51E-05	Up	8.18837	6.32764	6.73391	8.91899	8.494	8.57264
Eif3j2	560.075	0.184756	1.72818	0.78925	1.94E-05	6.29E-05	Up	5.26797	6.72131	7.311	7.09889	7.92446	9.47109
Eif3k	4318.42	0.131923	1.60826	0.685497	2.03E-07	8.74E-07	Up	93.1419	107.095	107.779	119.129	122.71	117.992
Eif3l	13851.8	0.166371	2.28701	1.19346	7.31E-13	5.90E-12	Up	159.411	170.903	176.523	292.306	308.19	235.704
Eif3m	2206.19	0.156643	1.94899	0.962727	7.95E-10	4.53E-09	Up	40.6509	46.0404	51.656	68.3426	64.6452	62.8066
Eif4a2	6258.79	0.108735	4.38171	2.13149	1.47E-85	1.50E-82	Up	23.4292	26.7506	26.1149	75.4846	76.0173	93.2538
Eif4a3	6172.93	0.134472	2.59837	1.37761	1.25E-24	3.05E-23	Up	84.6249	90.6228	91.7674	172.99	171.211	158.703
Eif4b	41565.9	0.114539	1.96568	0.975025	1.70E-17	2.15E-16	Up	263.687	275.739	288.467	379.57	405.376	399.272
Eif4e	3309.9	0.1042	1.95916	0.970236	1.26E-20	2.15E-19	Up	8.78828	8.39573	8.5332	11.2576	11.9952	13.5771
Eif4ebp1	3509.34	0.162311	0.649214	-0.623234	0.000123159	0.000352403	Down	139.301	156.441	197.048	70.4397	80.7738	82.7533
Eif4g2	29969.1	0.112598	1.56694	0.647946	8.69E-09	4.39E-08	Up	111.105	113.667	117.772	119.725	136.944	134.364
Eif5	6917.55	0.135298	2.9001	1.5361	7.13E-30	2.86E-28	Up	31.6541	31.7339	38.2826	65.7231	65.0144	86.0782
Eif5a	18438	0.227044	2.60689	1.38233	1.14E-09	6.38E-09	Up	172.993	187.924	215.487	419.032	409.664	247.498
Eif5a2	184.398	0.238451	0.616372	-0.698127	0.00341417	0.00755226	Down	1.45493	1.91728	1.63114	0.756944	0.694915	0.791813
Eif6	5834.4	0.152748	1.9177	0.939375	7.76E-10	4.43E-09	Up	92.2864	100.452	111.556	144.007	148.94	129.976
Elac1	110.87	0.417348	0.273773	-1.86895	7.53E-06	2.60E-05	Down	1.20511	1.57051	1.21449	0.113138	0.414152	0.27615
Elac2	1796.42	0.147689	1.50403	0.588829	6.69E-05	0.000200183	Up	9.74431	10.9308	11.3029	11.7393	12.0758	11.0762
Elavl1	6943.74	0.115747	1.81415	0.859296	1.14E-13	9.98E-13	Up	30.7897	29.151	31.3644	38.9691	40.7072	40.91
Elf1	824.786	0.176542	0.629465	-0.667801	0.000155151	0.000434583	Down	9.11283	8.28961	8.23836	2.93612	4.42742	4.47558
Elf4	2133.05	0.161687	0.655212	-0.609965	0.000161616	0.00045138	Down	14.3236	13.0811	15.5511	5.49603	6.29717	9.02726
Ell3	9.96885	1.49365	87.6935	6.4544	1.55E-05	5.12E-05	Up	0	0	0.013407	0.268774	0.273298	0.452434
Elmo1	1358.4	0.169347	0.236179	-2.08205	9.69E-35	5.77E-33	Down	14.4934	13.3494	11.0234	2.4349	2.11307	2.0836
Elmod2	273.105	0.339745	0.224301	-2.15649	2.19E-10	1.32E-09	Down	3.39848	3.53356	3.10678	0.22212	0.632406	0.83193
Elovl5	2990.41	0.135305	0.590378	-0.760289	1.92E-08	9.36E-08	Down	49.8098	47.1024	45.7986	17.6229	18.0745	26.3958
Elp3	980.165	0.136705	0.663133	-0.59263	1.46E-05	4.82E-05	Down	15.1504	16.2027	15.1071	7.52213	7.35862	7.49907
Elp4	316.402	0.191742	0.456376	-1.1317	3.59E-09	1.90E-08	Down	2.4077	2.58081	2.33902	0.682717	0.873687	0.889956
Elp6	341.866	0.201741	1.6063	0.683745	0.00070093	0.00176957	Up	3.45835	4.4742	4.61512	4.24132	4.98287	5.5537
Emc10	2779.18	0.158213	1.72493	0.786536	6.65E-07	2.67E-06	Up	37.0644	36.9699	38.409	47.0263	51.7984	41.4217
Emc3	3735.02	0.156576	2.44782	1.2915	1.61E-16	1.84E-15	Up	41.7872	41.766	42.4451	82.6284	73.9057	66.2896
Emc6	2397.57	0.201989	2.858	1.51501	6.36E-14	5.71E-13	Up	29.9341	33.4859	35.0872	76.2673	73.8819	52.1815
Emc7	2042.26	0.172925	2.21497	1.14729	3.25E-11	2.17E-10	Up	14.2294	16.2523	20.1446	28.3144	26.638	26.6316
Emc8	2431.26	0.178876	1.91906	0.940399	1.46E-07	6.40E-07	Up	11.7072	13.2444	13.4942	20.7877	17.0276	15.4108
Eme1	616.35	0.173847	1.6782	0.746916	1.74E-05	5.68E-05	Up	6.96505	7.05776	8.53232	9.22803	7.92738	10.5894
Eme2	1176.25	0.145984	3.43029	1.77833	3.89E-34	2.22E-32	Up	14.8734	12.7488	12.1734	33.5991	32.0641	33.4868
Emilin1	2185.47	0.249703	0.594541	-0.750151	0.00266303	0.00602312	Down	32.7421	30.0946	17.7493	14.0554	7.65243	13.0989
Emilin2	253.712	0.358393	0.509569	-0.972652	0.00664919	0.0138773	Down	3.61536	3.24452	1.58342	1.30621	0.591423	1.22385
Eml3	1530.26	0.161874	0.430865	-1.21469	6.19E-14	5.58E-13	Down	26.3234	27.021	22.1793	6.17356	7.43385	10.3872
Eml4	1386.35	0.143576	0.444519	-1.16968	3.74E-16	4.13E-15	Down	12.6867	14.015	11.4307	3.47976	3.83176	5.14323
Eml5	246.291	0.249692	4.03202	2.0115	7.89E-16	8.44E-15	Up	0.427209	0.413025	0.26318	0.879341	1.04141	1.33873
Eml6	394.851	0.172414	0.378351	-1.4022	4.20E-16	4.61E-15	Down	2.54436	2.74476	2.68037	0.691365	0.681586	0.832381
Emp1	11721.5	0.104371	2.82093	1.49617	1.32E-46	1.87E-44	Up	70.1796	71.8328	74.1649	141.829	147.473	155.178
Emp3	1528.15	0.191597	1.57465	0.655028	0.000629009	0.00160201	Up	49.4137	51.2478	38.7909	61.6027	51.1158	45.1444
Emx2	190.948	0.236691	0.447467	-1.16015	9.51E-07	3.74E-06	Down	4.05828	3.64403	3.65297	1.20354	1.00208	1.51947
Enah	2334.69	0.130651	0.321547	-1.6369	5.20E-36	3.46E-34	Down	10.4299	10.1794	8.18305	2.13922	2.12024	2.49118
Enc1	4080.78	0.215265	5.93522	2.5693	7.73E-33	3.93E-31	Up	8.63081	9.17686	10.4101	46.7983	43.9463	29.4514
Endod1	2407.98	0.138271	1.85976	0.89512	9.56E-11	6.02E-10	Up	13.5084	13.5495	14.8999	20.2288	17.15	19.4132
Endov	331.181	0.222766	0.485813	-1.04153	2.93E-06	1.08E-05	Down	2.65753	3.01664	2.74261	0.770892	1.2289	0.981095
Eng	78.3547	0.34162	2.51871	1.33268	9.58E-05	0.000278834	Up	0.366369	0.335498	0.354982	0.749098	0.504631	0.679745
Eno1	38167.2	0.197579	2.31286	1.20968	9.21E-10	5.22E-09	Up	407.224	369.507	542.944	792.085	791.053	626.119
Eno1b	16313.8	0.205006	2.27413	1.18532	7.39E-09	3.77E-08	Up	191.366	186.241	265.643	378.245	389.812	289.104
Eno4	56.8596	0.450782	1.91805	0.939639	0.0371179	0.0650861	Up	0.150724	0.104409	0.153664	0.104073	0.232814	0.245264
Enox2	230.328	0.310112	0.503811	-0.989044	0.00142613	0.00340693	Down	1.80021	1.97784	1.78802	0.525728	0.422802	1.15398
Enpp2	39.9106	0.799681	0.177369	-2.49518	0.00180719	0.0042346	Down	0.14812	0.422983	0.820349	0.0136366	0.0415985	0.137729
Entpd2	11.5006	1.03408	20.5931	4.36409	2.44E-05	7.83E-05	Up	0.0406938	0.0118893	0.0115866	0.270994	0.307047	0.366566
Entpd6	202.973	0.254997	0.291603	-1.77792	3.12E-12	2.35E-11	Down	3.31914	3.40397	3.53589	0.837733	0.524206	0.813564
Eny2	482.66	0.189628	0.364491	-1.45604	1.61E-14	1.53E-13	Down	7.69162	9.53104	9.36988	2.4996	2.23466	2.29649
Epb41	27.8582	1.18443	131.893	7.04323	2.74E-09	1.47E-08	Up	0.00188362	0.00165098	0	0.0698862	0.0918346	0.176462
Epb41l4b	10.1104	1.4697	0.0284004	-5.13794	0.000472459	0.00122679	Down	0.0807877	0.108938	0.0769696	0.004434	0	0
Epb41l5	247.165	0.247645	0.588859	-0.764006	0.00203491	0.00471544	Down	0.976102	1.0662	0.808556	0.330926	0.326707	0.584909
Epc1	1946.31	0.112494	2.64482	1.40317	1.04E-35	6.77E-34	Up	8.2479	9.33858	8.57969	15.8327	16.0238	18.6962
Epha1	289.868	0.282786	3.56977	1.83583	8.47E-11	5.37E-10	Up	1.70655	1.75082	0.893432	3.01882	3.31383	5.08637
Epha10	61.7589	0.674003	5.15956	2.36725	0.000444384	0.00115881	Up	0.26729	0.105425	0.0190262	0.559421	0.380087	0.513648
Epha2	8613.98	0.177177	5.04159	2.33388	1.26E-39	1.07E-37	Up	23.4091	23.0903	31.1043	73.6848	92.5967	123.275
Epha4	809.476	0.214457	1.60367	0.681373	0.00148703	0.0035375	Up	3.8701	4.26272	3.01004	4.76394	4.59295	3.46016
Epha6	2.99193	2.19445	51.5421	5.68768	0.00954611	0.0192229	Up	0	0	0	0.00142997	0.0104691	0.00722134
Ephb3	2333.05	0.15005	0.653119	-0.614583	4.21E-05	0.000129767	Down	30.1367	26.1039	21.3725	12.3052	10.991	13.6533
Ephb6	496.248	0.21156	0.428706	-1.22194	7.66E-09	3.90E-08	Down	7.42119	7.20898	6.44647	2.30348	1.49661	2.8326
Ephx3	86.387	0.670792	21.2824	4.41159	4.81E-11	3.14E-10	Up	0.00922889	0.0485343	0.244377	1.27745	1.43019	2.17808
Epm2aip1	5709.98	0.157769	3.78748	1.92124	4.10E-34	2.32E-32	Up	13.8894	12.2058	11.409	36.9767	34.9768	30.6126
Epn2	1326.99	0.211339	0.593265	-0.753252	0.000364983	0.000965419	Down	10.9112	11.5722	10.185	3.05086	4.48607	6.87278
Eppk1	289.329	0.347932	0.356119	-1.48957	1.86E-05	6.05E-05	Down	1.59925	1.06906	1.27134	0.447298	0.371287	0.176712
Eprs	8809.75	0.149923	0.430155	-1.21707	4.74E-16	5.19E-15	Down	67.4542	74.6019	72.7302	20.9766	25.5046	20.4183
Eps15	2830.16	0.11652	0.433898	-1.20457	4.75E-25	1.20E-23	Down	25.4159	27.6621	28.0845	8.31393	7.77371	9.66718
Eps8l1	35.0034	0.521594	3.43467	1.78017	0.00064266	0.00163406	Up	0.109283	0.0992063	0.0600088	0.245058	0.244653	0.168755
Eps8l3	119.573	0.299141	0.230398	-2.1178	1.45E-12	1.12E-11	Down	2.49498	3.05139	2.61026	0.427792	0.454638	0.487819
Ept1	891.697	0.132341	0.644392	-0.633989	1.66E-06	6.31E-06	Down	6.13683	6.41316	5.71277	2.53689	2.83868	3.23078
Eqtn	22.0201	0.684027	3.42791	1.77733	0.00936774	0.0189061	Up	0.124898	0.0691405	0.0898405	0.159469	0.137353	0.438185
Erbb2	2022.42	0.169228	0.657937	-0.603979	0.000358304	0.000949229	Down	18.7203	19.0392	17.8675	7.50179	7.13071	12.4733
Erbb2ip	3495.19	0.149685	0.499557	-1.00128	2.24E-11	1.53E-10	Down	28.6955	27.2145	23.8645	9.85735	7.55178	11.7984
Erc2	225.949	0.281541	0.364282	-1.45687	2.28E-07	9.74E-07	Down	0.972812	1.09164	1.06757	0.192979	0.220281	0.440114
Ercc1	2468.44	0.284829	8.94104	3.16044	1.31E-28	4.66E-27	Up	8.04798	7.51288	10.556	53.0614	79.7764	34.438
Ercc2	1048.54	0.144814	1.71265	0.776228	8.31E-08	3.77E-07	Up	8.03721	8.03145	8.73181	9.01673	9.42861	12.8249
Ercc6l	3157.94	0.137438	2.98263	1.57658	1.84E-30	7.89E-29	Up	13.5316	14.3235	15.135	30.1881	32.9775	29.9486
Ercc6l2	170.637	0.414923	0.244597	-2.03152	9.77E-07	3.84E-06	Down	1.65285	1.75202	1.44661	0.487991	0.198482	0.146687
Ercc8	396.478	0.18622	3.12888	1.64565	9.82E-19	1.40E-17	Up	1.07382	1.24875	1.19529	2.17785	2.60588	3.32075
Ereg	191.922	0.322456	2.46884	1.30384	5.27E-05	0.00016011	Up	1.15619	0.679305	1.19922	2.09408	1.88044	1.43061
Erf	3704.97	0.173484	2.5056	1.32515	2.20E-14	2.07E-13	Up	23.2069	21.9579	23.5132	47.3518	41.5708	35.1742
Ergic1	7649.13	0.175656	1.95255	0.965359	3.89E-08	1.83E-07	Up	66.6692	60.7722	66.8196	101.647	96.2334	75.5034
Ergic2	980.892	0.124601	1.57475	0.655123	1.46E-07	6.39E-07	Up	4.99082	5.03251	4.57618	5.31936	5.38326	6.06319
Ergic3	2306.38	0.151802	1.58584	0.665247	1.17E-05	3.93E-05	Up	50.2662	46.2723	48.0996	53.517	61.5866	51.0782
Erh	3707.57	0.22093	2.79142	1.481	2.04E-11	1.39E-10	Up	54.5929	73.5879	77.8657	164.696	142.842	105.585
Eri2	564.81	0.159344	1.76849	0.822515	2.44E-07	1.04E-06	Up	4.21181	4.09586	3.70192	4.62625	4.57028	6.40268
Eri3	2360.59	0.154112	0.554136	-0.851687	3.27E-08	1.55E-07	Down	35.2426	34.8973	30.975	13.4869	14.8404	12.1622
Erich1	309.753	0.199933	1.95099	0.964209	1.42E-06	5.43E-06	Up	2.96538	3.75766	3.73073	5.01887	4.68308	5.15601
Erich6	24.6813	0.622806	6.82598	2.77104	8.62E-06	2.95E-05	Up	0.113842	0.0997814	0.0972412	0.37364	0.713605	0.451208
Erlin2	886.107	0.155792	0.429627	-1.21884	5.14E-15	5.12E-14	Down	9.65295	9.3959	11.0705	2.73251	3.10932	3.66223
Ermap	8.27124	1.64529	72.7575	6.18502	0.000170438	0.000474545	Up	0	0.00428457	0	0.0558049	0.0255349	0.18494
Ern1	1405.04	0.161328	0.6194	-0.691057	1.84E-05	5.99E-05	Down	16.7389	15.5461	17.3687	6.17669	6.60476	9.96482
Ero1lb	220.949	0.247668	0.585884	-0.771313	0.00184383	0.00431118	Down	1.83684	1.66217	2.02678	0.751709	0.59022	1.04806
Erp44	1317.28	0.173087	1.58159	0.661378	0.000132871	0.000377438	Up	14.1881	13.8713	15.5409	19.0356	15.6165	15.2513
Errfi1	750.346	0.161151	1.9373	0.95405	3.22E-09	1.71E-08	Up	5.86685	5.4671	6.116	7.7756	6.87898	10.2144
Esam	29.9071	0.908327	5.67058	2.5035	0.0058484	0.0123458	Up	0.113375	0.434754	0.0121053	0.303349	0.838998	1.19999
Esco1	682.3	0.176157	1.97943	0.985083	2.24E-08	1.09E-07	Up	3.47405	4.19317	3.79559	4.4469	5.04426	7.25685
Esd	4780.82	0.245717	2.52747	1.3377	5.21E-08	2.41E-07	Up	39.2076	39.5552	66.0072	102.282	92.4492	69.6089
Esf1	1420.88	0.188689	1.88417	0.913929	1.28E-06	4.92E-06	Up	7.78788	12.9761	11.5478	14.0697	13.8632	16.5505
Esr1	8.27166	1.46834	0.0651194	-3.94077	0.00727852	0.015049	Down	0.0683508	0.106202	0.0371534	0.00886696	0	0
Esrra	852.205	0.159694	0.407019	-1.29683	4.63E-16	5.08E-15	Down	16.4229	17.3949	19.5976	4.47776	5.19766	6.3139
Esyt3	9.02141	0.969301	4.0412	2.01478	0.0376546	0.0658535	Up	0.0334344	0.0334914	0.00815971	0.0749742	0.0582167	0.0860496
Etaa1	1949.32	0.119416	2.81544	1.49336	6.97E-36	4.57E-34	Up	8.72479	9.27335	9.74398	17.7989	17.7129	21.6918
Etf1	6936.87	0.13286	1.93581	0.952936	7.37E-13	5.94E-12	Up	45.2803	46.1896	53.5671	68.0862	67.7422	68.5827
Ets1	4176.28	0.145924	1.6048	0.682397	2.92E-06	1.07E-05	Up	22.0555	21.2873	24.2868	28.3308	25.3139	25.1118
Ets2	6132.7	0.158468	0.476062	-1.07078	1.41E-11	9.84E-11	Down	83.9592	79.2434	102.263	27.3824	26.4645	39.5087
Etv3	2664.64	0.105616	3.14551	1.65329	3.13E-55	6.64E-53	Up	8.80776	9.0185	8.89131	19.3901	19.9948	21.9231
Etv4	408.563	0.210544	2.18523	1.12778	8.48E-08	3.84E-07	Up	4.18935	4.21449	3.89948	5.44191	5.23518	9.24015
Eva1b	1861.19	0.190529	0.607396	-0.71929	0.000159864	0.00044665	Down	36.5807	38.0992	24.0667	16.0628	12.6742	14.6491
Evpl	111.719	0.498659	15.915	3.99231	1.18E-15	1.25E-14	Up	0.126125	0.074887	0.0347527	0.673474	0.51715	1.60523
Ewsr1	11959.2	0.102124	1.73114	0.791719	9.01E-15	8.80E-14	Up	73.5996	74.8895	66.8313	87.2217	81.2194	104.135
Exo1	2949.61	0.149183	1.96573	0.975067	6.32E-11	4.06E-10	Up	12.7532	12.326	14.7474	16.5216	16.9206	24.3432
Exo5	1323.7	0.16814	2.2918	1.19648	1.11E-12	8.75E-12	Up	14.2992	15.218	16.4659	27.3197	26.0246	22.9068
Exoc2	763.19	0.159906	0.600228	-0.736418	4.12E-06	1.48E-05	Down	6.21133	5.98439	5.87685	2.11453	2.52687	3.3547
Exoc3	906.992	0.134235	0.620596	-0.688274	2.94E-07	1.24E-06	Down	7.32016	8.42267	7.61256	3.38358	3.27444	3.92516
Exoc3l	122.614	0.34266	0.559906	-0.836743	0.0146101	0.0282843	Down	1.31018	1.27848	1.79171	0.37761	0.584378	0.872068
Exoc3l2	28.1766	0.718483	4.82567	2.27073	0.00157526	0.00373173	Up	0.0383852	0.0728961	0.15301	0.219103	0.512418	0.195936
Exoc5	1601.68	0.15718	1.57993	0.659862	2.69E-05	8.57E-05	Up	9.09425	9.58396	10.0188	12.361	9.23174	11.3871
Exoc6	128.377	0.312011	0.370357	-1.43301	4.37E-06	1.56E-05	Down	1.85275	2.26972	1.70478	0.438943	0.386129	0.773251
Exoc6b	1878.53	0.130757	0.626411	-0.674819	2.46E-07	1.04E-06	Down	12.6599	12.3486	11.234	4.91385	5.93289	5.68239
Exoc7	1202.54	0.123431	0.638891	-0.646358	1.64E-07	7.12E-07	Down	16.391	16.492	15.9345	6.6797	7.57601	8.57133
Exoc8	2710.9	0.153403	2.04942	1.03521	1.50E-11	1.04E-10	Up	9.19808	9.46117	8.69916	14.7657	13.57	12.1551
Exosc10	3654.54	0.117638	1.783	0.834304	1.32E-12	1.03E-11	Up	21.8704	22.6493	24.0181	26.0076	28.5767	35.1247
Exosc5	490.311	0.164048	0.461055	-1.11699	9.83E-12	6.99E-11	Down	23.8791	27.2513	23.1181	7.52788	7.67678	9.8712
Exosc6	2857.4	0.175871	3.15741	1.65874	4.04E-21	7.12E-20	Up	35.8651	43.1066	39.1657	92.8583	100.402	75.5375
Exosc9	947.772	0.182705	2.28791	1.19403	6.35E-11	4.08E-10	Up	10.5619	16.3927	13.6991	22.7932	21.7291	23.0678
Ext1	2825.05	0.128712	1.53202	0.615434	1.74E-06	6.58E-06	Up	25.3265	26.2407	21.925	28.5967	24.8693	28.3277
Ext2	6663.49	0.109016	1.96327	0.973258	4.35E-19	6.43E-18	Up	56.7235	56.8631	52.9218	76.2913	80.7686	80.6155
Eya2	4.74528	2.01421	41.1894	5.3642	0.00774052	0.015916	Up	0.00919981	0	0	0.0131281	0.0160189	0.265187
Eya4	36.5646	0.619392	0.373987	-1.41894	0.0219715	0.0407905	Down	0.238439	0.177061	0.345107	0.0661602	0.0230653	0.12529
Ezh1	675.072	0.231957	0.50657	-0.981167	2.34E-05	7.51E-05	Down	8.76446	7.75306	7.71554	2.00288	2.59598	4.56276
F2r	11986	0.204623	2.81532	1.4933	2.92E-13	2.46E-12	Up	72.9488	73.9517	70.2987	193.226	125.591	120.551
F2rl3	10.1998	1.08586	9.99115	3.32065	0.00222756	0.0051146	Up	0.00995629	0.00872662	0.0595312	0.156284	0.121353	0.322867
F3	2368.93	0.188297	0.556359	-0.845911	7.04E-06	2.44E-05	Down	69.3421	68.9045	47.2075	28.5402	20.0217	26.2416
F8a	317.16	0.218742	0.62932	-0.668134	0.00225477	0.00517086	Down	6.67946	5.64178	5.48013	2.04786	3.10512	3.06067
Faah	166.821	0.245664	0.52491	-0.929858	0.000153657	0.000430962	Down	1.66733	1.71477	1.5168	0.604028	0.674117	0.585886
Faap100	646.943	0.189569	0.610337	-0.712323	0.000171551	0.000477296	Down	10.8905	10.0387	7.95941	3.74349	3.58796	5.65049
Fabp12	14.1419	1.14339	6.71703	2.74782	0.0162515	0.0311272	Up	0.0694545	0.0365258	0.00593267	0.0198223	0.108842	0.45046
Fadd	492.874	0.1744	0.593753	-0.752064	1.62E-05	5.31E-05	Down	8.41045	7.80486	8.29409	2.88616	3.82445	3.95702
Fads1	12043.8	0.0971998	0.549711	-0.863254	6.61E-19	9.57E-18	Down	173.618	166.518	160.932	64.8134	61.8933	74.4997
Fads3	5079.5	0.138008	0.611554	-0.709448	2.74E-07	1.16E-06	Down	54.7309	53.4616	65.7443	23.4121	23.8802	30.9252
Fah	379.367	0.230772	0.640245	-0.643303	0.00530978	0.0113134	Down	11.1895	12.4519	9.65698	5.03862	6.14811	4.15122
Fam101b	747.488	0.181299	0.515515	-0.955913	1.35E-07	5.94E-07	Down	10.272	10.3803	11.2919	3.05332	4.61148	4.40741
Fam102a	442.699	0.192457	0.484381	-1.04579	5.51E-08	2.54E-07	Down	5.43936	5.27544	5.39661	1.72488	1.49716	2.53685
Fam104a	1983.68	0.154363	1.62783	0.702947	5.27E-06	1.86E-05	Up	19.5482	19.0148	20.4023	24.9488	23.2989	21.2313
Fam105a	6.84678	1.39267	0.132199	-2.91921	0.0360713	0.0634912	Down	0.205538	0.195166	0.051207	0.012221	0.029824	0
Fam107b	1325.3	0.21805	1.93828	0.954775	1.19E-05	4.00E-05	Up	10.0568	9.55454	8.62729	15.9571	13.416	9.8259
Fam110a	1277.49	0.124845	2.28256	1.19065	1.47E-21	2.70E-20	Up	9.16862	10.7992	9.51732	15.1396	15.7366	18.2956
Fam110b	251.946	0.197684	0.662205	-0.59465	0.00262906	0.00595315	Down	2.95424	3.19397	3.01148	1.33232	1.35879	1.75736
Fam110c	328.629	0.243139	2.22846	1.15605	1.99E-06	7.46E-06	Up	2.28304	2.59621	3.76576	4.606	4.62641	4.85769
Fam114a1	1883.39	0.170251	0.337155	-1.56852	3.17E-20	5.14E-19	Down	37.786	40.8035	30.5028	10.1586	7.77239	8.65176
Fam117b	983.511	0.177554	0.395928	-1.33669	5.14E-14	4.66E-13	Down	10.9391	8.43113	9.59537	2.17484	2.85214	3.42146
Fam118b	394.489	0.19449	0.618324	-0.693565	0.000362387	0.000959382	Down	9.06065	8.37735	8.81169	3.12154	3.67905	5.19485
Fam120c	1448.41	0.155263	0.522755	-0.935793	1.67E-09	9.21E-09	Down	7.89886	8.30746	6.83523	2.27743	3.15786	3.38796
Fam122a	629.365	0.174772	1.86125	0.896273	2.92E-07	1.23E-06	Up	9.88398	9.15207	10.4674	13.7286	13.6495	12.448
Fam122b	184.898	0.319843	0.167232	-2.58007	7.22E-16	7.78E-15	Down	2.60225	2.86865	2.41373	0.212662	0.229549	0.547295
Fam124a	2.69554	2.66088	46.8363	5.54956	0.037014	0.0649486	Up	0	0	0	0.0942059	0.011495	0
Fam124b	5.04306	1.79682	87.0706	6.44411	0.000335282	0.0008935	Up	0	0	0	0.0588048	0.114806	0.0890888
Fam126a	1614.07	0.114207	0.633907	-0.657656	8.49E-09	4.30E-08	Down	11.086	11.0719	10.1587	4.71903	4.84551	5.37352
Fam126b	1069.71	0.180236	2.35183	1.23379	7.63E-12	5.49E-11	Up	2.63037	2.61052	2.77692	3.50109	4.15083	6.32712
Fam129b	7882.16	0.127598	1.55148	0.633643	6.84E-07	2.74E-06	Up	65.1281	61.1003	64.2183	71.5969	73.8963	68.9594
Fam131a	13.839	1.11877	5.05263	2.33703	0.0367131	0.0645317	Up	0.0920841	0.00672592	0.0524376	0.0219007	0.347401	0.193546
Fam131b	360.553	0.204451	0.482045	-1.05276	2.62E-07	1.11E-06	Down	4.57763	4.2835	3.47621	1.18314	1.342	1.85136
Fam132a	236.136	0.246861	7.72532	2.9496	6.62E-33	3.40E-31	Up	1.41219	1.81308	1.44412	6.75515	8.27726	11.61
Fam133b	1090.73	0.12764	3.80516	1.92796	1.51E-51	2.65E-49	Up	7.29852	8.17629	6.99404	19.3003	19.4398	23.7707
Fam134c	2288.76	0.12619	1.71752	0.780326	6.26E-10	3.61E-09	Up	20.4654	20.1955	16.6118	23.6627	21.7708	26.2491
Fam135a	757.688	0.16095	0.318232	-1.65185	1.03E-24	2.55E-23	Down	5.4396	5.24589	4.52406	1.1263	0.981647	1.43841
Fam135b	38.9099	1.34553	0.00725449	-7.10691	1.28E-07	5.66E-07	Down	0.238408	0.202553	0.0537219	0.00208717	0	0
Fam136a	412.008	0.172569	0.637849	-0.648714	0.000170491	0.000474606	Down	11.5029	11.201	11.2349	5.17541	5.36641	5.18788
Fam13a	93.6265	0.333213	0.395615	-1.33783	5.95E-05	0.0001794	Down	1.05882	1.207	1.28606	0.270746	0.415619	0.341815
Fam13b	3172.58	0.104743	1.71418	0.777521	1.14E-13	1.00E-12	Up	11.5237	11.615	10.9431	12.813	13.3984	16.5881
Fam13c	252.089	0.350456	0.210247	-2.24984	1.36E-10	8.42E-10	Down	4.24276	4.79157	2.49189	0.769246	0.298154	0.68553
Fam149a	1415.92	0.217164	1.69962	0.76521	0.000425649	0.00111318	Up	6.74102	7.25548	7.75373	10.0635	9.90362	6.56388
Fam160b2	299.202	0.253462	0.385837	-1.37394	5.94E-08	2.73E-07	Down	3.74091	4.3018	3.77737	0.783187	0.92269	1.69341
Fam161b	105.261	0.293723	1.87322	0.905524	0.00204982	0.00474569	Up	0.860861	0.670701	0.804464	1.06046	0.90962	1.23277
Fam166a	53.9488	0.457632	5.64014	2.49573	4.94E-08	2.29E-07	Up	0.360779	0.283508	0.233784	0.710112	1.45135	1.47925
Fam168a	1804.42	0.124416	0.640516	-0.642694	2.40E-07	1.02E-06	Down	13.4909	12.8611	11.1612	5.59494	5.34252	6.6106
Fam168b	7471.02	0.121634	0.509256	-0.973538	1.21E-15	1.27E-14	Down	73.4449	71.6319	76.718	23.2787	26.1622	33.6569
Fam169a	14.9467	0.758153	3.11458	1.63904	0.030627	0.054804	Up	0.036291	0.0318088	0.0736226	0.116521	0.0789883	0.130762
[truncated: 5,040 more rows]
