# Supplementary material for: FTO-mediated m6A demethylation regulates PGC-1α-dependent mitochondrial biogenesis to attenuate aluminum-induced neuronal senescence
Source: Sci Rep. 2026 May 7;16:21890. doi: 10.1038/s41598-026-51674-w (PMC13365551; doi:10.1038/s41598-026-51674-w)
Supplement: Supplementary file 6 — Supplementary Material 6 [file 41598_2026_51674_MOESM6_ESM.xlsx]

## Sheet: M-vs-C-diffpeak_diffexp
chr	start	end	width	geneId	transcriptId	distanceToTSS	peak_fold_enrichment	peak_diff.lg.fdr	peak_diff.lg.p	peak_diff.log2.fc	exp_foldChange	exp_log2FoldChange	exp_pval	exp_padj	exp_significant
Chr6	72352365	72352614	250	0610030E20Rik	XM_006506534.3	5166	2.11	-2.65	-3.05	1.25	2.01245087671477	1.00895356793039	3.03650146629853e-14	2.82311570976107e-13	yes
Chr7	116099518	116104329	4812	1110004F10Rik	NM_019772.2	6138	1.39	-6.1	-6.83	0.952	1.43709028931888	0.523150706096245	1.77124437130859e-05	5.78586318128868e-05	no
Chr2	156873078	156873523	446	1110008F13Rik	NM_026124.3	9956	2.64	-13.5	-15	0.83	0.593208268154006	-0.753389	8.08579640562308e-05	0.000238273931074373	yes
Chr2	156873229	156873420	192	1110008F13Rik	NM_026124.3	10107	2.54	-10.2	-11.3	0.753	0.593208268154006	-0.753389	8.08579640562308e-05	0.000238273931074373	yes
Chr12	55304468	55306367	1900	1110008L16Rik	NM_025373.1	1831	8.37	-2.98	-3.42	-0.715	0.302477461551006	-1.7251	1.64952581058103e-11	1.14101527575877e-10	yes
ChrX	70387895	70389368	1474	1110012L19Rik	NM_026787.2	1982	5.89	-9.82	-10.9	1.34	0.903057767896477	-0.14711	0.523079492983602	0.612377107092729	no
Chr4	11522883	11527803	4921	1110037F02Rik	XM_006538160.3	36934	6.27	-5.64	-6.33	0.897	0.680776903813354	-0.554746	1.52835797410347e-06	5.82474628854685e-06	no
Chr4	11549649	11549798	150	1110037F02Rik	XM_006538160.3	63700	2.03	-3.28	-3.74	0.851	0.680776903813354	-0.554746	1.52835797410347e-06	5.82474628854685e-06	no
Chr4	11544930	11546200	1271	1110037F02Rik	XM_006538160.3	58981	2.18	-8.6	-9.57	1.65	0.680776903813354	-0.554746	1.52835797410347e-06	5.82474628854685e-06	no
Chr4	11519002	11521190	2189	1110037F02Rik	XM_006538160.3	33053	7.4	-1.23	-1.45	0.609	0.680776903813354	-0.554746	1.52835797410347e-06	5.82474628854685e-06	no
Chr15	76949548	76950734	1187	1110038F14Rik	XM_006520349.2	1282	4.09	-6.89	-7.7	0.802	1.10643268642495	0.145915682575938	0.310068377368328	0.405974297018338	no
Chr2	91276284	91276828	545	1110051M20Rik	NM_001311144.1	167886	3.19	-11	-12.2	1.61	1.07979908810652	0.110762903540152	0.404350040266701	0.502447961962864	no
Chr2	91276329	91276827	499	1110051M20Rik	NM_001311144.1	167887	3.34	-9.12	-10.1	1.57	1.07979908810652	0.110762903540152	0.404350040266701	0.502447961962864	no
Chr2	91278666	91278865	200	1110051M20Rik	NM_001311144.1	165849	1.52	-5.27	-5.92	-1.13	1.07979908810652	0.110762903540152	0.404350040266701	0.502447961962864	no
Chr19	21598816	21619203	20388	1110059E24Rik	NM_025423.2	33588	1.73	-8.57	-9.54	2.15	1.1760181483474	0.233910324059283	0.15529497786125	0.226461100791462	no
Chr17	24215201	24216260	1060	1600002H07Rik	NM_028056.1	4509	4.93	-7.64	-8.53	1.26	0.95257411252008	-0.0700968	0.661275644140042	0.731658236394213	no
Chr17	24217949	24220792	2844	1600002H07Rik	NM_028056.1	0	3.85	-7.1	-7.93	1.05	0.95257411252008	-0.0700968	0.661275644140042	0.731658236394213	no
Chr7	38188730	38195053	6324	1600014C10Rik	NM_001085385.1	5513	7.8	-2.69	-3.09	-0.81	1.91111811334017	0.934416944335432	5.4403973136792e-14	4.92923202105508e-13	yes
Chr18	57548095	57548343	249	1700011I03Rik	NM_001311063.1	14315	3.19	-3.42	-3.9	-1.12	0.116918339848794	-3.09643	0.299543119599433	0.394388125960205	no
Chr11	83440091	83441238	1148	1700020L24Rik	NM_025492.3	2397	13.6	-8.94	-9.94	-0.75	0.141554356523144	-2.82057	0.000182890262023625	0.000506908964731662	yes
Chr11	83441215	83441463	249	1700020L24Rik	NM_025492.3	3521	8.85	-3.36	-3.83	0.617	0.141554356523144	-2.82057	0.000182890262023625	0.000506908964731662	yes
Chr11	83440917	83441116	200	1700020L24Rik	NM_025492.3	3223	11.7	-4.49	-5.07	-1.04	0.141554356523144	-2.82057	0.000182890262023625	0.000506908964731662	yes
Chr10	43532681	43533327	647	1700021F05Rik	NM_026411.1	7667	6.19	-2.1	-2.44	0.713	0.644094643268485	-0.634655	9.12766095504027e-05	0.000266765615605553	yes
Chr10	43525171	43525689	519	1700021F05Rik	NM_026411.1	15305	3.24	-1.17	-1.38	0.648	0.644094643268485	-0.634655	9.12766095504027e-05	0.000266765615605553	yes
Chr1	151892119	151892319	201	1700025G04Rik	NM_197990.3	198001	1.46	-2.18	-2.52	1.47	0.631067077526621	-0.664135	6.38323252017834e-07	2.56705648602702e-06	yes
Chr1	151890870	151891919	1050	1700025G04Rik	NM_197990.3	198401	6.29	-3.38	-3.85	0.584	0.631067077526621	-0.664135	6.38323252017834e-07	2.56705648602702e-06	yes
Chr1	151892468	151980473	88006	1700025G04Rik	NM_197990.3	109847	6.66	-4.37	-4.94	0.962	0.631067077526621	-0.664135	6.38323252017834e-07	2.56705648602702e-06	yes
Chr8	116970684	116972017	1334	1700030J22Rik	NM_027103.2	6926	7.47	-11	-12.2	-1.03	0.423794683612539	-1.23856	0.00406321771484009	0.00885478081088122	yes
Chr8	72458693	72460443	1751	1700030K09Rik	NM_028170.2	14813	8.06	-1.17	-1.38	-0.636	0.733776313864091	-0.446588	0.0168660800546078	0.0321593103547154	no
Chr12	55199691	55214098	14408	1700047I17Rik2	XM_006515319.3	198	5.67	-2.38	-2.75	-0.734	1.47837122851591	0.564008584971776	0.365664066542382	0.463528075731388	no
Chr7	27911954	27912251	298	1700049G17Rik	NM_028538.1	17179	4.7	-4.01	-4.54	-1.57	0.505287774084796	-0.984823	0.000571898382423431	0.0014660767450191	yes
Chr1	57382842	57383636	795	1700066M21Rik	NM_028546.1	5222	14.3	-12.2	-13.5	-1.3	0.263430021692407	-1.92451	2.17356107170046e-10	1.3103052042013e-09	yes
Chr8	24437715	24438010	296	1810011O10Rik	NM_026931.2	936	4.25	-1.99	-2.32	-0.753	0.573190103735348	-0.802914	0.00698541446865709	0.0145037915943038	yes
Chr3	14607016	14609606	2591	1810022K09Rik	XM_017319707.1	1597	4.7	-6.41	-7.18	1.29	1.25129628739246	0.323423437577888	0.116854562123549	0.177211073189644	no
Chr3	14606337	14606531	195	1810022K09Rik	XM_017319707.1	4672	2.88	-3.54	-4.03	0.719	1.25129628739246	0.323423437577888	0.116854562123549	0.177211073189644	no
Chr9	21591513	21592831	1319	1810026J23Rik	NM_178619.4	0	5.94	-4.2	-4.76	1.37	3.58097834187759	1.84035	2.88777084190353e-60	8.33312589737219e-58	yes
ChrX	12656167	12656712	546	1810030O07Rik	NM_175141.6	16927	3.64	-7.15	-7.99	1.66	0.739100648335828	-0.436157	0.00194899469869	0.00453214610335485	no
ChrX	12655226	12656068	843	1810030O07Rik	NM_175141.6	17571	2.98	-7.77	-8.66	0.969	0.739100648335828	-0.436157	0.00194899469869	0.00453214610335485	no
Chr3	122925560	122925706	147	1810037I17Rik	NM_024461.2	1163	2.67	-1.76	-2.06	1.17	1.81638902898633	0.861073228004142	2.82284370317513e-05	8.9476832324063e-05	yes
Chr13	63015099	63015948	850	2010111I01Rik	NM_001289924.1	50206	11.8	-4.69	-5.29	-1.32	0.804293976620432	-0.314205	0.10915473253121	0.16714181811497	no
Chr13	63298752	63299401	650	2010111I01Rik	NM_001289924.1	333859	4	-1.33	-1.56	1.07	0.804293976620432	-0.314205	0.10915473253121	0.16714181811497	no
Chr13	63302448	63302798	351	2010111I01Rik	NM_001289924.1	337555	4.37	-3.45	-3.93	-0.908	0.804293976620432	-0.314205	0.10915473253121	0.16714181811497	no
Chr13	63301749	63302298	550	2010111I01Rik	NM_001289924.1	336856	9.91	-1.31	-1.55	-0.703	0.804293976620432	-0.314205	0.10915473253121	0.16714181811497	no
Chr9	124293744	124294092	349	2010315B03Rik	XM_011249866.2	18630	10.6	-6.02	-6.76	-1.57	0.134030385851663	-2.89937	3.43946042643713e-12	2.57102188474728e-11	yes
Chr10	80318353	80318499	147	2310011J03Rik	NM_025521.3	2049	1.84	-2.99	-3.42	-1.49	0.82194570976521	-0.282885	0.175092258771162	0.251206473325155	no
Chr8	124637730	124639448	1719	2310022B05Rik	NM_175149.4	23921	2.11	-434	-434	1.02	1.03304618108129	0.0469047495831661	0.777891642816376	0.82866022046623	no
Chr8	124637286	124637631	346	2310022B05Rik	NM_175149.4	25738	1.26	-434	-434	1.74	1.03304618108129	0.0469047495831661	0.777891642816376	0.82866022046623	no
Chr11	59209133	59210736	1604	2310033P09Rik	NM_024210.2	772	4.5	-2.97	-3.4	0.702	1.51089769336639	0.595405975347263	0.00130716638774363	0.00314435400033832	yes
Chr1	105663941	105664240	300	2310035C23Rik	XR_001784195.1	100	2.13	-3.31	-3.77	0.629	1.62246463249693	0.698187029794573	2.44455796516522e-09	1.32249980612794e-08	yes
Chr1	105691927	105692278	352	2310035C23Rik	XM_006529510.1	0	1.93	-12.2	-13.5	2.47	1.62246463249693	0.698187029794573	2.44455796516522e-09	1.32249980612794e-08	yes
Chr7	131350631	131357585	6955	2310057M21Rik	XR_869743.2	5141	5.87	-1.74	-2.04	0.694	2.49649932596731	1.31990651715319	2.36708191187593e-19	3.58437136239906e-18	yes
Chr7	131361778	131362697	920	2310057M21Rik	XR_869743.2	29	1.72	-5.47	-6.15	1.04	2.49649932596731	1.31990651715319	2.36708191187593e-19	3.58437136239906e-18	yes
Chr17	35892726	35892873	148	2310061I04Rik	XM_006524875.2	4096	2.21	-1.48	-1.74	1.17	0.516224497240712	-0.953929	1.63094578607903e-07	7.09837360623015e-07	yes
Chr7	44252069	44252219	151	2410002F23Rik	XM_011250893.2	5349	3.22	-2.74	-3.15	0.962	3.73977664645031	1.90295210950309	1.70496314093356e-45	2.24790571357222e-43	yes
Chr7	44252060	44252309	250	2410002F23Rik	XM_011250893.2	5340	3.54	-2.45	-2.83	0.728	3.73977664645031	1.90295210950309	1.70496314093356e-45	2.24790571357222e-43	yes
Chr3	145944431	145944779	349	2410004B18Rik	XM_006501885.3	6427	2.79	-6.99	-7.81	1.86	4.97451785518514	2.31455670221076	4.87400813812081e-42	4.87209676238037e-40	yes
Chr15	8270809	8271108	300	2410089E03Rik	XM_006519997.2	101783	2.64	-1.78	-2.08	1.06	0.657075219737347	-0.60587	1.42510619291242e-06	5.46254990335902e-06	yes
Chr16	18836764	18839522	2759	2510002D24Rik	NM_001033164.2	184	7.75	-1.54	-1.8	-0.826	0.663095732643175	-0.592711	0.12748900411077	0.190784425525452	no
Chr7	119857331	119861833	4503	2610020H08Rik	XM_017322342.1	63309	14.4	-5.06	-5.7	0.583	1.24134922114015	0.311909037089691	0.180728212914341	0.257937410256806	no
Chr4	10893357	10898587	5231	2610301B20Rik	XM_006538200.3	19106	7.09	-6.81	-7.62	1.28	0.637639311569162	-0.649188	0.000303990524630695	0.000816084094032272	yes
Chr4	147612877	147615296	2420	2610305D13Rik	XM_017319919.1	3204	8.52	-4.48	-5.06	0.767	0.725696542294941	-0.462562	0.00915768669126668	0.0185433152729025	no
Chr14	19811986	19812230	245	2700060E02Rik	NM_026528.3	11593	1.92	-10.2	-11.3	1.12	1.38331034230763	0.468124857920762	0.00625311935462979	0.0131096925852924	no
Chr19	7424811	7425109	299	2700081O15Rik	NM_175381.6	7186	1.97	-14.2	-15.7	1.95	2.31226533180471	1.20930695619296	9.51876578179017e-24	2.15355035305768e-22	yes
Chr19	7420122	7422426	2305	2700081O15Rik	NM_175381.6	2497	3.31	-10.7	-11.9	0.637	2.31226533180471	1.20930695619296	9.51876578179017e-24	2.15355035305768e-22	yes
Chr19	7424513	7424711	199	2700081O15Rik	NM_175381.6	6888	1.83	-9.81	-10.9	1.66	2.31226533180471	1.20930695619296	9.51876578179017e-24	2.15355035305768e-22	yes
Chr5	124338635	124339082	448	2810006K23Rik	NM_028310.3	10546	2.51	-3.05	-3.5	1.06	0.640388468407799	-0.642981	0.00421184228690351	0.00914998805907702	yes
Chr11	58881594	58881743	150	2810021J22Rik	XM_017314749.1	19027	2.57	-1.7	-1.99	2.02	1.33798643456218	0.420063489006962	0.0344455396605728	0.0609028998345433	no
Chr11	58882143	58882442	300	2810021J22Rik	XM_017314749.1	19576	1.87	-3.88	-4.41	2.17	1.33798643456218	0.420063489006962	0.0344455396605728	0.0609028998345433	no
Chr3	88712386	88712784	399	2810403A07Rik	XM_017319752.1	26606	6.83	-2.07	-2.41	0.654	2.71589294336023	1.44142661171543	7.71364745017609e-30	3.08022256143585e-28	yes
Chr6	149327600	149335314	7715	2810474O19Rik	XM_006507086.3	18688	7.59	-434	-434	0.6	1.95676038595466	0.968467102331747	2.97269139548192e-11	1.99142979424005e-10	yes
Chr5	113190914	113191263	350	2900026A02Rik	XM_006534936.3	28674	4.44	-8.33	-9.27	-2.38	0.115993861499031	-3.10788	4.16806177566062e-18	5.61641733893863e-17	yes
Chr5	113191562	113191911	350	2900026A02Rik	XM_006534936.3	28026	3.25	-5.08	-5.72	0.803	0.115993861499031	-3.10788	4.16806177566062e-18	5.61641733893863e-17	yes
Chr5	113090160	113090359	200	2900026A02Rik	XM_006534939.2	48226	1.92	-2.3	-2.66	-1.13	0.115993861499031	-3.10788	4.16806177566062e-18	5.61641733893863e-17	yes
Chr11	50199669	50200066	398	3010026O09Rik	NM_026543.3	24818	4.13	-4.55	-5.14	-1.14	0.652277842203418	-0.616441	0.0560223737043695	0.0935071683329289	no
Chr18	12189793	12191812	2020	3110002H16Rik	XM_006526341.2	21100	5.92	-2.66	-3.05	0.764	0.932319268256701	-0.101104	0.53181406353501	0.620078088564798	no
Chr17	21661322	21662420	1099	3110052M02Rik	XM_017317661.1	10728	7.4	-8.36	-9.3	-1.16	0.722931247724028	-0.46807	0.0962641560287614	0.150042894339501	no
Chr6	34872922	34874749	1828	3110062M04Rik	NM_001135611.1	3316	6.56	-9.59	-10.7	-0.624	0.573386405482396	-0.80242	0.123731460122685	0.185980240895955	no
Chr2	150325195	150325592	398	3300002I08Rik	XM_006500134.3	37836	11.4	-2.24	-2.59	1.17	1.17490803073532	0.232547830156207	0.413559518427485	0.511688316060995	no
ChrX	56147183	56153447	6265	3830403N18Rik	XM_011247677.1	307931	2.97	-7.7	-8.59	1.28	0.840427470622083	-0.250805	0.147734598255727	0.216879722184977	no
Chr19	28964035	28967807	3773	4430402I18Rik	XR_877677.2	0	3.56	-3.32	-3.78	-1.08	0.553907736603296	-0.852282	0.302816420240258	0.397955951739171	no
Chr13	119484489	119486070	1582	4833420G17Rik	XR_001780802.1	22474	11.5	-2.08	-2.41	-1.12	0.799994281570059	-0.321938	0.124097451006182	0.186438744173728	no
Chr9	51101933	51102078	146	4833427G06Rik	NM_177702.3	0	1.49	-1.48	-1.74	-0.651	0.328006755087359	-1.6082	0.000420834708508231	0.001101682371854	yes
Chr13	54552106	54552452	347	4833439L19Rik	NM_001252645.1	12930	1.84	-12.7	-14.1	2.05	0.894456069828713	-0.160917	0.248033587198684	0.337163423928244	no
Chr8	85409257	85426890	17634	4921524J17Rik	NM_025722.3	5951	6.37	-5.71	-6.42	1.17	1.68165087086477	0.74987821739219	0.000129212627686753	0.000368140448554619	yes
Chr11	3894978	3895126	149	4921536K21Rik	XR_001780041.1	0	2.15	-1.89	-2.2	0.851	23.5009120188698	4.55464484059548	1.20423730263037e-17	1.55554098871866e-16	yes
Chr2	130803505	130804002	498	4930402H24Rik	NM_001311147.1	35685	5.35	-4.63	-5.23	1.38	0.332651222627221	-1.58792	2.5818171336447e-23	5.60885102868779e-22	yes
Chr12	113165063	113165359	297	4930427A07Rik	NM_134041.3	8642	6.07	-3.27	-3.73	-0.757	0.453998105690438	-1.13924	1.67183805614071e-12	1.29071636701747e-11	yes
Chr18	70467780	70471846	4067	4930503L19Rik	XM_006525964.3	17	8.19	-14.5	-16	1.04	1.22886568726374	0.297327240439927	0.0455692423661694	0.0779396100143363	no
Chr18	70467383	70467582	200	4930503L19Rik	XM_006525964.3	4281	3.45	-2.37	-2.74	1.77	1.22886568726374	0.297327240439927	0.0455692423661694	0.0779396100143363	no
Chr18	70452904	70458356	5453	4930503L19Rik	XM_006525964.3	13507	8.15	-2.53	-2.91	0.657	1.22886568726374	0.297327240439927	0.0455692423661694	0.0779396100143363	no
ChrX	103185534	103186074	541	4930519F16Rik	XM_011247690.1	70558	3	-6.67	-7.47	1.08	0.194557029245263	-2.36173	0.000186673708419561	0.000516552867119372	yes
ChrX	58919568	58920304	737	4930550L24Rik	NM_023774.3	8107	5.41	-3.25	-3.71	0.629	2.72353992003344	1.44548301350191	6.88005703970288e-24	1.58708284110431e-22	yes
Chr3	79632426	79632722	297	4930579G24Rik	NM_029482.1	3347	4.04	-2.01	-2.34	1.51	1.43518700607971	0.521238733532283	0.000608581346009293	0.00155353999289206	no
Chr7	34239092	34248204	9113	4931406P16Rik	XM_006539899.3	57514	9.35	-10.8	-12	1.12	0.955916813628118	-0.065043	0.668514009388623	0.737681	no
Chr7	34238595	34238992	398	4931406P16Rik	XM_006539899.3	66726	6.03	-6.54	-7.32	1.69	0.955916813628118	-0.065043	0.668514009388623	0.737681	no
Chr7	34237949	34238297	349	4931406P16Rik	XM_006539899.3	67421	1.64	-7.86	-8.76	1.62	0.955916813628118	-0.065043	0.668514009388623	0.737681	no
Chr7	34237204	34237552	349	4931406P16Rik	XM_006539899.3	68166	2.17	-8.97	-9.98	2.18	0.955916813628118	-0.065043	0.668514009388623	0.737681	no
Chr14	54584010	54584979	970	4931414P19Rik	XM_006519620.3	15230	5.18	-1.55	-1.81	-0.782	1.02006466407688	0.0286606106144443	0.888248967280977	0.917085084778572	no
Chr3	36947886	36948435	550	4932438A13Rik	XR_001783681.1	84824	5.49	-2.76	-3.17	0.928	0.711401237098075	-0.491265	7.48186347562789e-05	0.000222017112914732	no
Chr3	37050839	37052584	1746	4932438A13Rik	XM_006535446.3	187758	5.14	-3.35	-3.82	1.43	0.711401237098075	-0.491265	7.48186347562789e-05	0.000222017112914732	no
Chr11	72155343	72158846	3504	4933427D14Rik	XM_006534373.1	39606	1.53	-4.78	-5.4	1.94	1.32084523499169	0.401461434192317	0.0100716302406659	0.0201696363625435	no
Chr11	72178542	72180573	2032	4933427D14Rik	XM_006534373.1	17879	1.68	-10.1	-11.2	2.62	1.32084523499169	0.401461434192317	0.0100716302406659	0.0201696363625435	no
Chr11	97500193	97500340	148	4933428G20Rik	NM_001289118.1	0	3.04	-4.99	-5.63	1.29	4.75230119757225	2.24862627605308	3.34433930254562e-07	1.39749522658833e-06	yes
Chr11	97491199	97501508	10310	4933428G20Rik	NM_001289118.1	0	5.25	-11.6	-12.9	0.843	4.75230119757225	2.24862627605308	3.34433930254562e-07	1.39749522658833e-06	yes
Chr3	90061652	90062298	647	4933434E20Rik	NM_001287087.1	10016	3.41	-434	-434	1.74	1.70241543728871	0.767583138187929	2.86029035909104e-09	1.53492213164696e-08	yes
Chr6	117905905	117906502	598	4933440N22Rik	XM_017321877.1	1703	5.35	-1.72	-2.01	-0.864	4.34771293211835	2.12025668620662	6.61323128385173e-18	8.74937363799553e-17	yes
Chr11	80363614	80363961	348	5730455P16Rik	NM_027472.3	14054	4.65	-2.4	-2.77	1.1	0.690803097991167	-0.533654	0.00400734214167651	0.00874048641112387	no
Chr3	127870805	127870999	195	5730508B09Rik	NM_027482.3	25324	4.34	-1.96	-2.28	-1.07	0.650532797540715	-0.620306	0.0860793795305637	0.136396397693788	no
Chr11	71032619	71033467	849	6330403K07Rik	NM_134022.2	150	7.59	-5.63	-6.33	-1.33	1.71100619389844	0.774844982440057	0.0529190666382824	0.0889780348687216	no
Chr11	71031991	71032390	400	6330403K07Rik	NM_134022.2	1227	4.33	-2.81	-3.22	-1.63	1.71100619389844	0.774844982440057	0.0529190666382824	0.0889780348687216	no
Chr7	13259067	13260765	1699	6330408A02Rik	NM_177312.4	17956	6.54	-9.77	-10.9	-0.985	0.809758514307985	-0.304436	0.198432195562604	0.279372364810316	no
Chr8	120145308	120145507	200	6430548M08Rik	NM_001163762.1	31156	3.58	-2.37	-2.73	-1.04	0.415626149626891	-1.26664	5.29747535855701e-07	2.15347631428931e-06	yes
Chr18	77673947	77713778	39832	8030462N17Rik	XM_011247069.2	243	7.54	-7.1	-7.94	0.88	0.865280731465514	-0.20876	0.120196305439804	0.181522888851226	no
Chr18	77635014	77642805	7792	8030462N17Rik	XM_006526428.2	13993	3.36	-6.14	-6.88	1.22	0.865280731465514	-0.20876	0.120196305439804	0.181522888851226	no
Chr17	14991380	14991528	149	9030025P20Rik	NM_001123370.1	12516	6.33	-434	-434	10.2	1.76905367239188	0.822977819491875	0.01509233734382	0.0291221558587412	yes
Chr7	127383304	127383950	647	9130019O22Rik	NM_030226.3	3216	4.73	-1.59	-1.87	-1.1	2.06314475977851	1.04484505093243	1.14414787916228e-07	5.0882807978796e-07	yes
Chr7	128236291	128236937	647	9130023H24Rik	NM_177001.3	1094	5.13	-4.05	-4.6	-0.715	0.442244726333256	-1.17708	4.46935221795201e-05	0.000137450779853927	yes
Chr7	128237407	128238403	997	9130023H24Rik	NM_177001.3	0	4.1	-4.2	-4.76	0.951	0.442244726333256	-1.17708	4.46935221795201e-05	0.000137450779853927	yes
Chr7	128237285	128238031	747	9130023H24Rik	NM_177001.3	0	4.28	-4.96	-5.59	0.905	0.442244726333256	-1.17708	4.46935221795201e-05	0.000137450779853927	yes
Chr7	128235445	128235843	399	9130023H24Rik	NM_177001.3	2188	10.8	-5.18	-5.83	-0.742	0.442244726333256	-1.17708	4.46935221795201e-05	0.000137450779853927	yes
Chr10	29222283	29227599	5317	9330159F19Rik	XM_006512646.3	23341	6.9	-9.63	-10.7	-0.653	0.595774615252048	-0.747161	0.0209491286737332	0.0390631521502164	yes
Chr4	156122382	156127166	4785	9430015G10Rik	NM_145557.3	12384	9.3	-8.65	-9.63	0.638	1.20563659901548	0.269795118014446	0.0827252494483711	0.131750490998999	no
Chr1	57413347	57415860	2514	9430016H08Rik	NM_001081181.2	6799	4.84	-3.6	-4.09	1.79	1.66817115636839	0.738267318624292	4.52810977620207e-06	1.61466334617008e-05	yes
Chr18	4673497	4680286	6790	9430020K01Rik	XM_006525904.3	82705	9.22	-5.03	-5.67	0.633	0.315248340236637	-1.66544	2.04744199752457e-21	3.71454067735953e-20	yes
Chr9	22444188	22444585	398	9530077C05Rik	XR_001779003.1	56455	4.33	-1.91	-2.22	-0.798	2.3049603877495	1.20474195721061	5.31423233981894e-13	4.33702611553847e-12	yes
Chr9	22388378	22388626	249	9530077C05Rik	XR_001779003.1	645	2.38	-7.15	-7.99	1.93	2.3049603877495	1.20474195721061	5.31423233981894e-13	4.33702611553847e-12	yes
Chr7	42578036	42578434	399	9830147E19Rik	XM_011250930.2	17498	3.75	-2.62	-3.02	1.2	1.5371861754301	0.620291906800814	0.00216327969194827	0.00498046057634455	yes
Chr7	42612630	42612879	250	9830147E19Rik	XM_017322076.1	32007	1.95	-2.53	-2.91	1.26	1.5371861754301	0.620291906800814	0.00216327969194827	0.00498046057634455	yes
Chr4	124937135	124942388	5254	9930104L06Rik	XM_006502884.3	148	3.29	-11.1	-12.3	1.39	2.84799925958014	1.50994877123402	1.50407464216223e-08	7.40609065590122e-08	yes
Chr11	48966820	48967760	941	9930111J21Rik1	NM_001114679.1	11621	7.39	-1.64	-1.92	-0.761	0.79649598617639	-0.328261	0.28138354646122	0.374476153809425	no
Chr1	193174065	193175205	1141	A130010J15Rik	NM_001160360.1	596	9.6	-10.3	-11.5	-0.609	0.385512041613951	-1.37515	0.00192450698635281	0.00448065304449381	yes
Chr10	83591145	83594879	3735	A230046K03Rik	NM_001033375.2	47204	6.46	-5.35	-6.02	0.849	0.620990531648795	-0.687357	8.1430466182144e-05	0.000239868557355491	yes
Chr4	128769557	128769755	199	A3galt2	XM_006502925.2	7469	2.25	-3.6	-4.1	1.21	13.5272680653622	3.7577986003866	3.38219256396361e-20	5.4679971536215e-19	yes
Chr4	128767971	128768566	596	A3galt2	NM_001009819.2	8713	2.73	-5.02	-5.65	0.594	13.5272680653622	3.7577986003866	3.38219256396361e-20	5.4679971536215e-19	yes
Chr4	153959763	153961825	2063	A430005L14Rik	NM_001163019.1	2526	4.32	-9.53	-10.6	1.07	0.704742101761584	-0.504833	0.00436673574494546	0.00945827170134483	no
Chr2	118756178	118756822	645	A430105I19Rik	NM_001001982.2	5839	4.26	-4.52	-5.11	1.1	0.819259227538253	-0.287608	0.135871568788589	0.201456109845146	no
Chr2	118754195	118755137	943	A430105I19Rik	NM_001001982.2	7524	3.25	-10.1	-11.2	1.2	0.819259227538253	-0.287608	0.135871568788589	0.201456109845146	no
Chr1	85718025	85725233	7209	A630001G21Rik	NM_177055.3	11373	6.43	-2.56	-2.94	-0.993	0.867824025373869	-0.204526	0.70930692934998	0.771121707241867	no
Chr5	107500070	107503966	3897	A830010M20Rik	NM_001007574.2	2325	5	-6.02	-6.76	-0.967	0.345350276666014	-1.53387	2.31452725609193e-07	9.86489154292309e-07	yes
Chr5	107508334	107509129	796	A830010M20Rik	NM_001007574.2	10589	6.56	-6.43	-7.2	-1.06	0.345350276666014	-1.53387	2.31452725609193e-07	9.86489154292309e-07	yes
Chr5	107507142	107508235	1094	A830010M20Rik	NM_001007574.2	9397	7.82	-11.2	-12.4	-1.15	0.345350276666014	-1.53387	2.31452725609193e-07	9.86489154292309e-07	yes
ChrX	159552276	159555574	3299	A830080D01Rik	XR_001782753.1	19636	5.98	-3.78	-4.3	0.761	0.632275511805217	-0.661375	4.48831823054777e-05	0.000137950842077969	yes
ChrX	159548243	159552077	3835	A830080D01Rik	XR_001782753.1	15603	5.35	-1.42	-1.68	0.714	0.632275511805217	-0.661375	4.48831823054777e-05	0.000137950842077969	yes
Chr8	36993918	36994701	784	AI429214	NM_001039220.3	343	7.25	-3.58	-4.07	-0.922	0.840064677773915	-0.251428	0.618040951103757	0.694002812494924	no
Chr4	41497965	41498563	599	AI464131	XR_881068.2	4571	8.66	-1.34	-1.58	-0.62	0.674750785961419	-0.567573	0.0154365453311869	0.0297151068968122	no
Chr7	41374371	41375269	899	AI987944	XM_011250853.2	17949	7.77	-2.05	-2.38	0.837	0.930628894208121	-0.103722	0.694657598114334	0.75908068773654	no
Chr4	126863764	126868781	5018	AU040320	NM_001035525.1	110209	5.34	-10.7	-11.8	1.07	0.650737713871964	-0.619852	3.2017850178001e-07	1.34159178252698e-06	yes
Chr10	82138266	82152419	14154	AU041133	NM_001163064.1	10253	11.1	-4.8	-5.41	-0.642	1.01364826916193	0.0195571312709926	0.951032610427103	0.965809611146886	no
Chr18	25290058	25344884	54827	AW554918	XM_017317882.1	121060	5.47	-2.74	-3.15	-0.943	0.370877935036349	-1.43098	9.02838287560634e-13	7.1729915688064e-12	yes
Chr5	125515079	125516560	1482	Aacs	NM_030210.1	39206	3.67	-3.72	-4.23	0.682	1.29608221140608	0.374157232285922	0.00723673857722084	0.0149707398620338	no
Chr9	63640207	63640655	449	Aagab	XM_006511371.2	37579	4.74	-2.49	-2.87	0.789	0.5070654470426	-0.979756	6.24857008546284e-07	2.518198442347e-06	yes
Chr6	86998891	86999589	699	Aak1	NM_001040106.2	149374	2.34	-1.52	-1.78	0.68	1.0034037196402	0.00490219132778291	0.972003706345261	0.979496915388049	no
Chr6	87000034	87000383	350	Aak1	NM_001040106.2	150517	3.52	-1.16	-1.38	0.852	1.0034037196402	0.00490219132778291	0.972003706345261	0.979496915388049	no
Chr6	87002380	87003177	798	Aak1	NM_001040106.2	152863	6.69	-3.86	-4.38	0.857	1.0034037196402	0.00490219132778291	0.972003706345261	0.979496915388049	no
Chr6	87002379	87003177	799	Aak1	NM_001040106.2	152862	6.69	-4.1	-4.64	0.88	1.0034037196402	0.00490219132778291	0.972003706345261	0.979496915388049	no
Chr6	86949597	86959033	9437	Aak1	XM_006506191.1	100115	3.4	-3.62	-4.12	1.24	1.0034037196402	0.00490219132778291	0.972003706345261	0.979496915388049	no
Chr6	86967284	86981310	14027	Aak1	XM_006506191.1	117802	2.19	-1.99	-2.32	1.18	1.0034037196402	0.00490219132778291	0.972003706345261	0.979496915388049	no
Chr6	86999235	86999535	301	Aak1	NM_001040106.2	149718	1.97	-2.8	-3.22	1.35	1.0034037196402	0.00490219132778291	0.972003706345261	0.979496915388049	no
Chr8	111055072	111055320	249	Aars	XM_006530921.2	27245	1.99	-6.94	-7.76	0.762	0.716155284778957	-0.481656	3.43354346671376e-05	0.000107299987290397	no
Chr5	76896606	76901275	4670	Aasdh	XM_011249421.1	4229	1.44	-2.98	-3.41	2.15	0.661999285744123	-0.595098	0.00620168247452353	0.0130072040270657	yes
Chr9	4296819	4308860	12042	Aasdhppt	NM_001326359.1	634	2.9	-12.6	-13.9	1.96	0.874437427571485	-0.193573	0.288690165285019	0.382568875129459	no
Chr9	4296374	4296621	248	Aasdhppt	NM_001326359.1	12873	2.7	-6.84	-7.65	3.38	0.874437427571485	-0.193573	0.288690165285019	0.382568875129459	no
Chr11	84470675	84471184	510	Aatf	NM_019816.1	42317	1.56	-6.54	-7.32	1.93	1.24144463406314	0.312019921648728	0.0202752726371808	0.0379779570989643	no
Chr4	53033582	53034081	500	Abca1	NM_013454.3	125814	20.1	-13.5	-14.9	-1.72	0.227916766249263	-2.13342	0.000264949282073739	0.000716557793109772	yes
Chr17	24408595	24410204	1610	Abca3	NM_001039581.2	56572	6.57	-5.72	-6.42	-1.01	0.77052995246653	-0.376077	0.0801972389570532	0.128271969526163	no
Chr17	24405121	24405411	291	Abca3	NM_001039581.2	53098	2.13	-2.37	-2.74	-1.04	0.77052995246653	-0.376077	0.0801972389570532	0.128271969526163	no
Chr8	123952559	123952857	299	Abcb10	XM_006531201.3	16656	1.56	-10.5	-11.7	1.34	1.02050713544535	0.0292862698136864	0.795742474428907	0.842571945418347	no
Chr8	123953106	123953505	400	Abcb10	XM_006531201.3	16008	2.85	-6.39	-7.16	1.14	1.02050713544535	0.0292862698136864	0.795742474428907	0.842571945418347	no
Chr1	75171790	75172114	325	Abcb6	NM_023732.3	8278	3.64	-2.9	-3.33	1.76	0.276351840723816	-1.85542	2.52432120954253e-10	1.51044478007603e-09	yes
Chr5	124089735	124089935	201	Abcb9	NM_019875.2	5863	2.83	-3.42	-3.9	-2.96	1.17035017355504	0.226940254651211	0.756195952392483	0.811369503009025	no
Chr11	94343593	94346063	2471	Abcc3	NM_029600.3	46913	1.92	-4.14	-4.69	-1.7	0.725597357050256	-0.462759	0.61154309147735	0.688424852131207	no
Chr15	91191008	91191607	600	Abcd2	XM_006521017.3	897	5.4	-9.89	-11	-1.08	0.169909434554333	-2.55716	9.88428124930618e-07	3.87814770207513e-06	yes
Chr15	91190709	91190859	151	Abcd2	XM_006521017.3	1645	2.78	-1.57	-1.84	0.741	0.169909434554333	-2.55716	9.88428124930618e-07	3.87814770207513e-06	yes
Chr15	91148866	91149115	250	Abcd2	XM_006521017.3	43389	3	-4.75	-5.35	-1.11	0.169909434554333	-2.55716	9.88428124930618e-07	3.87814770207513e-06	yes
Chr17	35962073	35963263	1191	Abcf1	XM_006524122.2	6537	2.29	-5.18	-5.84	-0.739	0.975781037774377	-0.0353706	0.796731624506325	0.843384099197103	no
Chr5	24565491	24565991	501	Abcf2	NM_001190443.1	11476	3.84	-6.45	-7.23	1.15	1.1036240961145	0.142248861410009	0.217623549548816	0.302081554438155	no
Chr5	24573546	24573746	201	Abcf2	NM_001190443.1	3721	1.31	-7.34	-8.2	1.06	1.1036240961145	0.142248861410009	0.217623549548816	0.302081554438155	no
Chr16	20560369	20560764	396	Abcf3	XR_001781829.1	11813	6.09	-4.49	-5.08	1.3	0.719060962886938	-0.475814	0.00425352355822671	0.00923529092838151	no
Chr6	58596862	58597010	149	Abcg2	XM_011241362.1	12371	1.87	-1.48	-1.74	0.979	0.783802336105001	-0.351438	0.183561342034327	0.261225194479668	no
Chr16	45731457	45731953	497	Abhd10	XM_006521975.3	11038	6.41	-1.81	-2.11	0.858	1.01940039108565	0.0277208118356465	0.904892545658401	0.930006491048961	no
Chr9	106440101	106440299	199	Abhd14a	XM_017313550.1	6506	3.12	-4.64	-5.24	-1.27	0.31635551090756	-1.66038	4.93214071210836e-11	3.21535209083484e-10	yes
Chr11	77515517	77515717	201	Abhd15	NM_026185.4	400	1.56	-3.73	-4.24	-2.23	0.459710735160254	-1.1212	0.207868091340525	0.290438022013702	no
Chr19	21678433	21684509	6077	Abhd17b	XM_011247228.2	25206	6.11	-434	-434	1.4	1.27115192638737	0.346136469640164	0.00965048148192981	0.0194126612895745	no
Chr19	21685098	21685245	148	Abhd17b	XM_011247228.2	31871	1.3	-3.19	-3.64	1.96	1.27115192638737	0.346136469640164	0.00965048148192981	0.0194126612895745	no
Chr7	84110002	84110748	747	Abhd17c	NM_133722.2	41145	6.75	-6.51	-7.29	0.883	0.603308692373761	-0.729032	3.57441582688053e-06	1.29727374599693e-05	yes
Chr7	79360224	79360617	394	Abhd2	NM_018811.6	86958	3.34	-8.65	-9.63	1.45	1.13927415140223	0.188114954488212	0.232444093755954	0.319120284551487	no
Chr18	10645011	10645160	150	Abhd3	NM_134130.1	61536	1.36	-4.15	-4.71	-3.71	0.819099368563144	-0.28789	0.710782443054294	0.772286635697099	no
Chr9	122367899	122375940	8042	Abhd5	XM_006512244.2	16360	4.93	-4.48	-5.07	0.966	0.835080834516574	-0.260012	0.023766344618454	0.0437930692282693	no
Chr9	122378986	122379887	902	Abhd5	XM_006512244.2	27447	4.29	-2.4	-2.77	0.952	0.835080834516574	-0.260012	0.023766344618454	0.0437930692282693	no
Chr2	22941716	22953521	11806	Abi1	NM_001077190.2	86720	4.13	-14.2	-15.7	1.64	1.37752062769784	0.462073922610994	7.57267290910273e-05	0.000224494009443336	no
Chr2	22962463	22994687	32225	Abi1	NM_001077190.2	45554	2	-11.5	-12.8	1.43	1.37752062769784	0.462073922610994	7.57267290910273e-05	0.000224494009443336	no
Chr1	60478711	60478910	200	Abi2	XM_006496079.3	69713	2.34	-6.9	-7.71	2.71	0.796610340116042	-0.328054	0.0564108722063375	0.094042716320441	no
Chr1	60437061	60447270	10210	Abi2	XM_006496079.3	28063	2.01	-7.58	-8.46	1.62	0.796610340116042	-0.328054	0.0564108722063375	0.094042716320441	no
Chr2	31794550	31796978	2429	Abl1	XM_006497621.3	106196	1.3	-7.67	-8.56	1.56	1.09046759408262	0.124946897396392	0.24901023314495	0.338160407185124	no
Chr6	88836633	88838224	1592	Abtb1	NM_030251.3	3711	2.23	-5.35	-6.02	3.03	0.713641900441739	-0.486728	0.0293712941580404	0.0527916997124303	no
Chr6	88835964	88836533	570	Abtb1	NM_030251.3	5402	5.67	-1.81	-2.11	1.01	0.713641900441739	-0.486728	0.0293712941580404	0.0527916997124303	no
Chr2	103717333	103718324	992	Abtb2	NM_178890.3	151023	4.26	-2.53	-2.92	0.686	1.2805265538992	0.356737169984565	0.00402503437040418	0.008777823422353	no
Chr5	114165957	114175896	9940	Acacb	XM_006530114.3	0	2	-4.34	-4.91	2.39	1.29821161066008	0.376525564205448	0.109709005029593	0.167906486833043	no
Chr5	114249565	114249964	400	Acacb	XM_006530111.3	103244	4.45	-1.89	-2.2	1.43	1.29821161066008	0.376525564205448	0.109709005029593	0.167906486833043	no
Chr3	36091666	36091815	150	Acad9	XR_001783680.1	25682	2.44	-2.19	-2.53	-1.31	1.56304948330982	0.644363452167169	0.000413913296579568	0.00108415652644082	yes
Chr5	115110594	115110988	395	Acads	NM_007383.3	8358	5.09	-2.07	-2.4	-0.646	0.498846464924352	-1.00333	3.32202756824834e-12	2.49054360925442e-11	yes
Chr11	70011077	70011394	318	Acadvl	NM_017366.3	4034	1.87	-8.81	-9.8	2.28	1.55378555247528	0.635787402246685	6.90784451900194e-07	2.76929420900696e-06	yes
Chr16	31096153	31096647	495	Acap2	XM_017317164.1	47162	1.91	-13	-14.4	3.4	0.575548245032461	-0.796991	1.37111650027542e-10	8.45558699806948e-10	yes
Chr4	155891974	155892422	449	Acap3	XM_006538541.3	0	2.92	-3.28	-3.74	-0.894	0.772330043710553	-0.372711	0.0179576804612285	0.0340583821141797	no
Chr4	155905859	155906207	349	Acap3	NM_207223.1	13984	2.02	-1.15	-1.37	0.633	0.772330043710553	-0.372711	0.0179576804612285	0.0340583821141797	no
Chr4	155902787	155903364	578	Acap3	NM_207223.1	10912	2.05	-11	-12.2	2.09	0.772330043710553	-0.372711	0.0179576804612285	0.0340583821141797	no
Chr17	12943091	12943289	199	Acat2	NM_009338.3	17436	2.42	-4.9	-5.52	0.804	1.7653088252122	0.819920592350946	2.12364699983662e-16	2.41300573666429e-15	yes
Chr17	12943437	12943832	396	Acat2	NM_009338.3	16893	1.92	-434	-434	1.38	1.7653088252122	0.819920592350946	2.12364699983662e-16	2.41300573666429e-15	yes
Chr1	180738627	180753213	14587	Acbd3	NM_133225.3	12584	5.2	-434	-434	0.725	1.58237025047864	0.662087	5.06892865077647e-10	2.94880923487924e-09	yes
Chr2	23094294	23099586	5293	Acbd5	XM_017319291.1	26605	2.34	-3	-3.43	0.915	1.13258980052133	0.179625442881319	0.201135262450143	0.282347499648532	no
Chr2	23099686	23113269	13584	Acbd5	XM_017319291.1	31997	6.22	-434	-434	2.28	1.13258980052133	0.179625442881319	0.201135262450143	0.282347499648532	no
Chr1	155686982	155687228	247	Acbd6	XR_387197.3	128884	3.21	-1.3	-1.53	1.12	1.03275974855965	0.0465046783322851	0.709397711416622	0.771131031984674	no
Chr2	93835516	93835816	301	Accs	NM_183220.3	13983	8.89	-2.37	-2.74	-0.932	0.338494837220402	-1.56279	7.03145850606082e-08	3.20725101078718e-07	yes
Chr14	54649921	54650220	300	Acin1	NM_001242605.1	3465	4.23	-2.53	-2.91	1.12	1.14494202502461	0.19527454825493	0.0501126421440981	0.0847344111610654	no
Chr1	90204079	90209727	5649	Ackr3	NM_001271607.1	99	6	-1.2	-1.43	0.997	1.39013507500663	0.475225071851201	0.0438799689742271	0.075421470610455	no
Chr1	90213848	90215082	1235	Ackr3	NM_001271607.1	9868	7.95	-5.54	-6.23	0.675	1.39013507500663	0.475225071851201	0.0438799689742271	0.075421470610455	no
Chr12	83990573	83993527	2955	Acot2	NM_134188.3	2712	3.98	-8.9	-9.91	1.13	0.314286784914723	-1.66985	1.02945113206154e-32	5.21338596481761e-31	yes
Chr2	164805263	164820484	15222	Acot8	XM_006498831.3	0	9.67	-3.74	-4.26	-0.945	2.06300246788074	1.04474554705919	7.58314909180067e-07	3.02179995336111e-06	yes
Chr11	116172970	116173514	545	Acox1	NM_001271898.1	25531	4.71	-4.91	-5.53	0.984	1.63224850646288	0.706860721370896	2.02190568982916e-10	1.22225397708487e-09	yes
Chr5	35612109	35612908	800	Acox3	XM_006504198.3	29143	10.4	-8.67	-9.65	-1.15	0.330931536656346	-1.5954	3.04075082714286e-07	1.27656445650077e-06	yes
Chr2	91211840	91212477	638	Acp2	XM_011239257.2	9028	1.98	-1.88	-2.19	1.18	0.40175709840155	-1.3156	2.95043664385913e-21	5.29003259451132e-20	yes
Chr8	122775542	122778187	2646	Acsf3	XM_006531030.1	49	2.51	-2.42	-2.8	-0.936	0.358160701697454	-1.48132	5.66307285884302e-17	6.82514076462924e-16	yes
Chr1	78705377	78706743	1367	Acsl3	NM_001033606.2	47552	3.8	-10.5	-11.6	1.59	0.655896314881809	-0.60846	0.000117112815532479	0.000336424380306862	yes
Chr1	78663212	78688250	25039	Acsl3	NM_001033606.2	5387	4.59	-6.29	-7.04	1.21	0.655896314881809	-0.60846	0.000117112815532479	0.000336424380306862	yes
ChrX	142320442	142332276	11835	Acsl4	NM_001033600.1	58259	2.63	-434	-434	2.11	0.785191357741752	-0.348884	0.0280148371565558	0.050705197570694	no
ChrX	142350967	142351408	442	Acsl4	NM_001033600.1	39127	1.49	-14	-15.5	3.79	0.785191357741752	-0.348884	0.0280148371565558	0.050705197570694	no
Chr7	119783910	119784058	149	Acsm3	XM_006507475.3	23027	2.25	-5.3	-5.97	1.78	0.686647647593255	-0.542358	0.447180542018163	0.543093719497005	no
Chr12	70959915	70962037	2123	Actr10	NM_019785.2	22058	1.43	-434	-434	2.78	0.887092596290729	-0.172843	0.303834080028168	0.399124916795823	no
Chr11	20064593	20064842	250	Actr2	XM_006514780.3	48101	2.26	-11.7	-13	1.98	1.41990603931761	0.505795464169692	0.000234297710511564	0.000639655334624039	no
Chr2	158628123	158631497	3375	Actr5	XM_017314917.1	0	2.67	-8.64	-9.61	1.95	1.90764338051001	0.931791495632209	1.53997673999672e-11	1.07105067128285e-10	yes
Chr2	158632283	158636683	4401	Actr5	XM_017314918.1	7660	3.19	-4.18	-4.74	0.882	1.90764338051001	0.931791495632209	1.53997673999672e-11	1.07105067128285e-10	yes
Chr14	29990758	29991829	1072	Actr8	XM_006519309.3	12427	2.74	-434	-434	2.23	0.989898913348734	-0.0146469	0.909933278825697	0.933994601769142	no
Chr14	29992923	29993171	249	Actr8	XM_006519309.3	14592	4.3	-5.06	-5.7	2.42	0.989898913348734	-0.0146469	0.909933278825697	0.933994601769142	no
Chr2	58284511	58284909	399	Acvr1c	NM_001033369.3	39898	5.25	-1.35	-1.59	-1.12	0.337947554034315	-1.56513	0.255729146774338	0.345994477244049	no
Chr2	48902123	48902520	398	Acvr2a	NM_007396.4	88014	2.06	-5.25	-5.91	1.41	1.24022364473855	0.310600299694615	0.0396586921378178	0.0689771545886665	no
Chr2	163726863	163727550	688	Ada	NM_001272052.1	22689	3.78	-1.16	-1.38	1.35	0.780721170849169	-0.357121	0.111160628286086	0.169856194325847	no
Chr9	70779585	70780130	546	Adam10	XM_011242657.2	100667	3.25	-5.68	-6.38	1.26	1.05125752981287	0.0721161340687967	0.500400711194289	0.591731904420237	no
Chr9	70778097	70778593	497	Adam10	XM_011242657.2	99179	5.56	-2.01	-2.34	0.736	1.05125752981287	0.0721161340687967	0.500400711194289	0.591731904420237	no
Chr11	102777926	102778125	200	Adam11	NM_001110778.2	16491	3.17	-2.89	-3.31	-1.78	0.55455046850049	-0.850609	0.108910508946544	0.166820009651613	no
Chr5	121520947	121521645	699	Adam1a	NM_172126.2	50	4.94	-1.91	-2.23	-0.86	9.66694884844043	3.27306060781716	3.12662159147374e-22	6.06834398730957e-21	yes
Chr5	121518903	121520050	1148	Adam1a	NM_172126.2	1645	5.61	-10.2	-11.3	0.757	9.66694884844043	3.27306060781716	3.12662159147374e-22	6.06834398730957e-21	yes
Chr5	8078535	8086598	8064	Adam22	NM_001098225.2	281562	3.35	-1.56	-1.83	-0.74	0.540516169796481	-0.88759	8.55078681850661e-08	3.86567347331481e-07	yes
Chr5	8077138	8078436	1299	Adam22	NM_001098225.2	289724	7.33	-8.61	-9.59	-0.917	0.540516169796481	-0.88759	8.55078681850661e-08	3.86567347331481e-07	yes
Chr16	85794525	85794923	399	Adamts1	NM_009621.5	8190	3.34	-3.5	-3.98	1.09	0.50729543393419	-0.979102	0.0534187616621607	0.0896900363224378	no
Chr16	85802116	85802515	400	Adamts1	NM_009621.5	598	2.8	-7.8	-8.69	0.89	0.50729543393419	-0.979102	0.0534187616621607	0.0896900363224378	no
Chr16	85795023	85795322	300	Adamts1	NM_009621.5	7791	2.63	-6.76	-7.56	1.02	0.50729543393419	-0.979102	0.0534187616621607	0.0896900363224378	no
Chr9	90193052	90194248	1197	Adamts7	NM_001003911.2	30074	7	-8.55	-9.52	-0.744	0.233775732204065	-2.0968	2.67137789383703e-15	2.72742095382542e-14	yes
Chr3	89750636	89751358	723	Adar	NM_001038587.4	35614	7.61	-2.87	-3.29	0.6	0.935376658012243	-0.0963807	0.508232317632155	0.598837062085222	no
Chr3	89751608	89753106	1499	Adar	NM_001038587.4	36586	5.64	-7.43	-8.29	1.09	0.935376658012243	-0.0963807	0.508232317632155	0.598837062085222	no
Chr3	89715122	89715358	237	Adar	XM_006501753.3	0	2.6	-2.35	-2.71	0.794	0.935376658012243	-0.0963807	0.508232317632155	0.598837062085222	no
Chr10	77303305	77312429	9125	Adarb1	XM_006513062.3	31676	1.65	-3.02	-3.45	1.7	0.468961944684258	-1.09246	3.17032214230824e-09	1.68885081311258e-08	yes
Chr10	77321767	77322616	850	Adarb1	XM_006513062.3	21489	11.8	-1.53	-1.79	-0.599	0.468961944684258	-1.09246	3.17032214230824e-09	1.68885081311258e-08	yes
Chr8	111967741	111967989	249	Adat1	XM_006531075.3	24322	3.55	-4.38	-4.96	-2.04	0.70739844472138	-0.499405	0.0425285213105046	0.0733706942947385	no
Chr8	111968089	111978042	9954	Adat1	XM_006531075.3	14269	3.9	-3.37	-3.84	-0.683	0.70739844472138	-0.499405	0.0425285213105046	0.0733706942947385	no
Chr6	39574333	39574832	500	Adck2	XM_006506425.2	498	6.32	-8.11	-9.03	-1.17	0.149504778515064	-2.74174	3.38822095344096e-20	5.47195895057298e-19	yes
Chr12	4209404	4211604	2201	Adcy3	XM_006514933.2	76408	2.75	-1.82	-2.12	1.06	1.47749192108624	0.56315024177967	0.0535121871930504	0.089817316827317	no
Chr5	34601390	34604739	3350	Add1	NM_001024458.3	27676	1.77	-4.22	-4.78	0.868	0.616641714110193	-0.697496	1.69491291103123e-08	8.30301026947842e-08	yes
Chr5	34630621	34630868	248	Add1	NM_001024458.3	56907	1.64	-3.9	-4.43	0.608	0.616641714110193	-0.697496	1.69491291103123e-08	8.30301026947842e-08	yes
Chr19	53245079	53245478	400	Add3	NM_001164099.2	104636	4.23	-2.32	-2.68	1.13	0.374398608732178	-1.41735	6.25139379523933e-26	1.7012244965194e-24	yes
Chr19	53239445	53244387	4943	Add3	NM_001164099.2	99002	2.19	-2.92	-3.35	0.992	0.374398608732178	-1.41735	6.25139379523933e-26	1.7012244965194e-24	yes
Chr3	138455102	138455251	150	Adh5	NM_001288578.1	17902	2.07	-5.06	-5.7	1.4	0.719280349776103	-0.475374	0.00223800889255968	0.00513627070870465	no
Chr12	28679547	28681387	1841	Adi1	NM_134052.2	4340	2.78	-10.8	-11.9	1.79	0.887944211367034	-0.171459	0.304189747882284	0.399474326301877	no
Chr1	134432002	134432202	201	Adipor1	NM_028320.4	16624	1.4	-9.53	-10.6	1.56	1.29827769495758	0.376599001433245	0.00953589886544063	0.0192049035090926	no
Chr18	80126812	80126961	150	Adnp2	XM_017317903.1	11343	2.22	-4.44	-5.02	1.56	1.32800948722961	0.409265453258796	0.00114915494571173	0.00279103950130463	no
Chr10	67546945	67547493	549	Ado	NM_001005419.2	1462	5.89	-2.55	-2.93	0.649	1.38418957045843	0.469041539529163	0.00044915158344886	0.00117024264348669	no
Chr16	38445745	38447284	1540	Adprh	NM_007414.3	5405	3.05	-3.72	-4.23	0.795	1.06516693263935	0.0910795469002602	0.496577960181022	0.588824881610215	no
Chr4	126316400	126317374	975	Adprhl2	NM_133883.2	4329	10.2	-3.1	-3.55	0.875	0.68841133710199	-0.538657	0.000413283116898288	0.00108269133090826	no
Chr4	126318159	126321508	3350	Adprhl2	NM_133883.2	195	1.53	-2.86	-3.28	0.766	0.68841133710199	-0.538657	0.000413283116898288	0.00108269133090826	no
Chr11	67038171	67038365	195	Adprm	NM_025510.3	14253	1.55	-6.55	-7.33	2.38	1.38461606472047	0.469485991934102	0.104555192057338	0.160952904612473	no
Chr2	131545905	131546055	151	Adra1d	NM_013460.4	16230	2.17	-2.79	-3.2	-3.04	0.371491711363571	-1.4286	0.380480632961522	0.478738856479927	no
Chr18	62178403	62179143	741	Adrb2	NM_007420.3	838	7.05	-5.02	-5.66	-0.916	0.822934383877066	-0.281151	0.458118204877421	0.553214356525486	no
Chr19	4286245	4286393	149	Adrbk1	NM_001290818.1	19829	1.67	-3.04	-3.48	1.43	0.766651020501228	-0.383358	0.00279690545914163	0.00629890621294538	no
Chr15	80968918	80969116	199	Adsl	NM_009634.6	20428	2.1	-4.35	-4.92	1.17	0.884717807311062	-0.176711	0.119064165356483	0.180079840285013	no
Chr1	177764023	177769948	5926	Adss	XR_001785476.1	26747	4.65	-4.88	-5.51	1.06	0.702174849975729	-0.510098	0.000190126983085484	0.000525443093478387	no
Chr6	140652132	140652381	250	Aebp2	XM_006506909.3	29678	2.98	-5.06	-5.7	1.43	0.860589169277068	-0.216603	0.0703810406943081	0.11441407699604	no
Chr6	140651336	140651485	150	Aebp2	XM_006506909.3	28882	1.79	-5.1	-5.74	2.33	0.860589169277068	-0.216603	0.0703810406943081	0.11441407699604	no
Chr6	140648068	140651136	3069	Aebp2	XM_006506909.3	25614	2.32	-11.4	-12.6	2.32	0.860589169277068	-0.216603	0.0703810406943081	0.11441407699604	no
Chr6	140624053	140626914	2862	Aebp2	NM_001309437.1	0	2.18	-6.85	-7.66	1.2	0.860589169277068	-0.216603	0.0703810406943081	0.11441407699604	no
Chr5	35993546	35999932	6387	Afap1	XM_006504098.2	100228	3.44	-5.01	-5.64	1.69	0.329324074444205	-1.60242	1.07608527220083e-26	3.15885761094809e-25	yes
Chr5	103853827	103854126	300	Aff1	XM_006534801.3	161494	2.64	-2.89	-3.31	1.96	0.725334536284294	-0.463282	8.67519205484534e-05	0.000254661012066803	no
Chr11	53411955	53415835	3881	Aff4	XM_011249331.2	61473	6.52	-6.93	-7.75	0.727	0.61636907084607	-0.698134	2.07083375191073e-06	7.75307990250249e-06	yes
Chr11	117838574	117839513	940	Afmid	NM_027827.3	12655	7.33	-4.58	-5.17	-0.952	0.987199523107494	-0.0185864	0.951993778562717	0.96621444306591	no
Chr5	24482395	24482545	151	Agap3	XM_017320788.1	30509	6.33	-1.44	-1.69	-0.953	1.00962746793954	0.0138230659492378	0.929923357199688	0.949853288362427	no
Chr5	24501217	24501997	781	Agap3	XM_017320788.1	49331	4.66	-7.11	-7.95	0.995	1.00962746793954	0.0138230659492378	0.929923357199688	0.949853288362427	no
Chr6	34782171	34785232	3062	Agbl3	XM_011241501.1	0	1.26	-2.46	-2.84	1.52	1.06977945999901	0.0973134090004313	0.731881125416028	0.790772866980766	no
Chr1	82895658	82895858	201	Agfg1	NM_001310713.1	56198	1.89	-8.02	-8.94	2.92	1.26751631682469	0.342004319260605	0.0205658677595064	0.0384516358818938	no
Chr1	82895009	82895209	201	Agfg1	NM_001310713.1	55549	1.88	-11.2	-12.4	2.61	1.26751631682469	0.342004319260605	0.0205658677595064	0.0384516358818938	no
Chr1	82896008	82896258	251	Agfg1	NM_001310713.1	56548	1.95	-2.69	-3.09	1.31	1.26751631682469	0.342004319260605	0.0205658677595064	0.0384516358818938	no
Chr5	137650956	137651645	690	Agfg2	NM_001303266.1	33108	2.63	-11.9	-13.1	1.6	0.792647111246977	-0.335249	0.00385047152641583	0.00842958939665098	no
Chr13	95364791	95368464	3674	Aggf1	NM_025630.3	6893	2.29	-4.64	-5.24	1.28	2.04653219710635	1.03318136418646	1.18253850380961e-18	1.67615791262875e-17	yes
Chr13	95351176	95356426	5251	Aggf1	NM_025630.3	18931	6.54	-5.43	-6.1	0.758	2.04653219710635	1.03318136418646	1.18253850380961e-18	1.67615791262875e-17	yes
Chr3	116791204	116793638	2435	Agl	NM_001081326.1	14528	1.38	-11.1	-12.3	2.54	0.612560268170751	-0.707076	1.24079628634777e-10	7.70785475361611e-10	yes
Chr4	126439158	126439888	731	Ago1	XM_011240521.1	21891	2.68	-434	-434	1.9	0.494188507927711	-1.01687	1.56868141322836e-20	2.63063744889414e-19	yes
Chr4	126438758	126439008	251	Ago1	XM_011240521.1	22771	1.58	-3.65	-4.15	1.11	0.494188507927711	-1.01687	1.56868141322836e-20	2.63063744889414e-19	yes
Chr4	126435212	126435512	301	Ago1	XM_011240521.1	26267	1.5	-7.45	-8.32	1.86	0.494188507927711	-1.01687	1.56868141322836e-20	2.63063744889414e-19	yes
Chr4	126345300	126350300	5001	Ago3	XM_006502917.3	79374	3.34	-5.91	-6.63	1.12	0.548634247863133	-0.866083	1.2610703960893e-05	4.20466767773922e-05	yes
Chr17	12216822	12219306	2485	Agpat4	XM_006523345.2	98113	3.36	-2.34	-2.71	0.934	0.741976575611693	-0.430554	0.0109603197613217	0.0217952321453197	no
Chr17	12219453	12219600	148	Agpat4	XM_006523345.2	100744	2.13	-2.38	-2.75	-1.02	0.741976575611693	-0.430554	0.0109603197613217	0.0217952321453197	no
Chr8	18879670	18881878	2209	Agpat5	NM_026792.3	33391	1.64	-5.12	-5.77	1.81	0.859065720376713	-0.21916	0.132991935329064	0.197838601198591	no
Chr5	100897905	100898054	150	Agpat9	XM_011249432.1	52195	1.71	-3.75	-4.26	1.65	0.662299712460728	-0.594444	0.000322834532659899	0.000862282805186953	yes
Chr2	75925981	75926180	200	Agps	NM_172666.3	93804	2.46	-1.96	-2.28	1.18	0.747943631156974	-0.418999	0.000662647869415982	0.00168063006448433	no
Chr1	179760315	179763555	3241	Ahctf1	XM_006496800.3	39669	2.51	-9.6	-10.7	1.04	1.83446787203001	0.875361638154808	1.38127410259719e-10	8.51479489122189e-10	yes
Chr4	133012236	133039053	26818	Ahdc1	XM_006538741.3	0	1.44	-1.4	-1.65	-0.72	0.601280297797599	-0.73389	2.59818270458202e-06	9.61679726134498e-06	yes
Chr4	133061674	133071646	9973	Ahdc1	XM_006538737.1	50409	8.38	-8.83	-9.83	0.582	0.601280297797599	-0.73389	2.59818270458202e-06	9.61679726134498e-06	yes
Chr4	133039501	133055025	15525	Ahdc1	XM_006538737.1	28236	3.67	-4.16	-4.72	-1.5	0.601280297797599	-0.73389	2.59818270458202e-06	9.61679726134498e-06	yes
Chr12	112784036	112784235	200	Ahnak2	XM_017315330.1	18446	4.89	-2.53	-2.91	-0.675	0.301827925129389	-1.7282	9.17734177305642e-34	5.06098548417447e-32	yes
Chr12	112772639	112776280	3642	Ahnak2	XM_017315330.1	26401	6.08	-9.44	-10.5	0.613	0.301827925129389	-1.7282	9.17734177305642e-34	5.06098548417447e-32	yes
Chr12	112777729	112777879	151	Ahnak2	XM_017315330.1	24802	3.56	-2.06	-2.39	-1.18	0.301827925129389	-1.7282	9.17734177305642e-34	5.06098548417447e-32	yes
Chr12	112784534	112785852	1319	Ahnak2	XM_017315330.1	16829	6.49	-2.32	-2.69	0.89	0.301827925129389	-1.7282	9.17734177305642e-34	5.06098548417447e-32	yes
Chr12	35500476	35504886	4411	Ahr	NM_001314027.1	30103	9.53	-7.49	-8.36	-0.934	0.330637231382306	-1.59668	3.40256825420552e-08	1.61260858009976e-07	yes
Chr11	23488281	23488431	151	Ahsa2	NM_001290654.1	9608	4.31	-3.85	-4.38	1.99	0.357977354900531	-1.48206	5.47464758407284e-18	7.28714187561445e-17	yes
Chr11	23489763	23489962	200	Ahsa2	NM_001290654.1	8077	2.3	-2.63	-3.03	-1.03	0.357977354900531	-1.48206	5.47464758407284e-18	7.28714187561445e-17	yes
Chr11	23489827	23489976	150	Ahsa2	NM_001290654.1	8063	2.5	-2.07	-2.4	-1.16	0.357977354900531	-1.48206	5.47464758407284e-18	7.28714187561445e-17	yes
Chr11	23490276	23491021	746	Ahsa2	NM_001290654.1	7018	3.06	-5.94	-6.66	1.39	0.357977354900531	-1.48206	5.47464758407284e-18	7.28714187561445e-17	yes
Chr10	61739181	61740390	1210	Aifm2	NM_178058.4	23918	2.9	-2.42	-2.79	1.37	0.747537157456973	-0.419783	0.0259914596088845	0.0474020251917814	no
Chr1	173420646	173445103	24458	Aim2	XM_017321515.1	71400	1.76	-8.42	-9.37	1.81	1.4816691776175	0.56722336323822	6.13652122021484e-05	0.000184606665848531	no
Chr1	173455406	173459986	4581	Aim2	XM_006496929.3	0	3.42	-13.9	-15.4	1.89	1.4816691776175	0.56722336323822	6.13652122021484e-05	0.000184606665848531	no
Chr1	173461939	173462872	934	Aim2	XM_017321515.1	112693	5.04	-434	-434	2	1.4816691776175	0.56722336323822	6.13652122021484e-05	0.000184606665848531	no
Chr5	143902803	143909691	6889	Aimp2	NM_001172146.1	148	2.82	-6.63	-7.42	0.706	1.03061560536647	0.0435063427562695	0.76124431064344	0.815413257247568	no
Chr14	54568209	54570394	2186	Ajuba	NM_010590.5	7267	4.86	-8.1	-9.03	0.726	2.15612996857804	1.10844414440378	7.585505862655e-10	4.3353036869748e-09	yes
Chr4	129010632	129011479	848	Ak2	NM_016895.4	17408	2.27	-6.42	-7.19	0.606	1.29465379309337	0.372566354464868	0.0167481212028894	0.031966275511917	no
Chr19	29021850	29022244	395	Ak3	XM_006527222.3	25847	1.68	-3.43	-3.91	0.633	0.668197172446436	-0.581654	7.63626592160927e-06	2.63572672094543e-05	yes
Chr19	29011922	29012855	934	Ak3	XM_006527222.3	35236	1.83	-3.71	-4.22	1.45	0.668197172446436	-0.581654	7.63626592160927e-06	2.63572672094543e-05	yes
Chr19	29022589	29022934	346	Ak3	XM_006527222.3	25157	2.6	-4.06	-4.6	0.95	0.668197172446436	-0.581654	7.63626592160927e-06	2.63572672094543e-05	yes
Chr19	29024786	29025235	450	Ak3	XM_006527222.3	22856	2.5	-2.54	-2.92	-0.662	0.668197172446436	-0.581654	7.63626592160927e-06	2.63572672094543e-05	yes
Chr4	101464178	101464528	351	Ak4	XM_017319923.1	45331	2.03	-6.75	-7.56	1.46	1.12338121130811	0.167847578975131	0.427201178837751	0.524957000574045	no
Chr4	101463829	101463979	151	Ak4	XM_017319923.1	44982	5.12	-3.35	-3.82	1.6	1.12338121130811	0.167847578975131	0.427201178837751	0.524957000574045	no
Chr3	152463506	152481582	18077	Ak5	NM_001081277.1	186558	5.87	-7.52	-8.39	-0.844	0.224133932420516	-2.15757	1.31490150243001e-21	2.42875647079283e-20	yes
Chr13	100655122	100655319	198	Ak6	NM_027592.3	3779	1.82	-13.1	-14.5	1.8	2.22876014174824	1.15624136270348	1.22481267437857e-09	6.83660038027219e-09	yes
Chr13	100665921	100666069	149	Ak6	NM_027592.3	14578	4.58	-3.28	-3.75	0.837	2.22876014174824	1.15624136270348	1.22481267437857e-09	6.83660038027219e-09	yes
Chr13	100655418	100655912	495	Ak6	NM_027592.3	4075	2.48	-434	-434	1.64	2.22876014174824	1.15624136270348	1.22481267437857e-09	6.83660038027219e-09	yes
Chr11	88831089	88831635	547	Akap1	NM_009648.2	19868	5.29	-5.09	-5.73	1.22	1.11067446274337	0.151436026622514	0.27367604660087	0.365938228423999	no
Chr11	61872885	61877991	5107	Akap10	XM_006533814.3	46089	2.62	-8.77	-9.76	2.1	0.642900109565161	-0.637333	0.00018995760144394	0.000525069863814136	yes
Chr14	78513672	78514808	1137	Akap11	NM_001164503.1	22052	6.34	-3.62	-4.12	0.967	0.530041783146046	-0.915822	9.17145607042426e-09	4.63363014369173e-08	yes
Chr14	78495693	78498881	3189	Akap11	NM_001164503.1	37979	2.23	-7.87	-8.78	2.44	0.530041783146046	-0.915822	9.17145607042426e-09	4.63363014369173e-08	yes
Chr7	75609388	75610687	1300	Akap13	XM_006541256.2	153880	4.33	-3.44	-3.92	0.669	0.451016087235324	-1.14875	1.88062335557447e-10	1.13955045959413e-09	yes
Chr7	75753310	75753760	451	Akap13	XM_006541256.2	297802	2.76	-1.73	-2.02	0.887	0.451016087235324	-1.14875	1.88062335557447e-10	1.13955045959413e-09	yes
Chr7	75610887	75611683	797	Akap13	XM_006541258.3	0	5.36	-3.27	-3.73	0.697	0.451016087235324	-1.14875	1.88062335557447e-10	1.13955045959413e-09	yes
Chr7	75608488	75609288	801	Akap13	XM_006541256.2	152980	4.18	-3.29	-3.76	0.703	0.451016087235324	-1.14875	1.88062335557447e-10	1.13955045959413e-09	yes
Chr12	53139442	53139841	400	Akap6	XM_006515821.3	440429	2.46	-2.46	-2.83	2.46	0.134756186415096	-2.89158	7.34160396909742e-25	1.84069657546518e-23	yes
Chr12	53139941	53140241	301	Akap6	XM_006515821.3	440928	3	-1.78	-2.08	2.12	0.134756186415096	-2.89158	7.34160396909742e-25	1.84069657546518e-23	yes
Chr12	53142188	53142338	151	Akap6	XM_006515821.3	443175	3	-3.46	-3.94	-1.71	0.134756186415096	-2.89158	7.34160396909742e-25	1.84069657546518e-23	yes
Chr12	52887520	52888019	500	Akap6	XM_006515821.3	188507	3.4	-6.83	-7.64	-0.909	0.134756186415096	-2.89158	7.34160396909742e-25	1.84069657546518e-23	yes
Chr12	52887220	52887420	201	Akap6	XM_006515821.3	188207	1.45	-1.29	-1.52	0.924	0.134756186415096	-2.89158	7.34160396909742e-25	1.84069657546518e-23	yes
Chr12	52886371	52887120	750	Akap6	XM_006515821.3	187358	5.45	-10.7	-11.9	-0.977	0.134756186415096	-2.89158	7.34160396909742e-25	1.84069657546518e-23	yes
Chr17	32304914	32309474	4561	Akap8	XR_001782093.1	9335	5.16	-5.89	-6.61	0.599	1.95113299735777	0.964312121406128	5.37149444351765e-19	7.87647516962215e-18	yes
Chr17	32315460	32317371	1912	Akap8	XR_001782093.1	1438	4.48	-3.42	-3.9	0.6	1.95113299735777	0.964312121406128	5.37149444351765e-19	7.87647516962215e-18	yes
Chr5	4073463	4077143	3681	Akap9	XM_006503518.3	145636	6.73	-3.03	-3.47	1.4	0.759045525105445	-0.397742	0.0114265290353062	0.0226398931294174	no
Chr5	4077854	4078254	401	Akap9	XM_006503518.3	150027	2.88	-2.61	-3.01	0.767	0.759045525105445	-0.397742	0.0114265290353062	0.0226398931294174	no
Chr4	123736528	123738066	1539	Akirin1	NM_023423.3	12233	3.51	-434	-434	2.46	1.07027842721033	0.0979861548534133	0.475001972823533	0.569555481957123	no
Chr4	63367672	63368221	550	Akna	NM_001305432.1	34382	4.48	-4.26	-4.82	-0.687	0.250179130310769	-1.99897	7.49099599429484e-33	3.81890975789151e-31	yes
Chr13	4205355	4205504	150	Akr1c13	XM_006516482.2	14189	1.82	-1.84	-2.14	0.932	0.512596255873489	-0.964105	1.53347737463169e-05	5.06325625380333e-05	yes
Chr7	44850027	44850343	317	Akt1s1	XM_006541120.3	0	2.77	-3.06	-3.5	-0.857	1.5395345367984	0.622494232117314	1.26826224485333e-05	4.22680382932814e-05	yes
Chr1	177050047	177050247	201	Akt3	XM_006496821.3	22821	1.49	-12.4	-13.7	2.52	0.60402438014299	-0.727321	1.44697867345631e-08	7.1387393005938e-08	yes
Chr1	177025312	177040803	15492	Akt3	XM_006496821.3	32265	1.26	-7.29	-8.14	1.49	0.60402438014299	-0.727321	1.44697867345631e-08	7.1387393005938e-08	yes
Chr1	177024116	177024265	150	Akt3	XM_006496821.3	48803	1.34	-1.95	-2.27	1.02	0.60402438014299	-0.727321	1.44697867345631e-08	7.1387393005938e-08	yes
Chr1	177024664	177024914	251	Akt3	XM_006496821.3	48154	3	-1.77	-2.07	1.02	0.60402438014299	-0.727321	1.44697867345631e-08	7.1387393005938e-08	yes
Chr8	91124024	91125843	1820	Aktip	XM_006530673.3	8188	5.12	-6.82	-7.63	1.13	1.05815226857097	0.0815472468334647	0.572539019421773	0.6542447521695	no
Chr8	91115143	91123098	7956	Aktip	XM_006530673.3	10933	3.31	-3.45	-3.93	0.802	1.05815226857097	0.0815472468334647	0.572539019421773	0.6542447521695	no
Chr4	62506631	62507129	499	Alad	NM_001276446.1	12780	2.65	-10.8	-11.9	2.2	0.55684027242191	-0.844665	1.57202887970198e-11	1.09185330091563e-10	yes
Chr4	62507328	62507776	449	Alad	NM_001276446.1	12133	2.84	-5.37	-6.04	1.45	0.55684027242191	-0.844665	1.57202887970198e-11	1.09185330091563e-10	yes
Chr11	61245813	61247967	2155	Aldh3a2	XM_006532031.3	19232	3.26	-3.07	-3.51	0.793	0.325938038920687	-1.61733	9.26979212075213e-27	2.73691507132786e-25	yes
Chr11	61244968	61245267	300	Aldh3a2	XM_006532031.3	21932	1.62	-5.99	-6.72	1.47	0.325938038920687	-1.61733	9.26979212075213e-27	2.73691507132786e-25	yes
Chr11	61245366	61245714	349	Aldh3a2	XM_006532031.3	21485	2.05	-1.82	-2.13	1.04	0.325938038920687	-1.61733	9.26979212075213e-27	2.73691507132786e-25	yes
Chr4	139648158	139648751	594	Aldh4a1	NM_175438.4	25264	4.82	-1.41	-1.66	0.931	0.762082111390664	-0.391982	0.0737586744701827	0.119258395955912	no
Chr10	21395631	21395880	250	Aldh8a1	NM_178713.4	18331	1.67	-1.47	-1.72	2.69	6.275	2.6496158441666	0.032053162746318	0.0570621663417747	yes
Chr15	90230256	90230405	150	Alg10b	NM_001033441.3	5945	1.64	-7.67	-8.55	2.16	0.83127792160248	-0.266597	0.0243498452463584	0.0447442668746613	no
Chr15	90225806	90227772	1967	Alg10b	NM_001033441.3	1495	7.41	-1.84	-2.15	0.64	0.83127792160248	-0.266597	0.0243498452463584	0.0447442668746613	no
Chr8	22065107	22068199	3093	Alg11	NM_001243161.1	4386	17	-6.42	-7.19	0.76	1.02979327795797	0.0423547579938266	0.83558736337229	0.875186490577716	no
Chr8	22070882	22071130	249	Alg11	NM_001243161.1	10161	2.5	-2.67	-3.07	1.67	1.02979327795797	0.0423547579938266	0.83558736337229	0.875186490577716	no
ChrX	144369722	144373607	3886	Alg13	NR_037145.1	51756	4.33	-5.12	-5.76	1.77	1.03110770824222	0.0441950427260915	0.879944651256863	0.910299884762072	no
Chr4	47471657	47471953	297	Alg2	NM_019998.3	2414	2.55	-11.2	-12.4	1.63	1.65965618765968	0.730884405589131	6.71244447166436e-10	3.85650359690589e-09	yes
Chr7	97391563	97392010	448	Alg8	NM_199035.2	19946	10.3	-2.21	-2.56	-0.805	0.485840716135202	-1.04144	5.29850357700449e-07	2.15347631428931e-06	yes
Chr17	71869436	71870034	599	Alk	NM_007439.2	734273	5.33	-1.21	-1.43	-0.664	0.86286095408013	-0.2128	0.496889900629762	0.588971712201774	no
Chr5	114124025	114125549	1525	Alkbh2	XM_006530289.3	2942	2.16	-6.89	-7.71	1.59	0.610887183814374	-0.711022	0.00299523932610336	0.00670803781716574	yes
Chr5	136136282	136138812	2531	Alkbh4	XM_006504505.3	0	2.74	-4.07	-4.61	1.5	4.27916359289641	2.09732883440634	3.72902753567323e-34	2.13602049178226e-32	yes
Chr11	60555425	60555624	200	Alkbh5	NM_172943.4	17742	1.58	-10.6	-11.8	1.88	1.28182473682443	0.358199016559176	0.00857798550114451	0.0174596367120713	no
Chr9	3382743	3386035	3293	Alkbh8	NM_026303.1	47512	8.2	-9.44	-10.5	1.33	1.52242070669472	0.606367089190828	5.47493338390034e-05	0.000166105199709129	yes
Chr9	3338555	3343227	4673	Alkbh8	NM_026303.1	3324	2.82	-10.4	-11.6	2.53	1.52242070669472	0.606367089190828	5.47493338390034e-05	0.000166105199709129	yes
Chr6	85587848	85599915	12068	Alms1	XR_377445.3	349	1.77	-1.33	-1.56	0.861	0.44832502352355	-1.15738	7.04672752895137e-13	5.69622890210266e-12	yes
Chr5	149287671	149288057	387	Alox5ap	NM_001308462.1	22667	3.18	-2.9	-3.32	-0.802	1.05939596189839	0.0832419146349744	0.721986797221213	0.78179453955687	no
Chr3	127679459	127680252	794	Alpk1	XM_006502107.2	6084	6.41	-1.66	-1.95	-0.681	0.930569766605745	-0.103814	0.564558129875172	0.647981391242843	no
Chr3	127670655	127672379	1725	Alpk1	XM_006502107.2	13957	9.68	-1.45	-1.7	-0.715	0.930569766605745	-0.103814	0.564558129875172	0.647981391242843	no
Chr1	59208955	59220376	11422	Als2	NM_001159948.2	16717	4.23	-12.5	-13.9	0.847	0.971212385835555	-0.0421413	0.799329429294238	0.84543183206266	no
Chr1	59191737	59191986	250	Als2	NM_001159948.2	45107	3.52	-6.26	-7.02	2.55	0.971212385835555	-0.0421413	0.799329429294238	0.84543183206266	no
Chr10	40288839	40289381	543	Amd1	NM_009665.5	12807	4.41	-7.18	-8.03	1.46	1.19423364556719	0.256085119957043	0.12852890102152	0.192096258401556	no
Chr10	40290380	40290527	148	Amd1	NM_009665.5	11661	1.3	-12.7	-14.1	4.65	1.19423364556719	0.256085119957043	0.12852890102152	0.192096258401556	no
Chr10	40287803	40288592	790	Amd1	NM_009665.5	13596	4.88	-8.46	-9.42	1.16	1.19423364556719	0.256085119957043	0.12852890102152	0.192096258401556	no
Chr10	40301941	40302089	149	Amd1	NM_009665.5	99	3.91	-1.43	-1.68	0.723	1.19423364556719	0.256085119957043	0.12852890102152	0.192096258401556	no
Chr10	35710217	35710562	346	Amd2	NM_007444.3	1329	5.5	-4.9	-5.53	0.944	1.76301470048157	0.818044504280013	0.00139795214378389	0.00334530630217929	yes
ChrX	95426241	95427237	997	Amer1	NM_175179.4	17603	8	-5.94	-6.67	-0.697	0.416038398327267	-1.26521	4.94755384750951e-14	4.49334255010751e-13	yes
Chr15	97244667	97244815	149	Amigo2	NM_001164563.1	2472	6.67	-3.21	-3.67	-1.46	0.444508153277348	-1.16972	1.02324257425624e-05	3.46457204575491e-05	yes
Chr9	108053358	108054206	849	Amigo3	NM_177275.4	199	4.17	-3.62	-4.13	-0.902	1.66081058597333	0.731887544546962	0.00408838373494816	0.00890201321786691	yes
Chr9	108054355	108055302	948	Amigo3	NM_177275.4	1196	4.5	-7.82	-8.72	-1.49	1.66081058597333	0.731887544546962	0.00408838373494816	0.00890201321786691	yes
ChrX	142855546	142912261	56716	Ammecr1	NM_019496.3	54467	2.26	-434	-434	2.19	1.03636357479034	0.0515302149254869	0.744592415835877	0.800998551578667	no
ChrX	145449865	145450546	682	Amot	XM_006528867.3	30259	1.93	-10.3	-11.4	1.78	0.501425867046886	-0.995892	3.76751175310796e-09	1.98417096253558e-08	yes
ChrX	145486930	145487379	450	Amot	NM_153319.3	260	3.08	-2.95	-3.37	0.724	0.501425867046886	-0.995892	3.76751175310796e-09	1.98417096253558e-08	yes
ChrX	145447322	145447970	649	Amot	XM_006528867.3	32835	4.77	-7.75	-8.65	1.43	0.501425867046886	-0.995892	3.76751175310796e-09	1.98417096253558e-08	yes
Chr9	14547510	14548642	1133	Amotl1	XM_006510669.3	59954	5.3	-3.73	-4.25	0.993	0.335498445735945	-1.57562	1.8437189153371e-45	2.41007154625347e-43	yes
Chr9	102728601	102729553	953	Amotl2	XM_006511772.2	11307	1.32	-13.7	-15.2	0.98	2.42891345430356	1.28031108558041	1.37737108215557e-07	6.0637631924258e-07	yes
Chr3	108074410	108075284	875	Ampd2	XM_006500870.3	7091	3.8	-434	-434	2	0.802553088040548	-0.317331	0.0204378702824803	0.0382450493209658	no
Chr7	110810821	110811218	398	Ampd3	XM_006507219.3	42891	3.25	-1.53	-1.8	1.17	0.33878239770238	-1.56157	4.58304870227509e-11	3.00313396969131e-10	yes
Chr5	140752318	140752666	349	Amz1	NM_173405.2	28191	3.82	-7.01	-7.84	-1.89	0.205365242398759	-2.28374	0.0281853081224047	0.0509715150081658	yes
Chr2	128610931	128611730	800	Anapc1	NM_008569.2	75665	13.4	-10.2	-11.4	-1.06	0.847899239454082	-0.238035	0.028865699757133	0.0519929351178416	no
Chr2	128611829	128612079	251	Anapc1	NM_008569.2	75316	7.97	-4.38	-4.96	-1.2	0.847899239454082	-0.238035	0.028865699757133	0.0519929351178416	no
Chr11	120606800	120607399	600	Anapc11	NM_025389.4	8379	2.86	-8.79	-9.78	1.75	0.915210896794589	-0.127824	0.499351453680627	0.590785265923379	no
Chr11	120606201	120606451	251	Anapc11	NM_025389.4	7780	3	-5.81	-6.53	2.53	0.915210896794589	-0.127824	0.499351453680627	0.590785265923379	no
Chr11	120608040	120608336	297	Anapc11	NM_025389.4	9619	2.93	-2.44	-2.81	0.962	0.915210896794589	-0.127824	0.499351453680627	0.590785265923379	no
Chr2	25285422	25285570	149	Anapc2	NM_175300.4	12956	1.64	-4.75	-5.36	1.09	0.891531439009907	-0.165642	0.146498374478473	0.215292220550953	no
Chr2	25273049	25273395	347	Anapc2	NM_175300.4	583	3.05	-3.71	-4.21	0.713	0.891531439009907	-0.165642	0.146498374478473	0.215292220550953	no
Chr5	52866487	52866734	248	Anapc4	NM_024213.2	32352	3.62	-2.35	-2.72	0.829	0.913353462551288	-0.130755	0.327812173438362	0.424769921254454	no
Chr12	86723030	86723328	299	Angel1	XM_006516200.3	2726	5.31	-3.66	-4.16	-0.855	0.105798383717291	-3.24061	2.45025766804055e-20	4.03382570236944e-19	yes
Chr1	190932916	190933166	251	Angel2	NM_001199020.1	7808	2.39	-2.43	-2.8	1.04	0.325785815352338	-1.618	3.59274725290592e-21	6.38182073007469e-20	yes
Chr1	190940920	190941220	301	Angel2	NM_001199020.1	15812	2.17	-3.57	-4.07	1.07	0.325785815352338	-1.618	3.59274725290592e-21	6.38182073007469e-20	yes
Chr1	190943915	190945164	1250	Angel2	NM_001199020.1	18807	2.73	-4.88	-5.5	1.89	0.325785815352338	-1.618	3.59274725290592e-21	6.38182073007469e-20	yes
Chr8	18691499	18692191	693	Angpt2	NM_007426.4	49371	5.66	-2.46	-2.83	-0.818	1.0477381389753	0.0672781893870452	0.801187681495857	0.847216613790806	no
Chr2	33246782	33247626	845	Angptl2	XM_006498051.1	30831	3.37	-8.05	-8.97	0.689	1.31438522177162	0.39438816461802	0.00461525866064647	0.00995006568310221	no
Chr10	69992929	69993079	151	Ank3	XM_011243299.1	459349	2.83	-1.5	-1.76	2.33	1.18765156039105	0.248111632578139	0.210974863337596	0.294241251129417	no
Chr2	136546941	136550256	3316	Ankef1	NM_175667.4	14620	3.59	-1.28	-1.51	-0.677	0.746077388524077	-0.422603	0.186129137684093	0.264299990629614	no
Chr11	72770649	72771148	500	Ankfy1	NM_009671.5	80647	4.28	-7.06	-7.9	1.08	1.02612359690702	0.037204514478579	0.745208098301611	0.801548115579495	no
Chr18	36591453	36594295	2843	Ankhd1	NM_175375.3	30850	2.05	-434	-434	2.89	1.14401573768324	0.194106898725914	0.105003253396253	0.161528843033825	no
Chr18	36561002	36581105	20104	Ankhd1	NM_175375.3	399	2.06	-2.89	-3.31	0.707	1.14401573768324	0.194106898725914	0.105003253396253	0.161528843033825	no
Chr18	36610037	36610876	840	Ankhd1	NM_175375.3	49434	4.08	-2.46	-2.84	0.591	1.14401573768324	0.194106898725914	0.105003253396253	0.161528843033825	no
Chr18	36640307	36655502	15196	Ankhd1	NM_175375.3	79704	7.64	-11.6	-12.8	0.652	1.14401573768324	0.194106898725914	0.105003253396253	0.161528843033825	no
Chr5	3734047	3747082	13036	Ankib1	NM_001289529.1	25705	1.41	-10	-11.1	1.48	1.12927589777571	0.175397999597142	0.127127455620157	0.190390814641995	no
Chr5	3769539	3772725	3187	Ankib1	NM_001289529.1	62	1.8	-8.08	-9	1.1	1.12927589777571	0.175397999597142	0.127127455620157	0.190390814641995	no
Chr5	3691996	3692146	151	Ankib1	NM_001289529.1	80641	1.27	-8.75	-9.74	2.81	1.12927589777571	0.175397999597142	0.127127455620157	0.190390814641995	no
Chr8	71409313	71409510	198	Ankle1	XM_006509661.3	3311	2.25	-1.45	-1.7	-0.79	0.901044074982861	-0.15033	0.424842417428642	0.522478283383214	no
Chr8	71406776	71408695	1920	Ankle1	XM_006509661.3	774	4.97	-10.6	-11.7	1.55	0.901044074982861	-0.15033	0.424842417428642	0.522478283383214	no
Chr5	110231252	110237794	6543	Ankle2	NM_001253814.1	248	7.79	-6.54	-7.32	0.681	1.00599851968076	0.00862818223012451	0.944124420409835	0.960707843363141	no
Chr5	110251527	110254617	3091	Ankle2	NM_001253814.1	20523	7.37	-11.6	-12.8	1.03	1.00599851968076	0.00862818223012451	0.944124420409835	0.960707843363141	no
Chr12	36194988	36196593	1606	Ankmy2	NM_146033.3	37864	5.24	-2.71	-3.12	1.21	1.05240390672561	0.0736885091877132	0.611205039301872	0.688196265264141	no
Chr13	98263226	98266299	3074	Ankra2	NM_001271388.1	150	2.03	-3.15	-3.6	-1.01	0.433177998904558	-1.20697	5.61555416451021e-06	1.97753362634168e-05	yes
Chr19	36112553	36112798	246	Ankrd1	NM_013468.3	7046	4.83	-5.91	-6.63	0.685	1.78514109092331	0.836038104019755	3.20781820852265e-06	1.17173087368391e-05	yes
Chr19	36112112	36112455	344	Ankrd1	NM_013468.3	7389	4.53	-13	-14.3	0.899	1.78514109092331	0.836038104019755	3.20781820852265e-06	1.17173087368391e-05	yes
Chr8	11611980	11613871	1892	Ankrd10	NM_001281974.1	21886	5.71	-6.59	-7.37	0.87	0.918846023882273	-0.122105	0.431370747424774	0.528673475355631	no
Chr8	11615616	11619216	3601	Ankrd10	NM_001281974.1	16541	4.64	-7.03	-7.86	1.62	0.918846023882273	-0.122105	0.431370747424774	0.528673475355631	no
Chr8	11615267	11615467	201	Ankrd10	NM_001281974.1	20290	3.13	-4.42	-5	2.53	0.918846023882273	-0.122105	0.431370747424774	0.528673475355631	no
Chr8	11635578	11635877	300	Ankrd10	NM_001281974.1	0	5.69	-2.22	-2.56	-0.921	0.918846023882273	-0.122105	0.431370747424774	0.528673475355631	no
Chr8	122898677	122899713	1037	Ankrd11	NM_001081379.2	142571	1.28	-10.1	-11.2	1.6	1.32643833751705	0.407557610186977	0.00336883665147297	0.00746385451943033	no
Chr17	65967649	65968198	550	Ankrd12	XM_011246238.2	63353	7.76	-8.8	-9.79	-1.35	1.10258269442331	0.140886862912414	0.262059262567487	0.352873248961713	no
Chr17	66024165	66042582	18418	Ankrd12	XM_011246238.2	0	2.02	-434	-434	1.18	1.10258269442331	0.140886862912414	0.262059262567487	0.352873248961713	no
Chr3	158005740	158006139	400	Ankrd13c	NM_001013806.1	58274	3.33	-5.75	-6.46	1.05	1.35761934328833	0.441079025582005	6.52469126023439e-05	0.000195434054316539	no
Chr2	11789783	11790228	446	Ankrd16	NM_177268.4	12030	10.3	-2.08	-2.41	0.669	1.78880310609489	0.838994598405435	9.18838177036084e-07	3.62089953094302e-06	yes
Chr5	90252988	90260111	7124	Ankrd17	NM_030886.2	106074	4.63	-3.68	-4.19	0.671	0.99023500748701	-0.0141571	0.90379303707549	0.929188673637573	no
Chr5	90291050	90293215	2166	Ankrd17	NM_030886.2	72970	1.47	-11.1	-12.3	2.85	0.99023500748701	-0.0141571	0.90379303707549	0.929188673637573	no
Chr5	90228961	90230924	1964	Ankrd17	NM_030886.2	135261	2.76	-434	-434	2.31	0.99023500748701	-0.0141571	0.90379303707549	0.929188673637573	no
Chr1	36530488	36530735	248	Ankrd23	NM_153502.4	5004	1.94	-1.49	-1.75	1.06	1.74193128507018	0.800687714267564	0.00608714636665956	0.0127915384077619	yes
Chr1	36531178	36531375	198	Ankrd23	NM_153502.4	4364	2.78	-1.98	-2.3	1.64	1.74193128507018	0.800687714267564	0.00608714636665956	0.0127915384077619	yes
Chr14	31780920	31781566	647	Ankrd28	XM_006518369.3	110	6.71	-1.33	-1.57	-0.737	0.820525702257122	-0.28538	0.0616885690530417	0.101943618663463	no
Chr11	94340906	94341055	150	Ankrd40	NM_027799.2	12905	1.45	-5.02	-5.65	1.93	1.59523300253758	0.673767161955561	2.35473915141309e-07	1.0023206396246e-06	yes
Chr15	36479002	36479150	149	Ankrd46	XM_006520174.3	17580	1.56	-4.93	-5.56	1.32	0.855487730610348	-0.225181	0.0985097698245767	0.15301730852093	no
Chr15	36484102	36486054	1953	Ankrd46	XM_006520174.3	10676	3.41	-3.29	-3.76	1.4	0.855487730610348	-0.225181	0.0985097698245767	0.15301730852093	no
Chr9	14779832	14780629	798	Ankrd49	XM_006510503.2	3893	5.24	-3.59	-4.08	0.769	0.831144947649916	-0.266828	0.285634264621264	0.37920923985396	no
Chr9	14780729	14780878	150	Ankrd49	XM_006510503.2	3644	1.88	-1.75	-2.04	1.7	0.831144947649916	-0.266828	0.285634264621264	0.37920923985396	no
Chr10	128391022	128391221	200	Ankrd52	NM_172790.2	13898	1.6	-2.36	-2.73	-0.671	0.592854732560644	-0.754249	2.69212629695851e-06	9.94045861556819e-06	yes
Chr10	128392614	128392763	150	Ankrd52	NM_172790.2	15490	1.23	-2.67	-3.06	-0.92	0.592854732560644	-0.754249	2.69212629695851e-06	9.94045861556819e-06	yes
Chr10	128393608	128393956	349	Ankrd52	NM_172790.2	16484	1.95	-4.4	-4.98	0.7	0.592854732560644	-0.754249	2.69212629695851e-06	9.94045861556819e-06	yes
Chr15	79053744	79054605	862	Ankrd54	NM_144849.1	8254	2.09	-434	-434	1.89	0.950266317267244	-0.0735962	0.575365403629365	0.656738449369916	no
Chr15	79053194	79053394	201	Ankrd54	NM_144849.1	9465	2.23	-6.78	-7.58	1.93	0.950266317267244	-0.0735962	0.575365403629365	0.656738449369916	no
Chr13	112363531	112381208	17678	Ankrd55	XR_001780829.1	75087	8.57	-6.41	-7.18	-0.659	0.255704394766428	-1.96745	6.23402345852724e-05	0.000187425112590359	yes
Chr4	32805021	32806462	1442	Ankrd6	XM_011249923.2	55730	4.88	-4.31	-4.88	-0.619	0.934056992400383	-0.0984175	0.776618155607534	0.827667356017829	no
Chr12	110978042	110978902	861	Ankrd9	NM_175207.4	119	1.74	-1.24	-1.46	-0.833	0.833549494185788	-0.26266	0.185462458622489	0.263587291345818	no
Chr17	28060342	28061237	896	Anks1	NM_001286040.1	151036	6.16	-1.51	-1.77	0.915	0.843595059337191	-0.245377	0.201136132383337	0.282347499648532	no
Chr17	27988894	28007541	18648	Anks1	XM_006524091.3	0	3.13	-1.81	-2.11	0.676	0.843595059337191	-0.245377	0.201136132383337	0.282347499648532	no
Chr10	90510836	90511035	200	Anks1b	XM_006514307.3	637813	3.25	-1.58	-1.85	1.36	0.780529981890447	-0.357474	0.255958269418922	0.346266914619929	no
Chr16	4945319	4945666	348	Anks3	NM_028301.4	18571	3	-2.51	-2.89	0.973	1.81813916885418	0.862462634367729	1.17552232157574e-07	5.22477139964526e-07	yes
Chr16	4946112	4946261	150	Anks3	NM_028301.4	17976	1.51	-3.42	-3.9	1.88	1.81813916885418	0.862462634367729	1.17552232157574e-07	5.22477139964526e-07	yes
Chr16	4941514	4941811	298	Anks3	NM_028301.4	22426	2.72	-1.28	-1.51	0.617	1.81813916885418	0.862462634367729	1.17552232157574e-07	5.22477139964526e-07	yes
Chr4	47016559	47016758	200	Anks6	XM_006538332.2	40577	2.33	-3.46	-3.94	-1.93	0.499452364816914	-1.00158	0.000856333983441066	0.00212678985754265	yes
Chr1	75197720	75199387	1668	Ankzf1	NM_026187.5	5560	5.12	-3	-3.44	0.593	0.614598991142991	-0.702283	0.00111575421253373	0.00271465875381655	yes
Chr1	75197584	75198232	649	Ankzf1	NM_026187.5	5424	4.26	-1.09	-1.3	0.7	0.614598991142991	-0.702283	0.00111575421253373	0.00271465875381655	yes
Chr9	22380084	22382197	2114	Anln	NM_028390.3	7009	1.8	-434	-434	1.57	1.10142239288068	0.139367845151728	0.25940255788417	0.349980152317378	no
Chr9	22332854	22334129	1276	Anln	NM_028390.3	55077	2.5	-8.53	-9.5	1.15	1.10142239288068	0.139367845151728	0.25940255788417	0.349980152317378	no
Chr9	22368452	22376258	7807	Anln	NM_028390.3	12948	2.3	-7.18	-8.02	0.781	1.10142239288068	0.139367845151728	0.25940255788417	0.349980152317378	no
Chr6	87135796	87136344	549	Antxr1	NM_054041.2	199431	4.1	-1.51	-1.77	0.897	0.7577022903475	-0.400297	0.0119164029483585	0.023525166734503	no
Chr11	101324922	101326010	1089	Aoc2	NM_178932.1	0	4.58	-1.76	-2.06	-0.84	2.45297876490878	1.29453474474207	1.93878414041026e-08	9.44323714759059e-08	yes
Chr11	101326109	101326554	446	Aoc2	XM_017314537.1	2473	4.63	-1.76	-2.05	-0.729	2.45297876490878	1.29453474474207	1.93878414041026e-08	9.44323714759059e-08	yes
Chr11	101332049	101332497	449	Aoc3	NM_009675.2	1443	5.36	-2.27	-2.63	-0.747	0.499639473247234	-1.00104	0.0776940304225164	0.124829551558143	no
Chr11	101337439	101337787	349	Aoc3	NM_009675.2	6833	3.82	-3.47	-3.95	-0.91	0.499639473247234	-1.00104	0.0776940304225164	0.124829551558143	no
Chr11	101331154	101331850	697	Aoc3	NM_009675.2	548	5.78	-4.07	-4.61	-0.647	0.499639473247234	-1.00104	0.0776940304225164	0.124829551558143	no
Chr3	127808188	127816969	8782	Ap1ar	XM_006501247.2	6344	3.95	-7.4	-8.26	0.932	1.01646077660011	0.0235545452404014	0.859615088067743	0.894776639005518	no
Chr11	5040418	5042547	2130	Ap1b1	NM_001243043.1	92897	3.79	-8.82	-9.82	0.989	0.633541033005407	-0.65849	9.19190675068556e-08	4.1347359366172e-07	yes
Chr8	109860922	109861370	449	Ap1g1	NM_001301211.1	82339	2.15	-9.36	-10.4	1.06	1.86793216745716	0.901442065620365	1.63185233156492e-20	2.73058529091399e-19	yes
Chr8	109863164	109863363	200	Ap1g1	NM_001301211.1	84581	1.45	-9.84	-10.9	2.23	1.86793216745716	0.901442065620365	1.63185233156492e-20	2.73058529091399e-19	yes
Chr8	109861968	109863014	1047	Ap1g1	NM_001301211.1	83385	7.69	-10	-11.1	0.725	1.86793216745716	0.901442065620365	1.63185233156492e-20	2.73058529091399e-19	yes
Chr8	109863612	109863911	300	Ap1g1	NM_001301211.1	85029	2.42	-8.56	-9.52	1.38	1.86793216745716	0.901442065620365	1.63185233156492e-20	2.73058529091399e-19	yes
Chr11	83402604	83402803	200	Ap2b1	XM_006534258.3	103885	1.63	-7.29	-8.14	1.07	0.919840576192046	-0.120544	0.304216591170431	0.399475276497001	no
Chr11	83296367	83298977	2611	Ap2b1	XM_006534258.3	0	5.87	-6.19	-6.94	0.741	0.919840576192046	-0.120544	0.304216591170431	0.399475276497001	no
Chr13	94547807	94565668	17862	Ap3b1	XM_006517523.3	189227	1.4	-2.48	-2.86	0.965	0.6502556644217	-0.620921	6.70172386808273e-08	3.06507669971463e-07	yes
Chr10	80719236	80719385	150	Ap3d1	XR_001779423.1	22897	1.41	-8.16	-9.09	1.33	1.07293463935292	0.101562193192776	0.387800673003341	0.486468462345234	no
Chr10	80707006	80707156	151	Ap3d1	XR_001779423.1	35126	1.8	-6.1	-6.84	1.56	1.07293463935292	0.101562193192776	0.387800673003341	0.486468462345234	no
Chr14	21036278	21036527	250	Ap3m1	NM_018829.4	15915	2.87	-1.11	-1.32	0.96	0.356396218117528	-1.48845	2.47125907537071e-27	7.68199924770725e-26	yes
Chr8	22789037	22789335	299	Ap3m2	NM_001122820.1	16319	7	-2.28	-2.63	-1.21	0.555812033624291	-0.847331	0.00667517946422731	0.01391933595317	yes
Chr8	22788691	22788889	199	Ap3m2	NM_001122820.1	16765	1.71	-1.49	-1.75	2.87	0.555812033624291	-0.847331	0.00667517946422731	0.01391933595317	yes
Chr7	79879690	79879888	199	Ap3s2	NM_009682.3	40752	2.21	-4.34	-4.91	1.49	0.839282679988097	-0.252771	0.0744797564952799	0.120259015607983	no
Chr7	79879987	79880533	547	Ap3s2	NM_009682.3	40107	5.86	-3.87	-4.39	0.605	0.839282679988097	-0.252771	0.0744797564952799	0.120259015607983	no
Chr3	103821427	103821826	400	Ap4b1	NM_001163552.1	11910	3.03	-2.37	-2.74	1.12	0.758000028651627	-0.39973	0.025774972126378	0.0470520916329464	no
Chr3	103820386	103820951	566	Ap4b1	NM_001163552.1	10869	1.9	-10	-11.1	2.3	0.758000028651627	-0.39973	0.025774972126378	0.0470520916329464	no
Chr3	103813328	103815144	1817	Ap4b1	NM_001163552.1	3811	4.74	-1.22	-1.44	0.694	0.758000028651627	-0.39973	0.025774972126378	0.0470520916329464	no
Chr2	127061814	127062014	201	Ap4e1	XR_001780227.1	53135	4.19	-8.22	-9.15	2.76	1.19480441962026	0.256774479346917	0.101160222686068	0.156410232771686	no
Chr2	127060510	127061714	1205	Ap4e1	XR_001780227.1	51831	3.63	-10.6	-11.8	2.11	1.19480441962026	0.256774479346917	0.101160222686068	0.156410232771686	no
Chr5	138178666	138179570	905	Ap4m1	NM_021392.4	6645	4.89	-10.8	-11.9	1.44	0.977525760585356	-0.0327934	0.836581962867948	0.875868328320262	no
Chr5	138178114	138179591	1478	Ap4m1	NM_021392.4	6093	9.2	-13	-14.4	0.938	0.977525760585356	-0.0327934	0.836581962867948	0.875868328320262	no
Chr12	51650228	51691433	41206	Ap4s1	XM_006515435.3	0	4.49	-2.1	-2.44	0.641	2.60647747606664	1.38210139290635	2.17611119447072e-06	8.12074539585255e-06	yes
Chr19	5569977	5570966	990	Ap5b1	XM_006531784.2	9727	9.68	-7.36	-8.21	-0.819	0.372031898494123	-1.4265	3.90218926976728e-13	3.2470121159859e-12	yes
Chr10	91079449	91079897	449	Apaf1	NM_001042558.1	2846	2	-7.54	-8.42	2.99	0.774529298424812	-0.368608	0.00557557491568942	0.0118253838247891	no
Chr10	90991447	90995696	4250	Apaf1	NM_001042558.1	87047	1.76	-8.21	-9.15	2.9	0.774529298424812	-0.368608	0.00557557491568942	0.0118253838247891	no
Chr10	90989510	90989659	150	Apaf1	NM_001042558.1	93084	1.37	-3.5	-3.99	2.23	0.774529298424812	-0.368608	0.00557557491568942	0.0118253838247891	no
Chr19	23893392	23893988	597	Apba1	XM_006527139.3	134586	7.22	-5.32	-5.98	2.84	0.158904853426916	-2.65376	1.87836160737103e-11	1.29229250666363e-10	yes
Chr19	23893094	23893243	150	Apba1	XM_006527139.3	134288	2.08	-2.44	-2.82	-1.25	0.158904853426916	-2.65376	1.87836160737103e-11	1.29229250666363e-10	yes
Chr7	105558564	105558961	398	Apbb1	NM_001253887.1	10357	3.53	-1.81	-2.11	1.02	0.757342628448836	-0.400982	0.0410067681495648	0.0710177230301715	no
Chr5	66298825	66299621	797	Apbb2	NM_001201416.1	38044	6.43	-9.6	-10.7	1.24	0.617516615496898	-0.69545	1.13611597395432e-07	5.05550122364193e-07	yes
Chr5	66300318	66301115	798	Apbb2	NM_001201416.1	36550	4.72	-3.63	-4.13	0.597	0.617516615496898	-0.69545	1.13611597395432e-07	5.05550122364193e-07	yes
Chr18	34296102	34298694	2593	Apc	XM_006525532.3	75485	4.32	-1.29	-1.52	0.61	1.22611214517913	0.294090939790944	0.028365622634401	0.0512551787063479	no
Chr18	34310800	34313446	2647	Apc	XM_006525532.3	90183	8.29	-3.76	-4.27	0.667	1.22611214517913	0.294090939790944	0.028365622634401	0.0512551787063479	no
Chr10	80317509	80317708	200	Apc2	XM_006513645.3	21551	1.78	-2.48	-2.86	-1.43	1.2086412838677	0.273386126493251	0.106649420076632	0.16379757287126	no
Chr10	80311075	80316661	5587	Apc2	XM_006513645.3	15117	7.32	-434	-434	-1.34	1.2086412838677	0.273386126493251	0.106649420076632	0.16379757287126	no
Chr10	80316910	80317060	151	Apc2	XM_006513645.3	20952	1.71	-3.68	-4.19	-1.71	1.2086412838677	0.273386126493251	0.106649420076632	0.16379757287126	no
Chr14	50925614	50927043	1430	Apex1	NM_009687.2	665	3.25	-434	-434	1.25	2.69255347794852	1.42897499903316	5.5375548808609e-26	1.51505124057042e-24	yes
Chr9	66818875	66819373	499	Aph1c	XM_006511398.3	15415	9.21	-1.21	-1.43	-0.602	0.723663395164528	-0.466609	0.199796312019781	0.280822967413988	no
Chr2	94411827	94412276	450	Api5	XM_006498589.1	25905	6.37	-3.54	-4.03	0.591	2.15146785516105	1.1053212853031	1.13881847313524e-16	1.3305645323247e-15	yes
Chr2	94413425	94418293	4869	Api5	XM_006498589.1	19888	4.87	-3.1	-3.54	0.768	2.15146785516105	1.1053212853031	1.13881847313524e-16	1.3305645323247e-15	yes
Chr4	149128447	149130209	1763	Apitd1	NM_027263.2	7391	3.86	-2.16	-2.51	0.703	1.16421	0.219353055747947	0.300337451403974	0.395195817067227	no
ChrX	48027044	48028330	1287	Apln	NM_013912.3	6522	8.31	-4.48	-5.06	0.719	1.20095220778097	0.264178739745204	0.0807551091686473	0.128975421848924	no
Chr2	150583131	150583481	351	Apmap	NM_027977.2	25042	2.03	-3.15	-3.6	0.96	3.22551367602835	1.6895289338214	1.19926598148702e-32	6.01363079372538e-31	yes
Chr2	150583681	150584130	450	Apmap	NM_027977.2	24393	1.74	-434	-434	1.45	3.22551367602835	1.6895289338214	1.19926598148702e-32	6.01363079372538e-31	yes
Chr6	122578635	122581725	3091	Apobec1	NM_001134391.1	20719	5.1	-3.22	-3.68	0.871	1.26698180080198	0.341395801446918	0.192993558460025	0.272643957425422	no
Chr15	79915020	79915570	551	Apobec3	XR_001781583.1	22643	4.57	-2.99	-3.43	-0.662	0.35183716946816	-1.50702	2.02444709192018e-15	2.08357293565459e-14	yes
Chr7	126586160	126586308	149	Apobr	XM_006507399.3	1248	2.19	-1.35	-1.59	-0.581	0.19647528539671	-2.34758	3.25530016579525e-13	2.72355365074795e-12	yes
Chr7	19696343	19697610	1268	Apoe	NM_001305819.1	788	3.29	-14.2	-15.7	1.41	1.74322089352319	0.801755393214953	9.47920649100842e-05	0.000276248064164411	yes
Chr15	77050822	77051419	598	Apol6	XM_006521421.3	5779	7.07	-10.6	-11.8	-2.17	0.325883054186663	-1.61757	0.0115523214916866	0.0228624747533456	yes
ChrX	112372209	112372408	200	Apool	NM_001313733.1	60857	2.03	-1.32	-1.55	1.06	0.788522224952366	-0.342777	0.17273473360753	0.248266611765207	no
Chr11	85191554	85196094	4541	Appbp2	NM_025825.3	39026	4.24	-11.5	-12.8	0.969	1.65235898170494	0.724527152171007	8.70713542412533e-11	5.5118762076396e-10	yes
Chr10	83600733	83601032	300	Appl2	XM_006513508.3	29907	3.22	-1.36	-1.6	-0.626	0.319416937646193	-1.64649	1.88224513781544e-16	2.15471984563992e-15	yes
Chr4	40686309	40686707	399	Aptx	XM_006538169.3	15096	2.43	-1.51	-1.77	0.731	0.959172789007993	-0.0601374	0.81027675966228	0.854528531393939	no
Chr7	97737562	97737905	344	Aqp11	NM_175105.3	342	4.8	-1.98	-2.3	-0.624	0.667932149847105	-0.582227	0.208248230996343	0.290942581972968	no
Chr15	99578449	99594846	16398	Aqp2	NM_009699.3	0	3.55	-2.03	-2.36	-1.01	1.30353062643952	0.382424479377767	0.656821464482275	0.727771316220525	no
Chr2	114130552	114130702	151	Aqr	NM_009702.3	44637	2.64	-10.4	-11.5	2.35	1.31844016825464	0.398832102168804	0.00128650331724638	0.0031005013762947	no
ChrX	20860072	20860471	400	Araf	XM_011247429.2	62287	5.42	-2.39	-2.76	-0.659	0.898882348288862	-0.153796	0.206312071300175	0.288501126311135	no
ChrX	20852007	20852306	300	Araf	XM_011247430.2	54223	2.74	-12.6	-14	2.76	0.898882348288862	-0.153796	0.206312071300175	0.288501126311135	no
Chr7	101411439	101411788	350	Arap1	XM_006508186.3	63791	3.76	-1.49	-1.75	0.999	0.441782626556112	-1.17859	2.21984726734938e-09	1.20690878445935e-08	yes
Chr18	37972973	37973123	151	Arap3	NM_139206.2	24451	1.57	-1.44	-1.69	-0.766	0.103855034513264	-3.26736	0.0020888686267649	0.00482585449814839	yes
Chr9	44758757	44767709	8953	Arcn1	NM_145985.4	99	1.93	-434	-434	1.76	0.858850288166388	-0.219521	0.0502225540433288	0.0848921022920724	no
Chr9	44743624	44743969	346	Arcn1	NM_145985.4	23839	2.94	-3.93	-4.47	0.765	0.858850288166388	-0.219521	0.0502225540433288	0.0848921022920724	no
Chr12	84951192	84951341	150	Arel1	XM_006516189.3	19521	2.62	-3.94	-4.48	1.74	1.00729869707216	0.0104915531422766	0.943876416030188	0.960583304948476	no
Chr11	59212405	59212927	523	Arf1	NM_001130408.1	15235	2.52	-7.71	-8.59	1.07	1.25395232027911	0.326482492793361	0.0158044738232077	0.0303584052564857	no
Chr11	103984111	103984408	298	Arf2	NM_001304574.1	17386	2.48	-434	-434	4.03	2.05137921035748	1.03659420772855	2.33885076727971e-15	2.40069688823999e-14	yes
Chr11	103973018	103983814	10797	Arf2	NM_001304574.1	6293	2.37	-434	-434	3	2.05137921035748	1.03659420772855	2.33885076727971e-15	2.40069688823999e-14	yes
Chr11	103966824	103969113	2290	Arf2	NM_007477.5	0	4.75	-5.84	-6.56	1	2.05137921035748	1.03659420772855	2.33885076727971e-15	2.40069688823999e-14	yes
Chr14	26655964	26656113	150	Arf4	NM_007479.3	17767	1.57	-9.8	-10.9	2.29	0.799242097114773	-0.323296	0.0145466376293563	0.0281722522354534	no
Chr1	10209467	10209667	201	Arfgef1	NM_001102430.1	23003	3.44	-6.52	-7.3	0.981	0.987052674987785	-0.018801	0.876496921042501	0.90753123758879	no
Chr3	84497642	84509808	12167	Arfip1	XM_006502482.3	72597	4.19	-8.79	-9.78	1.84	0.771265750268419	-0.3747	0.00319988129650582	0.00712461559888776	no
Chr7	105640159	105640307	149	Arfip2	NM_029802.4	109	2.91	-2.3	-2.66	0.908	1.09895299432521	0.136129679003957	0.360927098619169	0.459045242934018	no
Chr7	105635644	105637624	1981	Arfip2	NM_029802.4	2792	3.92	-434	-434	1.57	1.09895299432521	0.136129679003957	0.360927098619169	0.459045242934018	no
Chr2	181359184	181361070	1887	Arfrp1	NM_001165991.1	4334	4.8	-14.5	-16	2.25	2.23712033230003	1.16164285950095	1.29734553653754e-15	1.36087809573424e-14	yes
Chr2	181358586	181358736	151	Arfrp1	NM_001165991.1	6668	1.65	-3.39	-3.87	1.38	2.23712033230003	1.16164285950095	1.29734553653754e-15	1.36087809573424e-14	yes
Chr2	113831790	113832187	398	Arhgap11a	NM_181416.3	16474	4.6	-10.9	-12	2.07	1.90078736060503	0.926597147999488	1.19559262050387e-13	1.04727339851009e-12	yes
Chr2	20847969	20848218	250	Arhgap21	NM_001081364.3	119503	3.71	-1.57	-1.84	1.05	1.02903998026298	0.0412990349108395	0.780567831052781	0.830585431581523	no
Chr14	33359291	33362557	3267	Arhgap22	XM_006518956.3	145287	1.62	-1.66	-1.94	0.812	1.8710840887351	0.903874396459552	1.60914969753245e-07	7.01149158805163e-07	yes
Chr11	97448178	97448506	329	Arhgap23	XM_006533867.2	43785	1.94	-2.95	-3.38	-1.19	0.94427598786978	-0.0827195	0.472950071235742	0.567762824919893	no
Chr11	97501707	97502104	398	Arhgap23	XM_006533867.2	97314	2.44	-5.16	-5.81	0.918	0.94427598786978	-0.0827195	0.472950071235742	0.567762824919893	no
Chr11	103332382	103332531	150	Arhgap27	NM_133715.5	12171	2.78	-1.23	-1.45	1.57	1.23339854916953	0.302639054406395	0.443934978146462	0.540439509334713	no
Chr17	67843155	67843703	549	Arhgap28	NM_172964.4	160405	5.56	-4.43	-5.01	-0.633	0.477268947991937	-1.06713	5.23372246066901e-08	2.41680408555169e-07	yes
Chr3	122007972	122011396	3425	Arhgap29	XM_006501290.1	54900	3.2	-11.1	-12.3	1.46	1.43695741566625	0.52301730806007	0.00189704607151788	0.0044261514291067	no
Chr7	16495865	16496014	150	Arhgap35	NM_172739.4	118979	1.26	-3.78	-4.3	0.753	2.05309599333996	1.03780108281812	1.16288158379703e-16	1.35660647922134e-15	yes
Chr12	52518533	52567600	49068	Arhgap5	XM_011243990.1	14762	7.84	-434	-434	0.796	0.744174010555359	-0.426288	0.000648136178582835	0.00164606355284721	no
Chr3	87731805	87732771	967	Arhgef11	XM_006501264.2	114257	1.44	-3.46	-3.95	0.949	0.58689937882887	-0.768815	5.11833314559297e-07	2.08690448223671e-06	yes
Chr3	87733245	87735938	2694	Arhgef11	XM_006501264.2	115697	2.88	-434	-434	2.02	0.58689937882887	-0.768815	5.11833314559297e-07	2.08690448223671e-06	yes
Chr3	87618546	87681862	63317	Arhgef11	NM_001003912.1	0	2.62	-1.14	-1.35	0.772	0.58689937882887	-0.768815	5.11833314559297e-07	2.08690448223671e-06	yes
Chr9	42967783	42967983	201	Arhgef12	NM_027144.2	137735	1.37	-4.67	-5.27	1.15	0.474182279244504	-1.07649	1.72880801590063e-12	1.33133886179176e-11	yes
Chr9	42968931	42971010	2080	Arhgef12	NM_027144.2	134708	2.07	-9.6	-10.7	1.63	0.474182279244504	-1.07649	1.72880801590063e-12	1.33133886179176e-11	yes
Chr9	42967035	42967185	151	Arhgef12	NM_027144.2	138533	1.26	-4.11	-4.66	0.685	0.474182279244504	-1.07649	1.72880801590063e-12	1.33133886179176e-11	yes
Chr9	42967384	42967684	301	Arhgef12	NM_027144.2	138034	2.81	-3.85	-4.38	1.41	0.474182279244504	-1.07649	1.72880801590063e-12	1.33133886179176e-11	yes
Chr8	3452050	3454420	2371	Arhgef18	XM_006508682.2	59110	3.84	-7.7	-8.59	1.06	0.606449088244035	-0.721542	8.97263209426529e-05	0.000262837454988878	yes
Chr8	3454519	3454717	199	Arhgef18	XM_006508682.2	61579	2.97	-2.63	-3.02	1.26	0.606449088244035	-0.721542	8.97263209426529e-05	0.000262837454988878	yes
Chr8	3454915	3455510	596	Arhgef18	XM_006508682.2	61975	6.73	-2.82	-3.23	0.659	0.606449088244035	-0.721542	8.97263209426529e-05	0.000262837454988878	yes
Chr3	88644488	88644638	151	Arhgef2	XM_011240027.2	51373	2.57	-2.91	-3.33	1.42	0.549714529184785	-0.863245	1.09622528246598e-12	8.63319746139791e-12	yes
Chr3	88647540	88648187	648	Arhgef2	XM_006501058.2	54423	3.91	-6.5	-7.28	1.34	0.549714529184785	-0.863245	1.09622528246598e-12	8.63319746139791e-12	yes
Chr3	88649283	88649432	150	Arhgef2	XM_006501058.2	56166	1.22	-2.18	-2.52	1	0.549714529184785	-0.863245	1.09622528246598e-12	8.63319746139791e-12	yes
Chr3	88646214	88647141	928	Arhgef2	XM_006501058.2	53097	3.81	-8.14	-9.07	1.02	0.549714529184785	-0.863245	1.09622528246598e-12	8.63319746139791e-12	yes
Chr10	127188549	127188698	150	Arhgef25	NM_001166413.1	1125	1.82	-1.92	-2.24	-0.946	0.262859416415306	-1.92764	7.83748936093503e-23	1.62201031510339e-21	yes
Chr17	80406832	80408269	1438	Arhgef33	XM_006524512.3	99905	1.45	-4.04	-4.58	0.961	1.21381261631011	0.279545721110972	0.7166892145125	0.777158596621822	no
Chr17	80419109	80422688	3580	Arhgef33	XM_006524512.3	112182	1.61	-6.95	-7.77	1.5	1.21381261631011	0.279545721110972	0.7166892145125	0.777158596621822	no
Chr4	43496189	43496738	550	Arhgef39	XM_011249997.1	11936	3.69	-7.73	-8.63	1.69	1.42295267710148	0.508887683195202	0.01563073748745	0.0300624370137148	no
Chr14	52004728	52005103	376	Arhgef40	XM_006519046.2	20047	1.71	-1.21	-1.44	0.821	0.702673686976486	-0.509073	0.00255096726246177	0.00579365805050346	no
Chr14	51986487	51986785	299	Arhgef40	XM_006519046.2	1806	4.42	-3.74	-4.26	1.47	0.702673686976486	-0.509073	0.00255096726246177	0.00579365805050346	no
Chr14	51996942	51997814	873	Arhgef40	XM_006519046.2	12261	5.09	-2.41	-2.78	0.598	0.702673686976486	-0.509073	0.00255096726246177	0.00579365805050346	no
Chr8	11834572	11835219	648	Arhgef7	XM_006508843.3	106462	3.15	-6.45	-7.23	0.972	1.87850889827703	0.909587949873609	9.2939431503559e-12	6.6266464588132e-11	yes
Chr4	133685187	133686249	1063	Arid1a	NM_001080819.1	67362	5.84	-3.66	-4.17	0.868	0.919532297424844	-0.121028	0.276971749521525	0.369569528632194	no
Chr17	5279318	5291140	11823	Arid1b	XM_006523223.3	285127	1.75	-12	-13.3	1.92	0.715833237183861	-0.482305	1.10329361065471e-05	3.70933666330032e-05	no
Chr17	4994979	4995828	850	Arid1b	NM_001085355.1	0	6.44	-12.4	-13.8	-1.04	0.715833237183861	-0.482305	1.10329361065471e-05	3.70933666330032e-05	no
Chr15	96350085	96356900	6816	Arid2	NM_175251.4	62563	2.39	-434	-434	3.97	1.14890326030248	0.200257325610178	0.200026453227644	0.281047733179935	no
Chr10	79951338	79952030	693	Arid3a	NM_001288626.1	24295	4.03	-1.6	-1.87	0.909	1.74523634318459	0.803422422137987	3.70230141966826e-05	0.000115181037250623	yes
Chr10	79949032	79949552	521	Arid3a	NM_001288626.1	21989	1.92	-3.19	-3.64	1.26	1.74523634318459	0.803422422137987	3.70230141966826e-05	0.000115181037250623	yes
Chr10	79952578	79953624	1047	Arid3a	NM_001288626.1	25535	4.23	-4.5	-5.09	0.833	1.74523634318459	0.803422422137987	3.70230141966826e-05	0.000115181037250623	yes
Chr12	71061615	71063279	1665	Arid4a	NM_001081195.1	45648	1.84	-3.65	-4.15	1.69	1.07763119746396	0.10786352259348	0.431334448229081	0.528673475355631	no
Chr13	14193484	14198158	4675	Arid4b	XM_017315648.1	129875	8.61	-3.49	-3.97	0.732	1.46017008725016	0.546136430571081	0.00054529080875557	0.00140351356935505	no
Chr10	68092823	68093222	400	Arid5b	XM_006514131.3	43698	5	-5.6	-6.3	1.34	0.877128571032602	-0.18914	0.173898418600128	0.249727926203789	no
Chr10	68135033	68136561	1529	Arid5b	XM_006514131.3	359	1.68	-3.64	-4.15	1.03	0.877128571032602	-0.18914	0.173898418600128	0.249727926203789	no
Chr9	59471911	59472160	250	Arih1	NM_019927.2	14214	3.82	-5.55	-6.24	1.62	1.66946751754918	0.739388023483924	7.02900137241664e-14	6.29400158019555e-13	yes
Chr9	59392793	59396351	3559	Arih1	NM_019927.2	90023	3.72	-11.8	-13.1	1.46	1.66946751754918	0.739388023483924	7.02900137241664e-14	6.29400158019555e-13	yes
Chr9	108604727	108605452	726	Arih2	NM_011790.4	43928	3.73	-3.63	-4.13	0.783	1.15477597595059	0.207612999058651	0.23494309195892	0.322030798388575	no
Chr9	108617413	108649233	31821	Arih2	NM_011790.4	147	5.33	-1.71	-2	0.646	1.15477597595059	0.207612999058651	0.23494309195892	0.322030798388575	no
Chr13	54575870	54576029	160	Arl10	XM_011244544.2	0	1.38	-4.62	-5.22	1.33	1.11381533999476	0.155510067366861	0.409671815169544	0.507864208576073	no
Chr16	62811855	62813161	1307	Arl13b	XM_006522503.3	33879	1.53	-5.07	-5.71	1.75	0.904602025608877	-0.144645	0.460767419025726	0.555778660625011	no
Chr2	106964423	106969517	5095	Arl14ep	NM_173750.2	874	7.07	-8.18	-9.12	0.888	0.500865073313153	-0.997506	1.88488057517321e-14	1.78387150474623e-13	yes
Chr12	40035861	40037279	1419	Arl4a	NM_007487.3	97	12.8	-2.96	-3.4	-0.705	0.794015578889312	-0.332761	0.502543298089235	0.593459748357405	no
Chr1	88699712	88699911	200	Arl4c	NM_177305.4	2280	2.82	-3.69	-4.19	1.74	3.49649471943323	1.80590932636533	5.47339211453396e-18	7.28714187561445e-17	yes
Chr2	15074965	15076757	1793	Arl5b	NM_029466.4	19603	11.2	-4.95	-5.58	0.972	1.12915845843314	0.175247958346819	0.309428034664934	0.405239969358238	no
Chr2	53217454	53217651	198	Arl6ip6	NM_022989.4	25370	3.95	-8.62	-9.59	2.3	1.57499569954172	0.65534788940093	2.32840438150824e-07	9.91662952124394e-07	yes
Chr6	108821540	108821739	200	Arl8b	NM_026011.3	38481	1.93	-10.4	-11.5	1.65	1.22321021485321	0.290672359601204	0.0201825905246937	0.0378321533870162	no
Chr5	77002621	77002871	251	Arl9	XM_011249495.2	0	1.86	-1.3	-1.53	1.43	2.91718969854562	1.54457920462914	0.0183950907866424	0.0348057056156017	yes
Chr7	128244103	128244402	300	Armc5	NM_146205.2	6746	3.18	-2.54	-2.92	1.06	0.448247573288467	-1.15763	8.85427684254735e-17	1.04569351374455e-15	yes
Chr7	128239945	128240386	442	Armc5	NM_146205.2	2588	2.41	-6.24	-6.99	1.6	0.448247573288467	-1.15763	8.85427684254735e-17	1.04569351374455e-15	yes
Chr7	128240635	128242244	1610	Armc5	NM_146205.2	3278	2.41	-2.35	-2.71	1.14	0.448247573288467	-1.15763	8.85427684254735e-17	1.04569351374455e-15	yes
Chr8	70220569	70222145	1577	Armc6	XM_011242334.2	11757	2.37	-7.92	-8.83	2.03	0.891439427351386	-0.165791	0.35047992215797	0.44825555523365	no
Chr9	99520176	99520574	399	Armc8	XM_006511515.3	48356	7.63	-1.22	-1.45	0.773	0.799848847612041	-0.322201	0.0390064750767133	0.0680078693368962	no
ChrX	134720074	134721120	1047	Armcx1	XM_006528624.2	2161	5.69	-434	-434	1.25	0.703972384134286	-0.506409	0.00179497582168785	0.00421113057476515	no
ChrX	134758083	134759076	994	Armcx3	NM_027870.3	1515	6.53	-5.54	-6.23	0.829	1.25748164824922	0.330537345420035	0.0579860135008877	0.0964583522386965	no
ChrX	134749842	134750139	298	Armcx6	NM_001007578.2	1280	4.08	-2.3	-2.66	-0.961	0.716484200277166	-0.480993	0.605130434067627	0.682814287931997	no
Chr10	4454693	4455041	349	Armt1	XM_011243102.2	25487	4.12	-4.04	-4.58	1.48	0.885310167717254	-0.175745	0.403610749064064	0.501855511885024	no
Chr3	95491154	95495553	4400	Arnt	XR_001783644.1	56782	2.97	-10.5	-11.7	1.13	0.938739571088014	-0.0912031	0.408277023432459	0.50646009583596	no
Chr7	84347426	84361576	14151	Arnt2	XM_006507243.1	10914	2.07	-1.27	-1.5	-0.941	0.51982429059478	-0.943904	0.016605241726002	0.0317339937528116	yes
Chr7	84346878	84347076	199	Arnt2	XM_006507243.1	25414	4.38	-2.56	-2.95	-1.14	0.51982429059478	-0.943904	0.016605241726002	0.0317339937528116	yes
Chr7	84347176	84347821	646	Arnt2	XM_006507243.1	24669	2.78	-6.55	-7.33	-1.42	0.51982429059478	-0.943904	0.016605241726002	0.0317339937528116	yes
Chr5	122405112	122405944	833	Arpc3	NM_019824.4	13234	1.44	-5.02	-5.66	0.696	2.32257166299229	1.21572311167727	2.92275235915764e-09	1.56679195867357e-08	yes
Chr1	152775231	152775430	200	Arpc5	NM_026369.2	8689	2.68	-6.06	-6.79	1.74	0.43305339425071	-1.20738	3.4188837721213e-23	7.32330650011529e-22	yes
Chr2	39013784	39015287	1504	Arpc5l	XM_006498388.3	6217	5.56	-6.61	-7.4	1.36	0.312818297762142	-1.6766	1.51387125987085e-27	4.79361222535504e-26	yes
Chr9	75057769	75057968	200	Arpp19	NM_001142655.1	20155	1.67	-1.33	-1.57	-0.83	1.22406016867719	0.291674475447812	0.0358460107449144	0.0631454605312971	no
Chr9	75052242	75057519	5278	Arpp19	NM_001142655.1	14628	4.56	-434	-434	1.52	1.22406016867719	0.291674475447812	0.0358460107449144	0.0631454605312971	no
Chr7	99603936	99604234	299	Arrb1	NM_177231.2	68450	5.32	-6.31	-7.07	-2.15	0.200396708345881	-2.31907	9.90212767089121e-38	7.31609374872513e-36	yes
Chr11	70440333	70440630	298	Arrb2	NM_001271358.1	7753	2.3	-7.39	-8.25	1.48	0.604914216262684	-0.725198	7.35097405768179e-07	2.9338673600779e-06	yes
Chr11	70439828	70440234	407	Arrb2	NM_001271358.1	7248	1.41	-7.63	-8.51	2.18	0.604914216262684	-0.725198	7.35097405768179e-07	2.9338673600779e-06	yes
Chr7	68741077	68742618	1542	Arrdc4	NM_001042592.2	6620	4.95	-2.39	-2.76	1.1	1.45661813698312	0.542622713993221	0.0755057794404073	0.121684445812602	no
Chr7	68737389	68737538	150	Arrdc4	NM_001042592.2	11700	1.42	-2.1	-2.44	1.81	1.45661813698312	0.542622713993221	0.0755057794404073	0.121684445812602	no
Chr11	109489825	109494802	4978	Arsg	XM_017314802.1	0	14.5	-11.5	-12.8	-1.12	0.172738681132971	-2.53334	2.20095598300104e-11	1.50274200017937e-10	yes
Chr13	76062420	76065347	2928	Arsk	NM_029847.4	33313	2.82	-2.71	-3.11	1.83	1.42925648833566	0.51526483962863	0.143102551458433	0.210930071511689	no
Chr5	92346781	92347164	384	Art3	XM_006534707.2	14983	3.06	-3.19	-3.64	0.742	1.74470861141775	0.802986108087968	0.517247262509488	0.607493444387968	no
Chr16	18397851	18399085	1235	Arvcf	NM_001272029.1	49669	2.59	-3.15	-3.6	-0.643	0.641594309354247	-0.640267	1.81859311292713e-05	5.92282007434147e-05	yes
Chr15	64089088	64092063	2976	Asap1	NM_001276462.1	220610	2.94	-7.26	-8.11	0.735	0.49817189676833	-1.00528	1.7753159263698e-14	1.68539303400991e-13	yes
Chr15	64088538	64088838	301	Asap1	NM_001276462.1	223835	4.3	-1.91	-2.22	0.751	0.49817189676833	-1.00528	1.7753159263698e-14	1.68539303400991e-13	yes
Chr12	21258085	21265144	7060	Asap2	XM_006515047.1	146372	1.5	-1.91	-2.23	1.12	0.708778572560061	-0.496593	0.00101772231398066	0.00249000880979368	no
Chr1	91544235	91555197	10963	Asb1	XM_006529790.3	4780	8.95	-13.5	-14.9	1.03	1.93633207425819	0.953326391043659	1.20280133140862e-13	1.05238235483773e-12	yes
Chr1	91556545	91556795	251	Asb1	XM_006529790.3	17090	1.76	-13.4	-14.8	2.95	1.93633207425819	0.953326391043659	1.20280133140862e-13	1.05238235483773e-12	yes
Chr13	3649427	3650838	1412	Asb13	NM_001267724.1	15395	2.97	-1.59	-1.87	1.02	0.321114159024705	-1.63884	7.31355786678996e-12	5.2736234801832e-11	yes
Chr11	31085114	31101366	16253	Asb3	XM_006514771.3	130892	1.9	-3.93	-4.46	1.31	0.958228205475475	-0.0615588	0.738556177588775	0.796241236433295	no
Chr2	30825529	30826981	1453	Asb6	NM_133346.2	1319	1.22	-4.03	-4.57	1.18	2.58704690702074	1.37130621247364	2.98313247813336e-20	4.87436197869355e-19	yes
Chr7	66647663	66648013	351	Asb7	NM_080443.2	41548	8.11	-6.93	-7.75	-1.91	0.705346623037837	-0.503596	0.00214400354254907	0.00494128845384953	no
Chr7	66652311	66652510	200	Asb7	NM_080443.2	37051	1.38	-3.26	-3.72	3.06	0.705346623037837	-0.503596	0.00214400354254907	0.00494128845384953	no
Chr7	66655009	66679119	24111	Asb7	NM_080443.2	10442	13.4	-3.81	-4.33	-1.09	0.705346623037837	-0.503596	0.00214400354254907	0.00494128845384953	no
Chr10	50604871	50637932	33062	Ascc3	NM_198007.2	12202	4.94	-5.48	-6.16	1.12	0.702594926323163	-0.509235	7.70971615166797e-06	2.65867866569583e-05	no
Chr10	50716498	50718328	1831	Ascc3	NM_198007.2	123829	1.52	-11.6	-12.8	2.2	0.702594926323163	-0.509235	7.70971615166797e-06	2.65867866569583e-05	no
Chr10	50849541	50850753	1213	Ascc3	NM_198007.2	256872	6.59	-2.29	-2.65	0.97	0.702594926323163	-0.509235	7.70971615166797e-06	2.65867866569583e-05	no
Chr10	53596939	53597239	301	Asf1a	NM_025541.3	0	2.08	-1.96	-2.28	0.703	1.89143404281523	0.919480468291875	0.000189535145036758	0.00052409157624158	yes
Chr3	89072543	89077327	4785	Ash1l	XM_006501142.2	122051	5.84	-7.72	-8.61	1.29	0.997256667704033	-0.00396323	0.970001348774166	0.978317108160913	no
Chr3	89052042	89053106	1065	Ash1l	XM_006501142.2	101550	1.26	-11.1	-12.3	1.68	0.997256667704033	-0.00396323	0.970001348774166	0.978317108160913	no
Chr15	99700480	99701080	601	Asic1	XM_006520297.3	30794	4.45	-8.31	-9.26	-1.38	0.398501698134488	-1.32734	5.93105187276462e-12	4.319500349622e-11	yes
Chr1	53348413	53350040	1628	Asnsd1	NM_001290984.1	2712	1.43	-3.12	-3.57	0.867	1.00332461233548	0.00478844626877478	0.972725091180211	0.97993868242712	no
Chr4	9452923	9475430	22508	Asph	NM_001177849.1	193732	7.13	-4.83	-5.45	0.745	1.32409558853321	0.405007276318028	0.00166881268102731	0.0039314265470782	no
Chr4	9630590	9630839	250	Asph	NM_001177849.1	38323	4.42	-2.49	-2.87	0.88	1.32409558853321	0.405007276318028	0.00166881268102731	0.0039314265470782	no
Chr4	9621822	9622121	300	Asph	NM_001177849.1	47041	3.33	-2.14	-2.48	-0.778	1.32409558853321	0.405007276318028	0.00166881268102731	0.0039314265470782	no
Chr1	139477497	139478993	1497	Aspm	NM_009791.4	22724	7.58	-5.03	-5.67	0.613	0.908465098569382	-0.138497	0.345799718246874	0.443716829504799	no
Chr1	139471590	139471790	201	Aspm	XM_017312957.1	17557	1.35	-434	-434	4.46	0.908465098569382	-0.138497	0.345799718246874	0.443716829504799	no
Chr1	139492768	139493839	1072	Aspm	NM_009791.4	37995	2.7	-8.02	-8.94	2.9	0.908465098569382	-0.138497	0.345799718246874	0.443716829504799	no
Chr4	65615743	65616141	399	Astn2	NM_019514.3	788342	3.88	-13.6	-15.1	1.96	0.599272399123595	-0.738716	0.701086184105415	0.76430337869472	no
Chr12	3469553	3474699	5147	Asxl2	NM_001270988.1	42696	2.81	-4.97	-5.6	1.91	1.27390410008152	0.349256675126116	0.0109226983912217	0.0217260696053251	no
Chr12	3502617	3502967	351	Asxl2	NM_001270988.1	75760	2	-4.01	-4.55	1.74	1.27390410008152	0.349256675126116	0.0109226983912217	0.0217260696053251	no
Chr15	58095442	58099727	4286	Atad2	XR_384045.3	35409	5.78	-434	-434	1.08	1.09237411957023	0.127467039419073	0.247656970890401	0.336771202347096	no
Chr15	58100039	58105629	5591	Atad2	XR_384045.3	29507	1.86	-434	-434	1.91	1.09237411957023	0.127467039419073	0.247656970890401	0.336771202347096	no
Chr15	58094693	58094843	151	Atad2	XR_384045.3	40293	1.49	-9.84	-10.9	2.29	1.09237411957023	0.127467039419073	0.247656970890401	0.336771202347096	no
Chr12	5044022	5044670	649	Atad2b	XM_006515115.3	129738	11.3	-3.93	-4.46	-0.641	0.588063633865162	-0.765956	2.37871181398586e-06	8.84943285893938e-06	yes
Chr12	4942064	4952643	10580	Atad2b	XM_017315116.1	0	2.44	-2.89	-3.31	-0.731	0.588063633865162	-0.765956	2.37871181398586e-06	8.84943285893938e-06	yes
Chr4	155740690	155741334	645	Atad3a	NM_179203.3	19764	7.21	-7.39	-8.25	1.14	0.806707775866563	-0.309882	0.0138401277354667	0.0269644475906023	no
Chr11	80100321	80101826	1506	Atad5	XM_006533234.3	10942	3.51	-8.97	-9.97	1.63	3.1329464253775	1.64752009926433	5.18323796134311e-56	1.18317076687734e-53	yes
Chr11	80095143	80095940	798	Atad5	XM_006533234.3	5764	8.76	-3.37	-3.85	0.614	3.1329464253775	1.64752009926433	5.18323796134311e-56	1.18317076687734e-53	yes
Chr7	130394438	130418498	24061	Ate1	XM_006507264.2	101077	2.28	-7.14	-7.98	1.8	0.518733856435724	-0.946934	5.17165381235702e-09	2.69398070184565e-08	yes
Chr15	100254361	100260257	5897	Atf1	NM_007497.3	26502	9.69	-3.46	-3.94	0.63	1.11985627345161	0.163313583279031	0.172319769609899	0.247856536858252	no
Chr2	73818703	73823253	4551	Atf2	NM_001025093.2	69386	4.62	-9.71	-10.8	1.64	1.31663455692268	0.396854968923053	0.00553730471751474	0.0117539956071715	no
Chr2	73850656	73850952	297	Atf2	NM_001025093.2	41687	1.62	-3.15	-3.6	0.997	1.31663455692268	0.396854968923053	0.00553730471751474	0.0117539956071715	no
Chr2	73817905	73818055	151	Atf2	NM_001025093.2	74584	1.35	-6.3	-7.05	2.58	1.31663455692268	0.396854968923053	0.00553730471751474	0.0117539956071715	no
Chr15	80256347	80257397	1051	Atf4	NM_001287180.1	1163	3.2	-434	-434	1.86	1.35028884733141	0.433268054711803	0.000248063824516488	0.00067446900127203	no
Chr1	170709754	170709904	151	Atf6	NM_001081304.1	157867	5.21	-2.47	-2.85	0.58	1.2477402872865	0.319317673594459	0.00927517746475061	0.0187439963194894	no
Chr15	102530208	102530605	398	Atf7	NM_001310070.1	94859	2.6	-2.91	-3.33	-0.608	0.677384248542363	-0.561954	1.14069702468798e-05	3.82919672861676e-05	no
Chr6	136518907	136520486	1580	Atf7ip	XM_017321681.1	0	1.81	-1.37	-1.61	0.613	1.36847498084085	0.452569058855752	0.000471763123212785	0.00122519022014202	no
Chr18	46732663	46733154	492	Atg12	NM_026217.3	8425	1.64	-434	-434	2.07	1.08898699228439	0.122986721475492	0.424022963356958	0.521638288415486	no
Chr18	46734136	46741495	7360	Atg12	NM_026217.3	84	4.25	-4.44	-5.03	0.803	1.08898699228439	0.122986721475492	0.424022963356958	0.521638288415486	no
Chr14	47542667	47542864	198	Atg14	NM_172599.4	25570	2.43	-1.93	-2.25	0.744	3.24838153306672	1.69972109174008	2.56125629572666e-34	1.48942409835907e-32	yes
Chr14	47551331	47560636	9306	Atg14	NM_172599.4	7798	2.04	-2.37	-2.73	0.895	3.24838153306672	1.69972109174008	2.56125629572666e-34	1.48942409835907e-32	yes
Chr14	47541386	47541583	198	Atg14	NM_172599.4	26851	2.18	-6.3	-7.06	1.53	3.24838153306672	1.69972109174008	2.56125629572666e-34	1.48942409835907e-32	yes
Chr1	87791292	87791737	446	Atg16l1	NM_001205391.1	35281	6.67	-5.22	-5.87	1.11	2.82450013981861	1.4979955720897	1.94697937845509e-23	4.25995745552104e-22	yes
Chr7	101296191	101296846	656	Atg16l2	XM_006508226.3	5415	1.15	-2.12	-2.45	-0.625	0.596769433669005	-0.744754	0.00120838207775908	0.00292652343582699	yes
Chr12	105616831	105621332	4502	Atg2b	NM_029654.4	63909	4.1	-8.55	-9.51	1.17	1.1999514514333	0.262976037339393	0.071827245987904	0.116554472163289	no
ChrX	141160037	141163675	3639	Atg4a	XM_017318599.1	206144	7.06	-2.76	-3.17	0.686	0.884589490623518	-0.17692	0.454867996388106	0.550114750653147	no
Chr4	99217985	99221427	3443	Atg4c	XM_006503071.3	28827	3.46	-6.27	-7.02	1.36	0.503466664910647	-0.990032	6.80949523721961e-07	2.73273209546147e-06	yes
Chr4	99235155	99259163	24009	Atg4c	XM_006503071.3	45997	11.1	-3.37	-3.84	-0.762	0.503466664910647	-0.990032	6.80949523721961e-07	2.73273209546147e-06	yes
Chr9	21272846	21274537	1692	Atg4d	XM_017313301.1	7589	5.59	-12.8	-14.1	0.793	0.906249419850021	-0.14202	0.485326930474753	0.578669219200192	no
Chr10	44362957	44363454	498	Atg5	NM_001314013.1	94618	3.24	-12.4	-13.7	1.52	1.0822955530585	0.114094523847607	0.558210283762894	0.642462050853121	no
Chr1	75181561	75181811	251	Atg9a	NM_001003917.4	10199	4.4	-2.78	-3.19	0.8	0.448295858331372	-1.15748	6.87112834389024e-14	6.159849759171e-13	yes
Chr5	24386356	24386955	600	Atg9b	NM_001002897.3	5188	1.38	-1.89	-2.21	1.48	1.15888042632641	0.212731716262123	0.614604401112424	0.691209626488228	no
Chr5	24384428	24384675	248	Atg9b	NM_001002897.3	7468	2.64	-2.88	-3.3	1.93	1.15888042632641	0.212731716262123	0.614604401112424	0.691209626488228	no
Chr7	140941641	140942481	841	Athl1	XR_001785518.1	250	1.39	-1.76	-2.06	-0.889	0.513713166812709	-0.960965	0.0001720812581706	0.000478511047720212	yes
Chr12	69959208	69963294	4087	Atl1	NM_178628.5	66103	2.62	-7.23	-8.08	-2.4	0.512856236248908	-0.963374	0.0678561586398547	0.110705482131317	no
Chr17	79849548	79852910	3363	Atl2	XM_006524656.2	34822	6.15	-13.5	-14.9	0.878	1.97025560606161	0.978382806167086	7.0869922723352e-16	7.63299012768271e-15	yes
Chr19	7534383	7534930	548	Atl3	XM_006526604.3	40357	6.35	-2.63	-3.02	0.621	0.230537271455379	-2.11693	8.85740782208537e-66	3.66122149272902e-63	yes
Chr9	53515347	53516448	1102	Atm	NM_007499.2	20223	2.19	-1.69	-1.97	0.776	0.64135556266844	-0.640804	1.36226185111432e-06	5.23228179071504e-06	yes
Chr6	124745032	124745181	150	Atn1	NM_007881.4	11306	1.45	-6.6	-7.39	1.36	0.724485560462093	-0.464971	0.000861517583956097	0.00213862196543167	no
Chr6	72206224	72223810	17587	Atoh8	XR_377494.3	12007	7.63	-3.55	-4.04	0.856	0.592808679824406	-0.754362	0.0251681705526072	0.0460874042662327	yes
Chr7	58797411	58797759	349	Atp10a	XM_006540581.3	141269	2.36	-2.4	-2.77	0.645	0.780844277603802	-0.356893	0.00494328065132133	0.0105974956940438	no
Chr7	58807500	58813666	6167	Atp10a	XM_006540581.3	151358	2.31	-5.16	-5.81	1.5	0.780844277603802	-0.356893	0.00494328065132133	0.0105974956940438	no
Chr7	58658508	58658757	250	Atp10a	XM_006540581.3	2366	1.85	-1.82	-2.12	0.584	0.780844277603802	-0.356893	0.00494328065132133	0.0105974956940438	no
Chr8	12861648	12861798	151	Atp11a	NM_001293667.1	104632	1.28	-1.82	-2.13	0.873	0.944366386264531	-0.0825814	0.501241641621057	0.59222634200533	no
ChrX	60404512	60404712	201	Atp11c	XM_011247616.1	136	3.28	-2.19	-2.54	-0.582	0.267983876271365	-1.89978	1.90862688930796e-28	6.69507790024679e-27	yes
Chr8	69807501	69807699	199	Atp13a1	NM_133224.2	16338	3.02	-2.06	-2.39	0.78	0.948540278273675	-0.0762191	0.546611047559614	0.631839570809216	no
Chr4	141006811	141007302	492	Atp13a2	XM_006539236.3	19950	3.17	-2.28	-2.63	-0.716	0.427679624895248	-1.2254	5.70453553440763e-17	6.86969814671104e-16	yes
Chr16	30315606	30315755	150	Atp13a3	NM_001128094.1	72775	1.64	-8.61	-9.58	1.94	0.923618731419789	-0.114631	0.46770946981645	0.562796902547033	no
Chr5	122457092	122457291	200	Atp2a2	NM_009722.3	44934	1.82	-11.3	-12.5	1.83	0.736388608070224	-0.441461	0.00169461735613625	0.00399037380211668	no
Chr10	98968764	98979841	11078	Atp2b1	XR_001779588.1	54405	7.06	-3.52	-4.01	0.907	0.491353819822361	-1.02517	7.70519277256723e-12	5.54295476310645e-11	yes
Chr11	101062481	101062679	199	Atp6v0a1	XR_388335.1	53034	2.38	-4.47	-5.05	1.22	0.636799811580358	-0.651088	2.47827917762509e-05	7.93775952724568e-05	yes
Chr17	24163962	24164393	432	Atp6v0c	NM_009729.3	5036	2.33	-1.56	-1.83	0.747	1.98997208024305	0.992748189574223	1.78742405429638e-13	1.53923780891941e-12	yes
Chr17	26699348	26699548	201	Atp6v0e	NM_025272.2	22952	2.21	-8.77	-9.76	1.3	1.00589772030022	0.00848361934098561	0.94585572457155	0.961583579475838	no
Chr16	44085602	44085997	396	Atp6v1a	NM_007508.5	53022	1.98	-11	-12.2	1.85	1.46613774433103	0.552020651717241	2.45722058341124e-06	9.12375129951239e-06	no
Chr16	44087134	44088968	1835	Atp6v1a	NM_007508.5	50051	1.91	-434	-434	2.01	1.46613774433103	0.552020651717241	2.45722058341124e-06	9.12375129951239e-06	no
Chr16	44086689	44086887	199	Atp6v1a	NM_007508.5	52132	2.22	-3.53	-4.02	1.73	1.46613774433103	0.552020651717241	2.45722058341124e-06	9.12375129951239e-06	no
Chr8	69109952	69112721	2770	Atp6v1b2	NM_007509.3	21216	2.88	-434	-434	1.99	1.48776741300343	0.573149003371964	1.77411748171271e-06	6.6979394631731e-06	no
Chr15	38690643	38691795	1153	Atp6v1c1	NM_025494.3	28739	2.26	-5.72	-6.42	1.17	1.23810779872276	0.308136931605614	0.0362228740633261	0.0637445564853823	no
Chr12	78843565	78847788	4224	Atp6v1d	NM_023721.2	13850	2.51	-2.81	-3.22	1.14	1.10437034199148	0.143224049796732	0.310745447471855	0.406651910125314	no
Chr4	63550254	63550403	150	Atp6v1g1	NM_024173.2	5489	1.29	-8.32	-9.26	1.74	1.00013579178862	0.000195892840014933	0.998894695977722	0.999249886190164	no
ChrX	106124361	106124711	351	Atp7a	NM_001109757.2	97137	4.79	-6.33	-7.09	1.68	0.782858815291525	-0.353176	0.0185612647532375	0.0350940762932394	no
ChrX	106069864	106085520	15657	Atp7a	NM_001109757.2	42640	7.05	-2.95	-3.38	0.957	0.782858815291525	-0.353176	0.0185612647532375	0.0350940762932394	no
Chr9	109059797	109060301	505	Atrip	XM_017313350.1	13797	3.22	-3.63	-4.13	1.39	1.97362893864159	0.980850774646412	3.83181448626393e-12	2.84760790830518e-11	yes
ChrX	105799909	105818130	18222	Atrx	XM_011247563.1	110437	5.23	-434	-434	1.9	0.993698074503677	-0.00912053	0.937419845376335	0.95611197833849	no
ChrX	105823724	105826209	2486	Atrx	XM_011247563.1	102358	1.54	-434	-434	4	0.993698074503677	-0.00912053	0.937419845376335	0.95611197833849	no
ChrX	105874565	105879974	5410	Atrx	XM_011247563.1	48593	8.03	-434	-434	0.889	0.993698074503677	-0.00912053	0.937419845376335	0.95611197833849	no
Chr13	45553302	45554101	800	Atxn1	NM_001199304.1	410890	8.82	-8.79	-9.78	-1.19	0.185239375239803	-2.43254	3.16034399967336e-27	9.72521149517189e-26	yes
Chr5	121810889	121813647	2759	Atxn2	NM_009125.2	99280	1.68	-11.3	-12.5	0.7	0.72418248780767	-0.465575	0.000335354054747415	0.000893534663818384	no
Chr5	121813747	121814900	1154	Atxn2	NM_009125.2	102138	3.92	-434	-434	0.69	0.72418248780767	-0.465575	0.000335354054747415	0.000893534663818384	no
Chr12	101922916	101923065	150	Atxn3	NM_029705.3	35178	1.88	-4.14	-4.69	3.03	0.353359181853472	-1.50079	1.54256541266603e-08	7.58829058260349e-08	yes
Chr12	101919050	101919347	298	Atxn3	NM_029705.3	38896	7.33	-1.35	-1.59	0.899	0.353359181853472	-1.50079	1.54256541266603e-08	7.58829058260349e-08	yes
Chr12	33375158	33375708	551	Atxn7l1	XM_006515124.3	227560	8.07	-3.07	-3.52	-1.41	1.42817907035844	0.514176881132674	0.0139941789296014	0.027226430803883	no
Chr12	33217775	33250159	32385	Atxn7l1	XM_006515123.3	70177	4.2	-1.71	-1.99	0.828	1.42817907035844	0.514176881132674	0.0139941789296014	0.027226430803883	no
Chr13	52907141	52907438	298	Auh	XM_011244372.2	11828	1.88	-3.17	-3.63	-1.54	0.644681441301796	-0.633342	0.00338198707746869	0.00748763506914409	yes
Chr6	83056776	83057633	858	Aup1	NM_001301649.1	2255	2.16	-434	-434	1.1	1.84525791862138	0.883822481277564	2.66479192875252e-08	1.2783979848915e-07	yes
Chr2	172356532	172357169	638	Aurka	NM_001291185.1	13401	3.16	-11.6	-12.8	0.736	2.25440787974478	1.17274855936525	1.16780101206424e-16	1.36130706391086e-15	yes
Chr4	155832609	155833048	440	Aurkaip1	NM_025338.4	1340	3	-4.17	-4.72	0.746	1.86408378344645	0.89846670508138	1.93184319778861e-06	7.2611476694468e-06	yes
Chr11	69048299	69050923	2625	Aurkb	XM_006532725.3	2674	3.63	-8.85	-9.85	0.883	1.10298663931832	0.141415315402604	0.241429437763387	0.329327668672248	no
Chr2	112629763	112631056	1294	Aven	XR_001783190.1	136878	3.28	-10.8	-12	1.31	0.882016716827378	-0.181122	0.371791547972706	0.469854564096394	no
Chr17	26195415	26195613	199	Axin1	XM_006523515.3	64202	1.61	-3.18	-3.63	0.865	1.50240431506619	0.587273111685029	5.0598195151812e-08	2.34003264787364e-07	yes
Chr17	26193992	26195167	1176	Axin1	XM_006523515.3	62779	3.52	-7.86	-8.77	1.25	1.50240431506619	0.587273111685029	5.0598195151812e-08	2.34003264787364e-07	yes
Chr9	118065063	118075130	10068	Azi2	NM_001286508.1	24541	2.36	-3.97	-4.51	-0.967	0.568984716708437	-0.813538	2.58841414001968e-05	8.26282735492819e-05	yes
Chr9	118061782	118062330	549	Azi2	XR_001778916.1	21260	8.29	-3.28	-3.75	-0.697	0.568984716708437	-0.813538	2.58841414001968e-05	8.26282735492819e-05	yes
Chr9	118059074	118059273	200	Azi2	NM_001048146.2	18552	3.62	-2.96	-3.39	1.6	0.568984716708437	-0.813538	2.58841414001968e-05	8.26282735492819e-05	yes
Chr4	128932135	128932333	199	Azin2	NM_001301841.1	30122	2.64	-2.36	-2.73	-0.608	0.180561462699686	-2.46944	5.02285905598521e-09	2.62004114605177e-08	yes
Chr13	55701867	55702214	348	B230219D22Rik	NM_181278.2	8743	3.6	-1.6	-1.88	0.865	0.199995694673745	-2.32196	1.6762565033446e-48	2.64295535692292e-46	yes
Chr2	68104710	68118995	14286	B3galt1	XM_006499591.3	538992	9.57	-9.67	-10.7	-0.857	0.61346122669786	-0.704956	0.0490393301727088	0.0832232041346436	yes
Chr1	23846375	23849349	2975	B3gat2	NM_172124.2	84449	3.06	-9.01	-10	1.35	0.833581949142533	-0.262604	0.602324640483053	0.680413971192349	no
Chr1	23846378	23846676	299	B3gat2	NM_172124.2	84452	2.32	-4.27	-4.83	1.03	0.833581949142533	-0.262604	0.602324640483053	0.680413971192349	no
Chr19	8925898	8927187	1290	B3gat3	NM_024256.2	5505	5.5	-1.89	-2.21	0.991	0.2889081562552	-1.79132	1.25961622333585e-17	1.62433140975535e-16	yes
Chr8	105252708	105253004	297	B3gnt9	NM_001271915.1	2149	5	-1.29	-1.52	0.742	0.64045066247355	-0.642841	0.00611521218560906	0.0128487505380828	yes
Chr4	40806721	40807782	1062	B4galt1	NM_022305.4	46755	7.36	-3.51	-4	0.582	1.62001233351215	0.696004796708102	1.4929258457982e-10	9.15876770382579e-10	yes
Chr2	167306699	167309237	2539	B4galt5	NM_019835.2	39941	1.68	-3.84	-4.36	0.881	1.67034259404902	0.740144035660319	7.77121946764969e-05	0.000229756486638767	yes
Chr2	167300323	167300670	348	B4galt5	NM_019835.2	48508	2.31	-1.95	-2.27	0.592	1.67034259404902	0.740144035660319	7.77121946764969e-05	0.000229756486638767	yes
Chr2	167298741	167299136	396	B4galt5	NM_019835.2	50042	2.21	-5.45	-6.12	0.757	1.67034259404902	0.740144035660319	7.77121946764969e-05	0.000229756486638767	yes
Chr18	20687726	20706522	18797	B4galt6	NM_019737.2	39882	12.6	-5.56	-6.25	0.618	1.33111843964669	0.412638944419447	0.000600309530659166	0.0015329994927202	no
Chr19	5038975	5039223	249	B4gat1	NM_175383.2	149	1.7	-7.06	-7.89	1.2	0.834750244732796	-0.260583	0.0534630228743837	0.0897446462343128	no
Chr11	61505412	61506382	971	B9d1	XM_006533448.2	249	5.94	-1.73	-2.03	1.1	0.656099480280113	-0.608014	0.000623801333931913	0.00159059980012582	yes
Chr1	150362258	150362757	500	BC003331	XM_006529449.3	30078	2.44	-1.71	-2	0.979	0.599060871962709	-0.739225	3.21188893854539e-05	0.000100992247997766	yes
Chr5	104518448	104518847	400	BC005561	NM_001166581.1	10096	3.33	-1.18	-1.4	0.609	1.67986115252831	0.748341993220089	0.000210160110176001	0.000576846504851358	yes
Chr11	121222306	121222656	351	BC017643	NM_001254735.1	6284	3.69	-1.42	-1.68	-0.606	0.758491845296869	-0.398794	0.037620165425548	0.0658008703131669	no
Chr11	121222687	121224594	1908	BC017643	NM_001254735.1	4346	9.62	-4.52	-5.11	0.586	0.758491845296869	-0.398794	0.037620165425548	0.0658008703131669	no
Chr12	112809319	112809613	295	BC022687	NM_145450.3	344	2.74	-3.48	-3.96	1.08	0.588642622147849	-0.764536	3.58309653014782e-05	0.000111768056969367	yes
ChrX	70459852	70460297	446	BC023829	XM_006527981.2	16893	2.52	-6.7	-7.5	1.1	1.29636999672266	0.374477536320438	0.00958068695115702	0.01928748535356	no
ChrX	70460693	70462283	1591	BC023829	XM_006527981.2	14907	5.61	-4.3	-4.87	0.656	1.29636999672266	0.374477536320438	0.00958068695115702	0.01928748535356	no
Chr7	27202409	27202647	239	BC024978	NM_001243888.1	6628	2.13	-2.78	-3.19	3.04	1.03023151149663	0.0429685732893971	0.888302500713336	0.917085084778572	no
Chr7	120732958	120733257	300	BC030336	NM_001164580.1	55338	2.4	-1.97	-2.29	1.11	0.89659534402032	-0.157471	0.256589590882285	0.346882454075282	no
Chr18	75008745	75009934	1190	BC031181	XM_006526080.1	3471	2.38	-5.25	-5.91	0.71	0.984177736052185	-0.0230092	0.888632098786752	0.917363436979047	no
Chr2	115776975	115777375	401	BC052040	XM_006499845.3	195357	5.63	-4.99	-5.62	-1.59	0.413961877640512	-1.27243	1.06497826718454e-09	5.97936035914843e-09	yes
Chr12	4857854	4858403	550	BC068281	XM_017315049.1	16222	8.81	-1.74	-2.04	-0.696	0.786628924690534	-0.346245	0.144369588789034	0.212449580577262	no
Chr19	6941703	6942051	349	Bad	NM_007522.3	0	2.32	-5.69	-6.4	-1.86	0.528056833541121	-0.921235	2.84690067402394e-10	1.69418283690748e-09	yes
Chr19	6942251	6942400	150	Bad	NM_007522.3	390	3.44	-2.93	-3.36	-1.29	0.528056833541121	-0.921235	2.84690067402394e-10	1.69418283690748e-09	yes
Chr1	33745879	33746917	1039	Bag2	XM_017319691.1	10649	5.47	-4.92	-5.54	0.815	0.651595885139504	-0.617951	0.000154599041868817	0.00043328527512217	yes
Chr7	128540160	128541854	1695	Bag3	NM_013863.5	16577	1.76	-4.65	-5.25	1.06	1.94328262180273	0.958495734902741	5.79218469332079e-18	7.68972853295557e-17	yes
Chr11	120284811	120285226	416	Bahcc1	XM_011249048.2	51907	1.67	-2.16	-2.51	-0.642	0.499977350554984	-1.00007	6.40259988009569e-09	3.2981260547721e-08	yes
Chr11	120274932	120280187	5256	Bahcc1	XM_011249048.2	42028	7.31	-2.9	-3.32	-0.592	0.499977350554984	-1.00007	6.40259988009569e-09	3.2981260547721e-08	yes
Chr11	120290404	120290703	300	Bahcc1	XM_011249048.2	57500	1.61	-2.37	-2.73	1.54	0.499977350554984	-1.00007	6.40259988009569e-09	3.2981260547721e-08	yes
Chr2	118923882	118924081	200	Bahd1	XM_006499265.3	23525	2.21	-2.49	-2.87	1.24	0.827674728449642	-0.272864	0.135791859765639	0.201416031738501	no
Chr2	118921655	118922639	985	Bahd1	XM_006499265.3	21298	2.21	-10.5	-11.7	2.06	0.827674728449642	-0.272864	0.135791859765639	0.201416031738501	no
Chr2	118922788	118923037	250	Bahd1	XM_006499265.3	22431	3.55	-1.3	-1.53	0.951	0.827674728449642	-0.272864	0.135791859765639	0.201416031738501	no
Chr11	120002040	120002388	349	Baiap2	XM_006531966.3	59272	2.86	-2.74	-3.15	-0.825	0.85819372337384	-0.220625	0.152538567519873	0.223011648183628	no
Chr17	25243881	25244158	278	Baiap3	XM_006524643.3	8978	2.75	-2.13	-2.47	0.853	25.9405881271785	4.69713928375012	2.33236836705071e-60	6.85985419339876e-58	yes
Chr8	122028466	122029210	745	Banp	NM_001110100.2	77974	4.26	-1.21	-1.43	-0.699	1.24705849728699	0.318529141002735	0.0229921892180617	0.0424689060266952	no
Chr8	122026482	122027077	596	Banp	NM_001110100.2	75990	3.29	-2.83	-3.25	-0.721	1.24705849728699	0.318529141002735	0.0229921892180617	0.0424689060266952	no
Chr14	31259332	31259481	150	Bap1	XR_383122.3	7878	3.64	-6.67	-7.47	1.43	1.70445461539659	0.769310185271944	3.7820183481111e-12	2.81470504214166e-11	yes
Chr14	31258883	31259082	200	Bap1	XR_383122.3	7429	4.74	-7.91	-8.82	1.55	1.70445461539659	0.769310185271944	3.7820183481111e-12	2.81470504214166e-11	yes
Chr1	71030324	71030772	449	Bard1	XM_006495631.3	72382	7.14	-1.39	-1.64	-0.686	0.412085746232126	-1.27898	1.28751396961942e-17	1.65751167098986e-16	yes
Chr7	45461744	45462128	385	Bax	NM_007527.3	4770	1.57	-3.45	-3.94	0.741	1.96566089325989	0.975014456058193	5.35627997922289e-11	3.47703505951761e-10	yes
Chr12	54894132	54895036	905	Baz1a	NM_013815.2	91300	5.45	-5.41	-6.08	1.49	1.31120779982344	0.390896341561247	0.000809208682279049	0.00201827096979383	no
Chr12	54900464	54922541	22078	Baz1a	NM_013815.2	63795	5.78	-13.4	-14.8	1.18	1.31120779982344	0.390896341561247	0.000809208682279049	0.00201827096979383	no
Chr12	54896119	54900181	4063	Baz1a	NM_013815.2	86155	4.03	-3.89	-4.42	0.649	1.31120779982344	0.390896341561247	0.000809208682279049	0.00201827096979383	no
Chr12	54975188	54985719	10532	Baz1a	NM_013815.2	617	1.2	-8.2	-9.14	1.34	1.31120779982344	0.390896341561247	0.000809208682279049	0.00201827096979383	no
Chr10	128114379	128116072	1694	Baz2a	XM_011243287.2	0	2.45	-434	-434	1.88	0.501294630390819	-0.996269	6.33002760250889e-09	3.26294041633876e-08	yes
Chr10	128126606	128127405	800	Baz2a	XM_011243281.2	35548	5.39	-4.27	-4.83	1.3	0.501294630390819	-0.996269	6.33002760250889e-09	3.26294041633876e-08	yes
Chr10	128123245	128123855	611	Baz2a	XM_011243281.2	32187	2.09	-7.01	-7.84	0.827	0.501294630390819	-0.996269	6.33002760250889e-09	3.26294041633876e-08	yes
Chr10	128096997	128111302	14306	Baz2a	XR_001779420.1	6368	3.28	-4.43	-5	0.853	0.501294630390819	-0.996269	6.33002760250889e-09	3.26294041633876e-08	yes
Chr2	59907533	59911765	4233	Baz2b	XM_011239670.2	98300	2.17	-9.49	-10.5	2.08	1.11125472400366	0.152189552042367	0.229002909756906	0.31538680790834	no
Chr2	59957733	59977549	19817	Baz2b	XM_011239670.2	32516	6.63	-8.41	-9.36	0.594	1.11125472400366	0.152189552042367	0.229002909756906	0.31538680790834	no
Chr2	59900463	59901892	1430	Baz2b	XM_011239670.2	108173	6.44	-5.74	-6.44	0.963	1.11125472400366	0.152189552042367	0.229002909756906	0.31538680790834	no
Chr7	16312331	16312990	660	Bbc3	XM_006539583.3	0	1.68	-3.73	-4.24	-0.875	1.78224010971161	0.83369171494889	4.63756650569582e-08	2.1558341075414e-07	yes
Chr19	53931183	53931331	149	Bbip1	NM_001195338.1	13296	2	-2.39	-2.76	1.41	0.49771767477652	-1.0066	3.8428563872243e-06	1.38647430021723e-05	yes
Chr12	84417692	84418480	789	Bbof1	XR_381550.2	8644	4.18	-1.48	-1.74	-0.619	0.466390717365901	-1.10039	0.247930884424716	0.337053773012587	no
Chr19	4887177	4887875	699	Bbs1	XM_006531788.3	18661	7.62	-5.93	-6.66	-1.21	0.522742923296387	-0.935826	0.00336054379964024	0.00744655996402461	yes
Chr19	4889072	4890168	1097	Bbs1	XM_006531788.3	16368	8.27	-4.26	-4.82	-0.656	0.522742923296387	-0.935826	0.00336054379964024	0.00744655996402461	yes
Chr10	111301392	111301589	198	Bbs10	NM_027914.1	2713	2.43	-1.48	-1.74	1.65	1.11201615664783	0.153177749344125	0.594296893352509	0.673023079373067	no
Chr10	111299230	111301294	2065	Bbs10	NM_027914.1	551	8.26	-5.89	-6.61	-0.876	1.11201615664783	0.153177749344125	0.594296893352509	0.673023079373067	no
Chr3	37320803	37321351	549	Bbs12	XM_017319573.1	8318	8.5	-7.56	-8.44	-1.06	0.413162949434037	-1.27522	1.15445188786379e-06	4.48354168943341e-06	yes
Chr3	37319162	37320505	1344	Bbs12	XM_017319573.1	6677	9.43	-434	-434	-1	0.413162949434037	-1.27522	1.15445188786379e-06	4.48354168943341e-06	yes
Chr9	59322064	59322753	690	Bbs4	NM_175325.3	30755	2.8	-4.81	-5.43	1.35	1.22973998494808	0.298353305742621	0.422933350422438	0.520507174809751	no
Chr2	69665051	69667370	2320	Bbs5	NM_028284.2	17796	5.48	-1.91	-2.22	1.86	0.801992855510221	-0.318339	0.362378855808867	0.460470440407179	no
Chr16	50202530	50220499	17970	Bbx	NM_027444.3	211890	1.81	-5.83	-6.55	1.49	0.371076068680788	-1.43021	2.46451119540877e-23	5.36162648969868e-22	yes
Chr16	50196486	50196636	151	Bbx	NM_027444.3	235753	2.76	-2.36	-2.73	1.7	0.371076068680788	-1.43021	2.46451119540877e-23	5.36162648969868e-22	yes
Chr16	50196985	50202431	5447	Bbx	NM_027444.3	229958	3.59	-8.7	-9.69	1.36	0.371076068680788	-1.43021	2.46451119540877e-23	5.36162648969868e-22	yes
Chr16	50192992	50194040	1049	Bbx	NM_027444.3	238349	5.69	-2.62	-3.01	0.834	0.371076068680788	-1.43021	2.46451119540877e-23	5.36162648969868e-22	yes
Chr16	50223355	50240865	17511	Bbx	NM_027444.3	191524	5.22	-11.6	-12.9	1.17	0.371076068680788	-1.43021	2.46451119540877e-23	5.36162648969868e-22	yes
Chr12	31596186	31617174	20989	Bcap29	NM_007530.3	17423	1.91	-5.36	-6.02	1.43	1.1694313617738	0.225807187099033	0.26825155681625	0.359607048638465	no
ChrX	73717147	73717846	700	Bcap31	NM_001313698.1	0	11.5	-4.79	-5.41	-0.783	2.47607724762501	1.3080563238523	2.268887360933e-16	2.57039728134143e-15	yes
Chr3	122483764	122504946	21183	Bcar3	NM_013867.2	63984	3.68	-2.07	-2.4	0.929	1.08974913137532	0.123996053739154	0.513620196603224	0.603882786504436	no
Chr3	122476807	122480196	3390	Bcar3	NM_013867.2	57027	6.32	-4.13	-4.68	-0.706	1.08974913137532	0.123996053739154	0.513620196603224	0.603882786504436	no
Chr3	122525416	122529845	4430	Bcar3	NM_013867.2	105636	2.12	-434	-434	2.33	1.08974913137532	0.123996053739154	0.513620196603224	0.603882786504436	no
Chr3	122505044	122511965	6922	Bcar3	XM_006501559.3	0	2.12	-9.01	-10	1.06	1.08974913137532	0.123996053739154	0.513620196603224	0.603882786504436	no
Chr3	103177345	103178672	1328	Bcas2	XM_006501965.1	5685	2.78	-13.4	-14.8	1.81	1.5484112811215	0.6307887236953	2.57801097283724e-05	8.2364946351729e-05	yes
Chr11	85603865	85604165	301	Bcas3	XM_011248810.2	250752	2.22	-1.32	-1.56	-0.637	0.506603124018248	-0.981072	4.77773029915436e-10	2.78576466623205e-09	yes
Chr7	45589311	45589610	300	Bcat2	XM_017321955.1	19548	2.56	-6.31	-7.07	0.887	0.587460726001945	-0.767436	8.71973571028577e-06	2.9796629244539e-05	yes
Chr7	25630152	25631017	866	Bckdha	NM_007533.5	27744	1.79	-6.14	-6.88	1.26	1.01340380248811	0.0192091472555617	0.920140632140682	0.941943161175341	no
Chr3	145924360	145933436	9077	Bcl10	NM_009740.2	98	4.03	-13.5	-14.9	1.18	1.14359088027603	0.193571020155965	0.195809282969969	0.276111670085073	no
Chr1	106541975	106542325	351	Bcl2	NM_009741.5	171965	7.18	-3.43	-3.91	1.05	0.177422706596987	-2.49474	6.19026650441704e-21	1.08198783906919e-19	yes
Chr2	128127776	128129704	1929	Bcl2l11	NM_001291016.1	1738	1.72	-3.14	-3.59	0.914	0.556685280423081	-0.845066	9.21062400153572e-05	0.00026913886793941	yes
Chr2	128129903	128130052	150	Bcl2l11	NM_001291016.1	3865	1.55	-3.11	-3.55	3.93	0.556685280423081	-0.845066	9.21062400153572e-05	0.00026913886793941	yes
Chr7	44991371	44992809	1439	Bcl2l12	NM_029410.3	4770	2.18	-3.17	-3.62	1.31	0.904484280691966	-0.144833	0.540232462619431	0.626217620380596	no
Chr6	120888495	120888995	501	Bcl2l13	XM_017321842.1	52278	6.02	-2.65	-3.04	1.08	1.2165875764248	0.282840176853511	0.022937005668924	0.0423874534437559	no
Chr14	54885488	54885686	199	Bcl2l2	XM_006518457.3	2123	1.82	-2.53	-2.91	0.872	1.01667193862649	0.023854223079525	0.864058390492274	0.897873965497272	no
Chr16	23974977	23978569	3593	Bcl6	NM_009744.3	10043	2.45	-7.53	-8.4	2.1	2.34017641830428	1.22661729400476	1.64673845110945e-17	2.09179550425814e-16	yes
Chr16	23966045	23974878	8834	Bcl6	NM_009744.3	13734	4.92	-434	-434	1.18	2.34017641830428	1.22661729400476	1.64673845110945e-17	2.09179550425814e-16	yes
Chr16	23965102	23965896	795	Bcl6	NM_009744.3	22716	4	-6.82	-7.63	1.35	2.34017641830428	1.22661729400476	1.64673845110945e-17	2.09179550425814e-16	yes
Chr7	127665545	127666792	1248	Bcl7c	XM_006507269.3	42152	9.82	-5.08	-5.72	-0.631	1.06782167254772	0.0946707354035271	0.62200491960461	0.697634441216845	no
Chr7	127663998	127664148	151	Bcl7c	XM_006507269.3	44796	1.6	-2.28	-2.63	-1.04	1.06782167254772	0.0946707354035271	0.62200491960461	0.697634441216845	no
Chr3	97203807	97204007	201	Bcl9	XM_006502291.3	23427	1.9	-1.74	-2.04	-0.88	0.952413675492512	-0.0703398	0.698251862735455	0.761973884315095	no
Chr9	44499539	44505185	5647	Bcl9l	XM_006510701.3	17173	4.32	-3.81	-4.33	0.719	1.32750799846065	0.408720553537713	0.00638865654898488	0.0133700209715619	no
Chr10	20333447	20334621	1175	Bclaf1	XR_001779609.1	21369	1.72	-4.53	-5.13	0.691	1.52726281820942	0.610948348906983	2.7051803633775e-08	1.29736683842883e-07	yes
Chr10	20323260	20323558	299	Bclaf1	XM_011243207.2	11182	2.61	-5.93	-6.65	0.948	1.52726281820942	0.610948348906983	2.7051803633775e-08	1.29736683842883e-07	yes
Chr10	20339784	20340162	379	Bclaf1	XR_001779609.1	27706	2.94	-2.43	-2.8	0.831	1.52726281820942	0.610948348906983	2.7051803633775e-08	1.29736683842883e-07	yes
ChrX	12057617	12058811	1195	Bcor	XM_017318624.1	20285	3.91	-1.29	-1.53	0.614	0.385807638099416	-1.37405	2.6960251066028e-31	1.20917911965933e-29	yes
ChrX	12047427	12047576	150	Bcor	XM_017318624.1	31520	1.34	-2.54	-2.92	0.949	0.385807638099416	-1.37405	2.6960251066028e-31	1.20917911965933e-29	yes
ChrX	48405974	48406572	599	Bcorl1	NM_178782.4	64616	6.57	-4.8	-5.42	-1.11	0.590744456754332	-0.759394	0.00284316467900418	0.0063955523754508	yes
ChrX	48379080	48384119	5040	Bcorl1	NM_178782.4	37722	3.19	-3.28	-3.74	-0.746	0.590744456754332	-0.759394	0.00284316467900418	0.0063955523754508	yes
ChrX	48368773	48368923	151	Bcorl1	NM_178782.4	27415	1.59	-1.78	-2.08	-0.883	0.590744456754332	-0.759394	0.00284316467900418	0.0063955523754508	yes
ChrX	48369571	48370867	1297	Bcorl1	NM_178782.4	28213	10.9	-5.02	-5.66	-0.745	0.590744456754332	-0.759394	0.00284316467900418	0.0063955523754508	yes
Chr10	75181676	75182931	1256	Bcr	NM_001081412.2	120780	9.3	-3.43	-3.91	0.608	0.967436853142357	-0.0477606	0.713835561200549	0.774836908693849	no
Chr10	75183728	75183977	250	Bcr	NM_001081412.2	122832	2.69	-2.21	-2.56	-0.836	0.967436853142357	-0.0477606	0.713835561200549	0.774836908693849	no
Chr10	75060946	75130669	69724	Bcr	XM_006513060.3	0	4.85	-5.98	-6.7	0.6	0.967436853142357	-0.0477606	0.713835561200549	0.774836908693849	no
Chr1	74591893	74592193	301	Bcs1l	NM_001305652.1	3604	1.94	-5.5	-6.19	1.38	1.0361816434824	0.0512769308049698	0.808815200614849	0.853516848009626	no
Chr12	105593016	105593511	496	Bdkrb2	NM_009747.2	29844	5.86	-1.11	-1.32	1.28	2.11086463410212	1.07783406425054	0.00888710553997096	0.0180216642970453	yes
Chr2	109725999	109726148	150	Bdnf	NM_007540.4	51299	3.17	-8.01	-8.93	2.19	1.95393682227347	0.966383820598888	0.000104249845122694	0.000302026355617821	yes
Chr2	109726247	109726496	250	Bdnf	NM_007540.4	51547	4.31	-8.33	-9.28	2.76	1.95393682227347	0.966383820598888	0.000104249845122694	0.000302026355617821	yes
Chr13	100023378	100023528	151	Bdp1	NM_001081061.1	80542	2.09	-1.12	-1.33	0.97	1.7148409060484	0.778074736921877	3.46350635397097e-11	2.29708873276808e-10	yes
Chr13	100044280	100064469	20190	Bdp1	NM_001081061.1	39601	8.02	-12.9	-14.3	0.617	1.7148409060484	0.778074736921877	3.46350635397097e-11	2.29708873276808e-10	yes
Chr13	100075631	100078068	2438	Bdp1	NM_001081061.1	26002	1.76	-1.31	-1.55	0.735	1.7148409060484	0.778074736921877	3.46350635397097e-11	2.29708873276808e-10	yes
Chr13	100023628	100025568	1941	Bdp1	NM_001081061.1	78502	4.83	-4.16	-4.71	1.5	1.7148409060484	0.778074736921877	3.46350635397097e-11	2.29708873276808e-10	yes
Chr13	100019889	100020487	599	Bdp1	NM_001081061.1	83583	4.87	-7.35	-8.21	1.45	1.7148409060484	0.778074736921877	3.46350635397097e-11	2.29708873276808e-10	yes
Chr13	100038263	100043761	5499	Bdp1	NM_001081061.1	60309	1.77	-3.36	-3.83	1.02	1.7148409060484	0.778074736921877	3.46350635397097e-11	2.29708873276808e-10	yes
Chr13	100103724	100103973	250	Bdp1	NM_001081061.1	97	2.6	-3.33	-3.8	0.826	1.7148409060484	0.778074736921877	3.46350635397097e-11	2.29708873276808e-10	yes
Chr1	33853045	33862678	9634	Bend6	NM_177235.3	44943	5.18	-2.68	-3.08	-1.17	0.696520946501759	-0.521761	0.0611723973849927	0.101197473835163	no
Chr8	85007801	85007951	151	Best2	XM_006530820.1	6411	2.31	-3.34	-3.81	0.619	19.9439638662916	4.31788026901227	2.46641540809223e-17	3.07678281006219e-16	yes
Chr8	85007302	85007651	350	Best2	XM_006530820.1	6711	2.8	-2.29	-2.65	-0.6	19.9439638662916	4.31788026901227	2.46641540809223e-17	3.07678281006219e-16	yes
Chr6	108666233	108666480	248	Bhlhe40	NM_011498.4	5604	1.87	-7.03	-7.86	1.27	2.25967023667735	1.17611224935616	5.80092272535105e-16	6.28323740520672e-15	yes
Chr13	49385880	49386329	450	Bicd2	NM_001039179.2	44331	2.73	-6.25	-7	1.06	1.96573368347742	0.975067879383593	7.53933121912529e-11	4.8104518842429e-10	yes
Chr13	49385033	49385631	599	Bicd2	NM_001039179.2	43484	4.06	-5.3	-5.96	0.871	1.96573368347742	0.975067879383593	7.53933121912529e-11	4.8104518842429e-10	yes
Chr13	49376285	49383589	7305	Bicd2	NM_001039179.2	34736	4.43	-434	-434	0.934	1.96573368347742	0.975067879383593	7.53933121912529e-11	4.8104518842429e-10	yes
Chr13	49386727	49387026	300	Bicd2	NM_001039179.2	45178	3.24	-7.21	-8.05	1.59	1.96573368347742	0.975067879383593	7.53933121912529e-11	4.8104518842429e-10	yes
Chr14	70137209	70137358	150	Bin3	XM_006519330.2	37119	4.26	-3.82	-4.34	-1.5	0.353480066853586	-1.5003	2.35463577833542e-11	1.59910300150364e-10	yes
Chr11	117855248	117855694	447	Birc5	NM_001012273.1	6011	3.56	-5.08	-5.72	0.788	1.67226178933353	0.741800716204082	1.23703854637578e-06	4.78605300487509e-06	yes
Chr17	74696414	74702607	6194	Birc6	XR_385267.3	168146	3.73	-11.1	-12.3	1.6	0.848824660046322	-0.236462	0.0283141423714652	0.0511682019885606	no
Chr17	74593107	74594379	1273	Birc6	XM_017317216.1	64857	1.84	-4.94	-5.57	1.09	0.848824660046322	-0.236462	0.0283141423714652	0.0511682019885606	no
Chr17	74647754	74650278	2525	Birc6	XM_011246257.2	119495	3.88	-434	-434	1.13	0.848824660046322	-0.236462	0.0283141423714652	0.0511682019885606	no
Chr17	74660412	74660561	150	Birc6	XR_385267.3	132144	1.5	-9.45	-10.5	2.15	0.848824660046322	-0.236462	0.0283141423714652	0.0511682019885606	no
Chr17	74639854	74640153	300	Birc6	XM_006523529.3	111600	1.66	-11.1	-12.4	1.82	0.848824660046322	-0.236462	0.0283141423714652	0.0511682019885606	no
Chr1	44119062	44119361	300	Bivm	XM_006495998.3	100	3.29	-2.21	-2.56	-0.75	0.62312572191062	-0.682405	0.00186352202082311	0.00435258182444544	yes
Chr1	44120247	44126787	6541	Bivm	XM_006495998.3	1285	4.17	-5.46	-6.14	1.31	0.62312572191062	-0.682405	0.00186352202082311	0.00435258182444544	yes
Chr7	80502849	80505830	2982	Blm	NM_007550.4	29168	3.09	-6.41	-7.18	2.7	1.02349170771928	0.0334994137626559	0.79435287997014	0.841448465595188	no
Chr7	80455392	80458968	3577	Blm	NM_007550.4	76030	1.45	-5.44	-6.12	2.03	1.02349170771928	0.0334994137626559	0.79435287997014	0.841448465595188	no
Chr7	80463932	80466791	2860	Blm	NM_007550.4	68207	3.19	-5.48	-6.16	2.02	1.02349170771928	0.0334994137626559	0.79435287997014	0.841448465595188	no
Chr11	76986506	76986800	295	Blmh	NM_178645.4	40850	3.55	-5.63	-6.33	1.06	1.30382877956511	0.38275442548079	0.000857347586558685	0.00212896151791338	no
Chr19	44139393	44146421	7029	Bloc1s2	NM_028607.1	25	3.95	-434	-434	1.34	2.14261303038524	1.09937131359096	3.98871208620766e-14	3.66386562441201e-13	yes
Chr7	19507198	19508188	991	Bloc1s3	XM_006539832.3	92	5.43	-4.59	-5.19	-0.795	0.407519992092813	-1.29506	2.65971364752342e-07	1.1236922797023e-06	yes
Chr2	122746543	122747192	650	Bloc1s6	NM_019788.3	8038	2.35	-2.53	-2.92	0.933	0.467262384315701	-1.0977	3.12523723357353e-09	1.66657525279894e-08	yes
Chr1	164292144	164298300	6157	Blzf1	NM_001160208.1	9184	3.99	-7.24	-8.08	1.47	2.25545756920493	1.17342014561239	2.42864416290436e-14	2.27596101883942e-13	yes
Chr1	164291496	164291645	150	Blzf1	NM_001160208.1	15839	2.96	-5.22	-5.87	2.66	2.25545756920493	1.17342014561239	2.42864416290436e-14	2.27596101883942e-13	yes
Chr1	164299726	164302664	2939	Blzf1	NM_001160208.1	4820	4.6	-2.47	-2.85	0.839	2.25545756920493	1.17342014561239	2.42864416290436e-14	2.27596101883942e-13	yes
Chr14	70520055	70520204	150	Bmp1	NM_009755.3	56	1.89	-1.73	-2.02	-0.663	1.32152574803207	0.402204534095117	0.00790032628262056	0.0162162917952488	no
Chr14	70486382	70486829	448	Bmp1	NM_009755.3	33431	2.87	-1.97	-2.29	-0.669	1.32152574803207	0.402204534095117	0.00790032628262056	0.0162162917952488	no
Chr5	97088950	97089300	351	Bmp2k	NM_080708.1	91261	2.68	-7.12	-7.96	2.18	1.22789115390254	0.296182679042915	0.0391686831517738	0.0682573078530288	no
Chr5	97090898	97091048	151	Bmp2k	NM_080708.1	93209	2.56	-3.45	-3.93	1.62	1.22789115390254	0.296182679042915	0.0391686831517738	0.0682573078530288	no
Chr5	97068404	97070463	2060	Bmp2k	NM_080708.1	70715	3.51	-7.57	-8.45	1.81	1.22789115390254	0.296182679042915	0.0391686831517738	0.0682573078530288	no
Chr14	34422649	34422799	151	Bmpr1a	XM_017315806.1	78988	1.89	-11.5	-12.7	3.4	0.997282725388599	-0.00392553	0.974605302826009	0.981261295103168	no
Chr14	34501477	34501777	301	Bmpr1a	XM_017315806.1	10	2.57	-9.55	-10.6	2.48	0.997282725388599	-0.00392553	0.974605302826009	0.981261295103168	no
Chr14	34503261	34503461	201	Bmpr1a	XM_006518470.3	0	3.67	-2.96	-3.39	-1.68	0.997282725388599	-0.00392553	0.974605302826009	0.981261295103168	no
Chr1	59871034	59871234	201	Bmpr2	XM_006495633.1	106764	3.06	-3.71	-4.22	1.49	0.40365831298226	-1.30879	1.78270220521545e-14	1.69135530561818e-13	yes
Chr1	59764320	59764720	401	Bmpr2	XM_006495633.1	50	3.94	-5.03	-5.67	1.51	0.40365831298226	-1.30879	1.78270220521545e-14	1.69135530561818e-13	yes
Chr1	59867366	59870734	3369	Bmpr2	XM_006495633.1	103096	8.3	-434	-434	1.21	0.40365831298226	-1.30879	1.78270220521545e-14	1.69135530561818e-13	yes
Chr4	84506564	84555880	49317	Bnc2	XM_006537933.3	54317	1.56	-4.49	-5.08	1.67	0.788929132137085	-0.342032	0.0216234718887112	0.0402211881127122	no
Chr9	70007767	70007966	200	Bnip2	XM_006510791.3	18340	1.89	-8.7	-9.68	1.94	0.767531687170795	-0.381702	0.00165554404640402	0.00390317413992649	no
Chr9	70003702	70007368	3667	Bnip2	XM_006510789.3	14276	3.89	-5.28	-5.94	1.07	0.767531687170795	-0.381702	0.00165554404640402	0.00390317413992649	no
Chr14	66985288	66985535	248	Bnip3l	XM_006518471.2	14974	3.16	-2.84	-3.26	0.59	0.937162448128842	-0.0936289	0.579318523042223	0.660093436422324	no
Chr5	41788438	41791884	3447	Bod1l	NM_001081422.3	52431	5.11	-3.69	-4.2	0.714	0.640204242549167	-0.643396	1.98410415735846e-06	7.44659852334729e-06	yes
Chr5	41800813	41806706	5894	Bod1l	NM_001081422.3	37609	2.39	-1.81	-2.11	0.895	0.640204242549167	-0.643396	1.98410415735846e-06	7.44659852334729e-06	yes
Chr5	41808727	41817816	9090	Bod1l	NM_001081422.3	26499	7.99	-5.07	-5.71	0.659	0.640204242549167	-0.643396	1.98410415735846e-06	7.44659852334729e-06	yes
Chr5	41831557	41832822	1266	Bod1l	NM_001081422.3	11493	10.7	-3.51	-4	1.12	0.640204242549167	-0.643396	1.98410415735846e-06	7.44659852334729e-06	yes
Chr6	134710191	134710936	746	Borcs5	NM_001170479.1	70679	8.44	-434	-434	-1.87	0.42738947147468	-1.22638	4.42514795547899e-05	0.000136146072884924	yes
Chr19	46700785	46701899	1115	Borcs7	NM_025563.3	10879	10.7	-1.92	-2.23	-0.595	0.399323310552665	-1.32437	4.50570596492103e-06	1.60779904403878e-05	yes
Chr6	34476401	34504821	28421	Bpgm	XM_006505412.3	148	4.76	-6.16	-6.91	0.98	0.481621025238399	-1.05403	1.27323560636649e-10	7.89653907695421e-10	yes
Chr1	185356529	185356877	349	Bpnt1	XM_006497160.3	27005	2.74	-4.09	-4.64	1.86	0.779192440503495	-0.359948	0.0241556834098612	0.0444322086326282	no
Chr11	107043751	107060554	16804	Bptf	NM_176850.2	71368	4.58	-434	-434	0.757	1.34444483509853	0.427010560147532	0.000104731547158788	0.000303249580129969	no
Chr11	101525479	101526571	1093	Brca1	XM_006532068.2	25371	13.1	-4.38	-4.95	0.726	0.963138285227313	-0.0541851	0.734704091654426	0.792814815336399	no
Chr11	101489754	101489903	150	Brca1	XM_006532068.2	62039	1.39	-434	-434	4.43	0.963138285227313	-0.0541851	0.734704091654426	0.792814815336399	no
Chr5	150548540	150548690	151	Brca2	XR_377265.2	26519	1.72	-3.01	-3.45	-1.21	0.315820381482581	-1.66282	2.34721307692172e-21	4.22830115411552e-20	yes
Chr5	150535446	150538784	3339	Brca2	XR_377265.2	13425	8.85	-10.4	-11.5	-0.808	0.315820381482581	-1.66282	2.34721307692172e-21	4.22830115411552e-20	yes
Chr5	150540831	150547962	7132	Brca2	XR_377265.2	18810	9.54	-434	-434	-0.977	0.315820381482581	-1.66282	2.34721307692172e-21	4.22830115411552e-20	yes
Chr5	150538884	150540681	1798	Brca2	XR_377265.2	16863	9.52	-9.48	-10.5	-0.656	0.315820381482581	-1.66282	2.34721307692172e-21	4.22830115411552e-20	yes
Chr15	88696148	88696347	200	Brd1	XM_006520834.2	37770	3.27	-1.37	-1.61	-1.73	2.25575820905484	1.17361243595828	3.07987669749137e-32	1.49535346702962e-30	yes
Chr15	88688183	88689610	1428	Brd1	XM_006520834.2	44507	3.6	-13.2	-14.6	1.99	2.25575820905484	1.17361243595828	3.07987669749137e-32	1.49535346702962e-30	yes
Chr15	88695448	88696048	601	Brd1	XM_006520834.2	38069	3.67	-10.8	-11.9	-2.1	2.25575820905484	1.17361243595828	3.07987669749137e-32	1.49535346702962e-30	yes
Chr15	88700845	88713905	13061	Brd1	XM_006520834.2	20212	4.55	-11.4	-12.6	0.973	2.25575820905484	1.17361243595828	3.07987669749137e-32	1.49535346702962e-30	yes
Chr17	34114415	34114564	150	Brd2	NR_037970.1	5336	2.19	-2.73	-3.13	0.748	5.87190391587652	2.55382836102469	3.48567879547828e-83	2.96166508322471e-80	yes
Chr17	34112417	34112912	496	Brd2	NR_037970.1	6988	5.12	-1.71	-2	0.621	5.87190391587652	2.55382836102469	3.48567879547828e-83	2.96166508322471e-80	yes
Chr2	27447572	27447971	400	Brd3	XM_011239159.2	13647	2.04	-4.17	-4.72	1.77	0.701724198583146	-0.511024	1.59860039046003e-06	6.07881510981991e-06	no
Chr17	32224975	32242275	17301	Brd4	XM_011246543.2	0	2.54	-13.4	-14.8	0.969	1.11669560093368	0.159235976445722	0.176084197069819	0.252251003183385	no
Chr17	32206110	32206310	201	Brd4	NM_001286630.1	77823	1.79	-2.62	-3.01	0.964	1.11669560093368	0.159235976445722	0.176084197069819	0.252251003183385	no
Chr17	32206459	32214635	8177	Brd4	NM_001286630.1	69498	4.46	-5.69	-6.4	0.751	1.11669560093368	0.159235976445722	0.176084197069819	0.252251003183385	no
Chr18	34606746	34608455	1710	Brd8	NM_001289606.1	16408	4.44	-11	-12.2	1.06	2.67218352995252	1.41801909787913	4.20830812813294e-43	4.53252566983557e-41	yes
Chr18	34601545	34601744	200	Brd8	NM_001289606.1	23119	3	-2.59	-2.98	1.55	2.67218352995252	1.41801909787913	4.20830812813294e-43	4.53252566983557e-41	yes
Chr18	34599906	34600254	349	Brd8	NM_001289606.1	24609	2.15	-3	-3.43	0.835	2.67218352995252	1.41801909787913	4.20830812813294e-43	4.53252566983557e-41	yes
Chr13	73960247	73960596	350	Brd9	NM_001024508.3	22436	2.85	-4.04	-4.58	1.21	0.836929871817863	-0.256821	0.130826862420525	0.19511126610039	no
Chr1	146901228	146901428	201	Brinp3	NM_153539.3	405562	2.2	-5.61	-6.31	-3.29	0.301225449088179	-1.73108	0.0390317913340075	0.0680377066518598	yes
Chr11	86152615	86157742	5128	Brip1	XM_006533239.2	43525	2.42	-11.4	-12.7	2.15	0.601471060400325	-0.733433	3.60288537033291e-08	1.70017059098647e-07	yes
Chr15	10476253	10476905	653	Brix1	NM_026396.3	9032	3.31	-7.47	-8.34	1.31	2.21113134294629	1.14478472492316	4.47308593644688e-15	4.48893545354453e-14	yes
Chr19	5048537	5049917	1381	Brms1	XM_006531623.3	7305	6.6	-6.21	-6.96	1.12	0.721147490278248	-0.471634	0.00650827351421178	0.013604312713905	no
Chr12	55868260	55868801	542	Brms1l	XR_381530.3	32034	2.29	-1.65	-1.93	0.91	0.499470417083287	-1.00153	5.37676519910796e-11	3.48885222550518e-10	yes
Chr12	55869441	55869638	198	Brms1l	XR_381530.3	33215	1.31	-3.65	-4.15	1.88	0.499470417083287	-1.00153	5.37676519910796e-11	3.48885222550518e-10	yes
Chr1	183276392	183276640	249	Brox	NM_027861.2	20368	2.74	-6.22	-6.97	2.07	0.956434977315423	-0.0642612	0.662378037253807	0.732548246565892	no
Chr1	183277734	183277883	150	Brox	NM_027861.2	19125	1.97	-2.17	-2.52	1.08	0.956434977315423	-0.0642612	0.662378037253807	0.732548246565892	no
Chr1	183277983	183280929	2947	Brox	NM_027861.2	16079	8.6	-8.02	-8.94	1.53	0.956434977315423	-0.0642612	0.662378037253807	0.732548246565892	no
Chr16	96007857	96008761	905	Brwd1	XM_006523115.3	45159	1.8	-2.97	-3.4	0.818	0.721260746175429	-0.471407	0.000504162004076291	0.00130467913542179	no
ChrX	108752835	108754304	1470	Brwd3	XM_006528114.3	80058	1.57	-1.09	-1.3	-0.691	0.614959047532058	-0.701438	0.000121641949485875	0.000348322781396175	yes
ChrX	108743411	108749322	5912	Brwd3	XM_006528114.3	85040	6.43	-2.4	-2.77	-0.772	0.614959047532058	-0.701438	0.000121641949485875	0.000348322781396175	yes
Chr19	8839720	8840595	876	Bscl2	NM_001290823.1	0	1.91	-3.98	-4.52	1.65	6.73022689439485	2.75065514285943	5.96274366906439e-66	2.53317226874085e-63	yes
Chr19	8841178	8841326	149	Bscl2	NM_001136064.3	3711	1.78	-4.02	-4.55	1.35	6.73022689439485	2.75065514285943	5.96274366906439e-66	2.53317226874085e-63	yes
Chr9	108102668	108104831	2164	Bsn	NM_007567.2	85552	3.5	-5.3	-5.96	1.1	0.874208506448192	-0.193951	0.342234734357519	0.440102415476658	no
Chr9	108099065	108102219	3155	Bsn	NM_007567.2	88164	10.1	-7.02	-7.85	-0.836	0.874208506448192	-0.193951	0.342234734357519	0.440102415476658	no
Chr9	108114672	108115071	400	Bsn	NM_007567.2	75312	2.57	-1.44	-1.69	0.909	0.874208506448192	-0.193951	0.342234734357519	0.440102415476658	no
Chr19	36986534	36988033	1500	Btaf1	NM_001080706.1	60455	3.4	-13.3	-14.7	2.02	1.16845920938221	0.224607370877965	0.0983900971830445	0.152893532444369	no
Chr19	37009609	37011759	2151	Btaf1	NM_001080706.1	83530	5.11	-434	-434	1.95	1.16845920938221	0.224607370877965	0.0983900971830445	0.152893532444369	no
Chr19	37002534	37003632	1099	Btaf1	NM_001080706.1	76455	1.1	-7.51	-8.38	2.23	1.16845920938221	0.224607370877965	0.0983900971830445	0.152893532444369	no
Chr7	81793568	81797038	3471	Btbd1	NM_146193.2	32393	1.73	-6.31	-7.07	1.26	0.500219418795823	-0.999367	2.32290489171711e-12	1.76573098478735e-11	yes
Chr7	113316229	113325803	9575	Btbd10	XM_006508159.3	24511	5.99	-9.33	-10.4	1.01	1.59895910254949	0.677133038690912	1.08327167562277e-07	4.83441990282308e-07	yes
Chr7	113332761	113335337	2577	Btbd10	XM_006508159.3	14977	1.25	-8.08	-9	3.23	1.59895910254949	0.677133038690912	1.08327167562277e-07	4.83441990282308e-07	yes
Chr10	80642816	80643563	748	Btbd2	NM_145361.2	13508	4.39	-3.74	-4.25	0.895	0.965980913368316	-0.0499334	0.789070143094298	0.837534788568547	no
Chr12	102812810	102841071	28262	Btbd7	XM_006515855.3	37785	8.37	-9.73	-10.8	0.901	1.54105168496034	0.623915248864725	1.76087585653515e-06	6.65616296338325e-06	yes
Chr12	102781146	102781395	250	Btbd7	XM_011244108.2	21012	1.83	-2.28	-2.64	1.08	1.54105168496034	0.623915248864725	1.76087585653515e-06	6.65616296338325e-06	yes
Chr12	102784086	102784385	300	Btbd7	XM_011244108.2	18022	2.22	-11.4	-12.6	3.01	1.54105168496034	0.623915248864725	1.76087585653515e-06	6.65616296338325e-06	yes
Chr17	30524808	30527581	2774	Btbd9	NM_027060.1	48706	4.7	-2.7	-3.1	1.8	0.982705695390081	-0.0251687	0.898908115084363	0.925221350057732	no
Chr17	30217771	30218720	950	Btbd9	NM_027060.1	357567	5.75	-3.6	-4.09	-0.72	0.982705695390081	-0.0251687	0.898908115084363	0.925221350057732	no
Chr17	30220218	30220568	351	Btbd9	NM_027060.1	355719	3.69	-1.2	-1.42	-0.863	0.982705695390081	-0.0251687	0.898908115084363	0.925221350057732	no
Chr17	30219320	30219969	650	Btbd9	NM_027060.1	356318	5.55	-8.56	-9.52	-1.6	0.982705695390081	-0.0251687	0.898908115084363	0.925221350057732	no
Chr10	96617100	96617299	200	Btg1	NM_007569.2	99	1.78	-4.14	-4.69	0.671	1.90535690960443	0.930061267265556	6.61147133253344e-15	6.54048140748812e-14	yes
Chr10	96619837	96620085	249	Btg1	NM_007569.2	2836	3.38	-2.71	-3.12	-1.11	1.90535690960443	0.930061267265556	6.61147133253344e-15	6.54048140748812e-14	yes
Chr1	134076505	134076853	349	Btg2	NM_007570.2	2302	2.99	-2.58	-2.97	0.78	2.7891683826138	1.47983503276316	2.78659429898122e-11	1.87415009712484e-10	yes
Chr19	45363833	45364245	413	Btrc	XM_011247127.2	0	1.33	-1.28	-1.52	-0.955	0.817773419080898	-0.290227	0.144090405693362	0.212140803299411	no
Chr2	127801244	127801394	151	Bub1	XM_006498620.3	30465	5.06	-3.7	-4.21	1.5	1.1363105876995	0.184357220486038	0.126412518370128	0.189488685284009	no
Chr9	46298536	46298734	199	Bud13	NM_146000.2	15524	1.61	-2.04	-2.37	1.09	1.95324109722373	0.965870038472567	1.02292712650039e-10	6.40386716033441e-10	yes
Chr5	145146561	145148078	1518	Bud31	NM_001008705.2	6185	2.17	-10.7	-11.9	1.32	1.48014036770173	0.565733998951909	0.000418599845291745	0.00109605650297756	no
Chr5	145147527	145151298	3772	Bud31	NM_001008705.2	7151	3.09	-5.18	-5.83	0.825	1.48014036770173	0.565733998951909	0.000418599845291745	0.00109605650297756	no
Chr5	139364096	139405918	41823	C130050O18Rik	XM_006504710.3	0	3.38	-1.74	-2.04	-0.829	1.73691578739299	0.796527808132533	0.00794349537325989	0.0162939670384438	yes
Chr11	17266977	17267127	151	C1d	NM_020558.3	9359	2.29	-6.66	-7.45	2.73	1.14900812553518	0.200389000445172	0.286983712218751	0.380676566301186	no
Chr11	70977943	70978514	572	C1qbp	NM_007573.2	4512	3.96	-4.68	-5.28	1	2.79933812994774	1.48508575948532	3.05157731102985e-17	3.76074322279537e-16	yes
Chr11	118448885	118449085	201	C1qtnf1	NM_001204129.1	20428	5.14	-1.94	-2.26	0.746	0.100286699835734	-3.3178	4.86545806258304e-33	2.52245137658119e-31	yes
Chr11	118448386	118448586	201	C1qtnf1	NM_001204129.1	19929	7.29	-5.13	-5.78	-1.3	0.100286699835734	-3.3178	4.86545806258304e-33	2.52245137658119e-31	yes
Chr11	118451532	118451682	151	C1qtnf1	NM_001204129.1	23075	8	-3.26	-3.72	0.614	0.100286699835734	-3.3178	4.86545806258304e-33	2.52245137658119e-31	yes
Chr11	118448201	118448650	450	C1qtnf1	NM_001204129.1	19744	10.5	-7.82	-8.72	-1.56	0.100286699835734	-3.3178	4.86545806258304e-33	2.52245137658119e-31	yes
Chr6	124509065	124509410	346	C1rl	NM_181344.5	15952	9.27	-3.54	-4.03	-1.13	0.330813397547416	-1.59591	5.36477498356522e-08	2.47433258741395e-07	yes
Chr9	44310732	44310882	151	C2cd2l	NM_027909.2	9400	1.24	-2.66	-3.06	1.17	0.5737043746886	-0.801621	0.000153526825414758	0.000430674847375883	yes
Chr7	100390283	100391163	881	C2cd3	NM_001017985.2	18050	1.75	-2.73	-3.13	1.14	0.572596781689168	-0.804409	3.12745666232317e-09	1.66717749019068e-08	yes
Chr6	143011768	143011968	201	C2cd5	NM_001109688.2	88184	2.85	-4.03	-4.57	2.02	0.706643275501279	-0.500946	0.00406414763821819	0.0088555455162999	no
Chr18	56957352	56957844	493	C330018D20Rik	NM_029909.1	17535	7.24	-5.19	-5.85	-1.2	0.554439401985243	-0.850898	0.0167472184784662	0.031966275511917	yes
Chr16	49015068	49018414	3347	C330027C09Rik	NM_172616.2	20880	5.34	-3.11	-3.56	1.23	1.14170656887612	0.191191909874974	0.153850411482828	0.224522421353872	no
Chr4	129219876	129220273	398	C77080	NM_001285866.1	7638	2.31	-6.06	-6.8	1.05	0.982479903762597	-0.0255002	0.876288492592829	0.907376858883868	no
Chr4	129221166	129222794	1629	C77080	NM_001285866.1	5117	6.62	-6.09	-6.83	0.662	0.982479903762597	-0.0255002	0.876288492592829	0.907376858883868	no
Chr4	129220372	129221017	646	C77080	NM_001285866.1	6894	3.48	-3.34	-3.81	0.761	0.982479903762597	-0.0255002	0.876288492592829	0.907376858883868	no
Chr1	85851180	85851379	200	Cab39	XM_006529090.3	57772	1.28	-5.33	-6	1.5	1.40020592703979	0.485639018649992	5.13414787631962e-06	1.81636959566117e-05	no
Chr2	27018433	27020791	2359	Cacfd1	XM_006498159.3	8578	8.67	-11.6	-12.9	-1.28	0.558520163383747	-0.840319	3.88460573155331e-07	1.60962232615487e-06	yes
Chr2	27015558	27015707	150	Cacfd1	XM_006498160.2	5703	1.68	-1.58	-1.85	-0.773	0.558520163383747	-0.840319	3.88460573155331e-07	1.60962232615487e-06	yes
Chr6	118593875	118594174	300	Cacna1c	XM_017321365.1	92920	3.95	-2.74	-3.15	-0.701	0.238977982898409	-2.06505	1.07947184745249e-08	5.41115779578448e-08	yes
Chr11	94473394	94473543	150	Cacna1g	NM_001112813.2	655	2.5	-1.85	-2.16	-0.714	0.374792459239815	-1.41584	0.0531072957919507	0.0892454655358856	no
Chr15	98642612	98643694	1083	Cacnb3	XM_017316418.1	14182	3.6	-5.49	-6.17	0.774	0.577534945162531	-0.79202	3.06470717191764e-10	1.81672990260885e-09	yes
Chr7	3366922	3367222	301	Cacng7	XM_006540441.3	34898	4.18	-1.83	-2.14	-0.64	0.55816097146852	-0.841247	0.00194177467658986	0.00451673032756887	yes
Chr7	3367322	3367772	451	Cacng7	XM_006540441.3	35298	3.77	-3.58	-4.08	-0.949	0.55816097146852	-0.841247	0.00194177467658986	0.00451673032756887	yes
Chr10	81324974	81325322	349	Cactin	NM_027381.2	3871	1.75	-7.9	-8.81	1.18	1.90972	0.933358456980958	3.43299756335751e-09	1.82053622517301e-08	yes
Chr19	60527337	60527486	150	Cacul1	NM_001172096.1	53537	2	-3.49	-3.98	2.6	2.45450345279515	1.29543119617104	7.99236499008018e-29	2.88972175315098e-27	yes
Chr19	60524845	60524995	151	Cacul1	NM_001172096.1	56028	2.44	-1.39	-1.63	1.25	2.45450345279515	1.29543119617104	7.99236499008018e-29	2.88972175315098e-27	yes
Chr1	160203399	160205037	1639	Cacybp	NM_009786.2	7855	2.03	-7.7	-8.58	1.19	1.20171679064242	0.265096935252388	0.0731478831020354	0.118433593495927	no
Chr6	34773327	34773626	300	Cald1	XM_006505348.3	174828	3.04	-3.83	-4.36	0.713	0.409919253654066	-1.28659	3.3091697221929e-19	4.96180801286453e-18	yes
Chr12	100206219	100207282	1064	Calm1	NM_009790.5	6784	3.65	-11.1	-12.3	0.895	1.21146237972672	0.276749604604033	0.0492217245871645	0.0834864207426077	no
Chr17	87433547	87433741	195	Calm2	NM_007589.5	13194	1.63	-434	-434	2.92	1.04665778655896	0.0657898182603605	0.533153942771633	0.620490869380854	no
Chr11	5970787	5970936	150	Camk2b	NM_001174053.1	94812	2.5	-2.73	-3.14	-1.32	0.560934018901325	-0.834097	0.00341647569856246	0.00755517341437452	yes
Chr3	126842880	126843279	400	Camk2d	XM_006500817.3	246521	4.67	-1.71	-1.99	0.711	0.824092633223896	-0.279122	0.0202157820008062	0.03788508392603	no
Chr2	25935852	25936002	151	Camsap1	NM_001276359.1	47280	1.53	-3.94	-4.47	1.03	1.71110181200626	0.774925603957422	1.05996654950932e-11	7.49127930138425e-11	yes
Chr1	136268823	136269073	251	Camsap2	NM_001081360.1	77031	3.03	-3.18	-3.63	1.73	1.71718144678214	0.780042490442051	1.70982909288902e-11	1.18059260255732e-10	yes
Chr1	136268323	136268623	301	Camsap2	NM_001081360.1	77481	4.3	-1.12	-1.33	0.828	1.71718144678214	0.780042490442051	1.70982909288902e-11	1.18059260255732e-10	yes
Chr8	3603918	3604661	744	Camsap3	XM_006508874.1	16619	5	-3.83	-4.35	-1.1	1.32787481734395	0.409119145999834	0.0661152442177185	0.108214121808319	no
Chr11	70669513	70670671	1159	Camta2	NM_001190376.1	17434	3.74	-2.77	-3.18	0.787	0.793179038149412	-0.334282	0.0818691263091676	0.13055014260999	no
Chr10	119202294	119202443	150	Cand1	NM_027994.1	37612	2.11	-1.1	-1.3	2.71	1.1024761071287	0.140747390022742	0.233138952045045	0.319959362219752	no
Chr10	119202642	119203190	549	Cand1	NM_027994.1	36865	1.88	-434	-434	1.38	1.1024761071287	0.140747390022742	0.233138952045045	0.319959362219752	no
Chr6	115801891	115803968	2078	Cand2	NM_025958.2	27334	4.78	-3.1	-3.54	0.964	0.675819273209564	-0.565291	0.000781078493699932	0.00195288776894667	no
Chr6	115789671	115791076	1406	Cand2	XM_006506488.1	0	1.57	-4.11	-4.65	1.24	0.675819273209564	-0.565291	0.000781078493699932	0.00195288776894667	no
Chr11	118407382	118410157	2776	Cant1	NM_001267591.1	5643	8.5	-3.64	-4.14	0.786	0.533858404480505	-0.905471	2.22877997680174e-13	1.89477270512539e-12	yes
Chr11	118406339	118407134	796	Cant1	NM_001267591.1	8666	2.26	-12.6	-14	1.36	0.533858404480505	-0.905471	2.22877997680174e-13	1.89477270512539e-12	yes
Chr11	118410918	118414700	3783	Cant1	NM_001267591.1	1100	9.75	-1.82	-2.12	0.655	0.533858404480505	-0.905471	2.22877997680174e-13	1.89477270512539e-12	yes
Chr4	122859296	122859445	150	Cap1	NM_001301067.1	26612	1.48	-5.64	-6.33	0.869	0.875271926841504	-0.192197	0.166307205135321	0.240361216720809	no
Chr17	25959113	25960164	1052	Capn15	XM_006524609.3	20123	4.06	-5.36	-6.03	1.05	0.735873877073787	-0.44247	0.00603887020895084	0.0126953238454562	no
Chr1	182467309	182470197	2889	Capn2	NM_009794.3	47286	4.01	-6.94	-7.76	0.814	1.01854403612535	0.0265083556855203	0.845863841051643	0.884241193241372	no
Chr2	103765929	103766078	150	Caprin1	NM_001111289.1	31000	1.42	-14.2	-15.7	3.33	0.806534831770083	-0.310191	0.00119565400976849	0.00289753326341297	no
Chr2	103768310	103768892	583	Caprin1	NM_001111289.1	28186	1.94	-12.5	-13.8	1.98	0.806534831770083	-0.310191	0.00119565400976849	0.00289753326341297	no
Chr2	103766426	103767216	791	Caprin1	NM_001111289.1	29862	2.74	-14.2	-15.7	1.54	0.806534831770083	-0.310191	0.00119565400976849	0.00289753326341297	no
Chr2	103779418	103783001	3584	Caprin1	NM_001111289.1	14077	1.43	-4.58	-5.17	0.772	0.806534831770083	-0.310191	0.00119565400976849	0.00289753326341297	no
Chr6	148869402	148869551	150	Caprin2	XM_017321564.1	21038	1.5	-2.66	-3.06	-1.76	0.437633125839389	-1.19221	0.00414051210090122	0.00900780696252368	yes
Chr3	104824726	104825456	731	Capza1	NM_009797.2	39049	2.06	-434	-434	2.59	1.75261957366595	0.809512876447028	3.36266036269802e-11	2.23311018615299e-10	yes
Chr3	14657013	14661953	4941	Car13	NM_024495.5	15286	4.5	-5.76	-6.47	0.834	1.59689102767247	0.675265866161444	0.000701760589269788	0.00177136927748674	yes
Chr11	119343956	119345375	1420	Card14	XM_006532369.2	36860	3.67	-4.53	-5.12	-0.648	0.794189831757455	-0.332444	0.826265628995506	0.867026177005644	no
Chr11	119344085	119344483	399	Card14	XM_006532369.2	36989	7.75	-4.08	-4.62	-0.663	0.794189831757455	-0.332444	0.826265628995506	0.867026177005644	no
Chr15	5098464	5100257	1794	Card6	XM_011245331.2	11013	7.25	-8.66	-9.64	-0.873	1.05580405506098	0.078342112137598	0.744084024763695	0.80062059059631	no
Chr15	5100905	5105359	4455	Card6	XM_011245331.2	5911	5.13	-6.05	-6.79	-1.37	1.05580405506098	0.078342112137598	0.744084024763695	0.80062059059631	no
Chr1	60147847	60150672	2826	Carf	XM_006495975.2	49626	7.36	-3.74	-4.26	-0.719	0.257385936476115	-1.95799	1.26253595413521e-06	4.87976368019811e-06	yes
Chr8	11512993	11513189	197	Carkd	NM_001190357.1	15487	1.59	-6.1	-6.84	1.77	0.988314530807569	-0.0169578	0.939630556444688	0.957281490158877	no
Chr9	21588080	21588576	497	Carm1	NM_021531.6	41186	4.41	-5.11	-5.76	0.895	0.867753168815741	-0.204643	0.117411105044753	0.17793032015275	no
Chr9	21588731	21590460	1730	Carm1	NM_021531.6	41837	4.44	-11.2	-12.4	1.14	0.867753168815741	-0.204643	0.117411105044753	0.17793032015275	no
Chr9	21588675	21589318	644	Carm1	NM_021531.6	41781	2.71	-6.52	-7.3	0.857	0.867753168815741	-0.204643	0.117411105044753	0.17793032015275	no
Chr19	18671283	18690259	18977	Carnmt1	XM_006527293.3	549	3.59	-6.35	-7.11	1.05	0.915658698958172	-0.127118	0.463950003294034	0.558888732701556	no
Chr19	4165568	4166365	798	Carns1	XM_006531619.2	6225	6.06	-12.1	-13.4	-1.06	0.494700242500103	-1.01537	0.00669170995881472	0.0139488908423214	yes
Chr19	4164971	4165120	150	Carns1	XM_006531619.2	7470	1.67	-4.36	-4.93	-3.71	0.494700242500103	-1.01537	0.00669170995881472	0.0139488908423214	yes
Chr11	98821480	98821805	326	Casc3	NM_138660.2	11672	1.59	-1.57	-1.84	0.765	0.885310941583573	-0.175744	0.201776891821214	0.283065105807525	no
Chr11	98822504	98828864	6361	Casc3	NM_138660.2	12696	5.65	-5.35	-6.02	0.806	0.885310941583573	-0.175744	0.201776891821214	0.283065105807525	no
Chr11	115799236	115801296	2061	Caskin2	XM_006532181.3	6801	7.62	-12.6	-13.9	0.853	0.881456941271673	-0.182038	0.264217806575591	0.355123221176473	no
Chr11	115801446	115801944	499	Caskin2	XM_006532181.3	6153	5.73	-2.97	-3.4	0.714	0.881456941271673	-0.182038	0.264217806575591	0.355123221176473	no
Chr6	42280165	42280965	801	Casp2	XR_377417.2	15259	3.77	-434	-434	2.61	1.48705185714804	0.572454958584568	0.000181461248597406	0.000503130590291646	no
Chr8	46617491	46634257	16767	Casp3	XM_017312543.1	0	1.79	-4.18	-4.74	1.77	0.863855659459316	-0.211138	0.0984175932947282	0.152920722528657	no
Chr8	46635407	46638201	2795	Casp3	NM_001284409.1	18116	1.89	-434	-434	2.35	0.863855659459316	-0.211138	0.0984175932947282	0.152920722528657	no
Chr8	46638850	46639448	599	Casp3	NM_001284409.1	21559	4.33	-8.2	-9.13	1.39	0.863855659459316	-0.211138	0.0984175932947282	0.152920722528657	no
Chr9	5321412	5323671	2260	Casp4	XM_006509837.2	12587	2.47	-9.17	-10.2	2.27	1.06364073136304	0.0890109303434789	0.703950728744486	0.766279177609835	no
Chr9	5324742	5327204	2463	Casp4	XM_006509837.2	15917	1.8	-9.31	-10.3	2.18	1.06364073136304	0.0890109303434789	0.703950728744486	0.766279177609835	no
Chr9	5327301	5336644	9344	Casp4	XM_006509837.2	18476	2.43	-1.79	-2.09	0.958	1.06364073136304	0.0890109303434789	0.703950728744486	0.766279177609835	no
Chr3	129905472	129906015	544	Casp6	NM_009811.4	4057	2.16	-1.49	-1.75	-0.768	0.515603798248698	-0.955665	0.000110030923307552	0.000317272424786144	yes
Chr1	58829143	58846656	17514	Casp8	XM_006495634.3	33915	3.84	-9.7	-10.8	1.34	0.875057889193837	-0.19255	0.180165040690847	0.257277696762447	no
Chr2	172432322	172432619	298	Cass4	NM_001080820.2	38528	7.17	-2.1	-2.44	1.13	0.244933016881203	-2.02954	0.000272860347871823	0.000736910852966918	yes
Chr2	103454394	103454738	345	Cat	NM_009804.2	30415	3.02	-3.28	-3.74	1.32	0.845304011429245	-0.242458	0.150521909438003	0.22043251463174	no
Chr6	17307742	17339896	32155	Cav1	NM_007616.4	1407	4.84	-6.71	-7.51	0.721	1.07629133342037	0.106068643313679	0.580744063618728	0.661347707295966	no
Chr6	17282419	17282569	151	Cav2	NM_001277756.1	1234	4.37	-4.85	-5.47	2.08	0.625506334038146	-0.676904	3.32818431281939e-06	1.212800831076e-05	yes
Chr6	17287181	17287331	151	Cav2	NM_016900.4	5996	2.84	-5.44	-6.12	2.35	0.625506334038146	-0.676904	3.32818431281939e-06	1.212800831076e-05	yes
Chr10	80129943	80130685	743	Cbarp	NM_001195268.1	6702	4.93	-2.56	-2.95	0.686	1.70256733560084	0.767711857160323	0.000345622955719295	0.000918019709060592	yes
Chr10	80130484	80133179	2696	Cbarp	NM_001195268.1	4208	7.24	-434	-434	-1.84	1.70256733560084	0.767711857160323	0.000345622955719295	0.000918019709060592	yes
Chr2	154517716	154528854	11139	Cbfa2t2	XM_006498641.1	81253	1.89	-7.64	-8.52	0.997	1.35217067067315	0.435277259751644	0.000141560564847183	0.000399746543348008	no
Chr2	154538214	154539009	796	Cbfa2t2	XM_006498641.1	101751	3.78	-10.3	-11.4	1.22	1.35217067067315	0.435277259751644	0.000141560564847183	0.000399746543348008	no
Chr8	105202541	105216212	13672	Cbfb	NM_001161456.1	31867	3.67	-5.96	-6.69	1.22	1.41303174347637	0.498793875892331	2.52135714689314e-06	9.34600974420353e-06	no
Chr9	44151173	44152872	1700	Cbl	XM_017313115.1	80708	9.97	-2.87	-3.29	0.662	0.704055686805846	-0.506239	0.00112021036721136	0.00272463380345588	no
Chr9	44146187	44146586	400	Cbl	XM_017313115.1	86994	4.67	-2.89	-3.32	-1.04	0.704055686805846	-0.506239	0.00112021036721136	0.00272463380345588	no
Chr9	44154295	44159016	4722	Cbl	XM_017313115.1	74564	1.62	-12	-13.3	1.61	0.704055686805846	-0.506239	0.00112021036721136	0.00272463380345588	no
Chr16	52189096	52205054	15959	Cblb	XM_006521947.1	157866	8.16	-4.8	-5.42	-0.683	0.341766745011457	-1.54892	2.23659281026932e-11	1.52299423153424e-10	yes
Chr16	93609809	93610251	443	Cbr1	NM_007620.2	1972	5.53	-3.31	-3.78	0.831	1.00045011731492	0.000649235912849056	0.996500280866335	0.997436657856008	no
Chr16	93683316	93690894	7579	Cbr3	NM_173047.3	97	4.06	-13.6	-15	1.26	0.986888666532254	-0.0190408	0.896613275569788	0.923234594799996	no
Chr11	96807859	96808057	199	Cbx1	XM_006532100.2	19180	1.51	-4.63	-5.23	1.37	0.887990724595239	-0.171383	0.169533129198564	0.244330915752246	no
Chr11	96802836	96806799	3964	Cbx1	XM_006532099.2	14157	1.85	-13.8	-15.3	1.68	0.887990724595239	-0.171383	0.169533129198564	0.244330915752246	no
Chr6	51482618	51483062	445	Cbx3	NM_007624.3	12002	3.28	-11	-12.1	2.56	1.82260496580755	0.8660019033255	1.35995365588674e-11	9.51609418727833e-11	yes
Chr15	79824098	79824248	151	Cbx6	NM_028763.3	10085	3.38	-3.27	-3.73	0.856	0.686875401184559	-0.54188	1.87884063471638e-07	8.12181703429969e-07	no
Chr15	79667017	79667166	150	Cby1	XM_006521484.3	7861	2.41	-7.05	-7.88	2.02	0.419190114079267	-1.25432	5.58459283880775e-07	2.26613857460137e-06	yes
Chr8	84132877	84133481	605	Cc2d1a	NM_145970.1	14272	6.77	-2.46	-2.84	0.986	0.619716081427301	-0.690321	1.02879847769069e-06	4.02415445468068e-06	yes
Chr4	108633281	108634046	766	Cc2d1b	XM_006503152.3	13514	4.15	-4.01	-4.55	0.748	0.586379739386687	-0.770093	1.09826999281877e-09	6.15723653598619e-09	yes
Chr4	108623458	108624455	998	Cc2d1b	XM_006503154.2	0	1.83	-2.56	-2.95	-0.837	0.586379739386687	-0.770093	1.09826999281877e-09	6.15723653598619e-09	yes
Chr5	43672389	43684101	11713	Cc2d2a	XM_006503933.3	10016	3.14	-9.84	-10.9	-1.41	0.642118127974497	-0.639089	0.00263141139114894	0.00595601684419593	yes
Chr5	43696615	43704041	7427	Cc2d2a	XM_006503933.3	34242	2.1	-4.78	-5.4	-0.904	0.642118127974497	-0.639089	0.00263141139114894	0.00595601684419593	yes
Chr5	43685343	43695086	9744	Cc2d2a	XM_006503933.3	22970	2.18	-3.89	-4.42	-1.09	0.642118127974497	-0.639089	0.00263141139114894	0.00595601684419593	yes
Chr5	43666142	43668554	2413	Cc2d2a	XM_006503933.3	3769	3.84	-2.55	-2.94	-1.79	0.642118127974497	-0.639089	0.00263141139114894	0.00595601684419593	yes
Chr10	62744771	62763505	18735	Ccar1	NM_026201.3	28863	8.53	-4.22	-4.78	0.654	1.16555812531938	0.221020952145069	0.149474455447811	0.219097404793829	no
Chr14	70141830	70142123	294	Ccar2	XM_006518896.3	11465	1.77	-3.7	-4.21	1.63	0.901428249125286	-0.149715	0.292748032923223	0.387040838133451	no
Chr14	70138663	70139545	883	Ccar2	XM_006518896.3	14043	2.01	-9.71	-10.8	1.71	0.901428249125286	-0.149715	0.292748032923223	0.387040838133451	no
Chr8	94902918	94903360	443	Ccdc102a	XM_011248354.2	14163	2.92	-3.28	-3.74	1.02	0.619516498374622	-0.690785	0.00014313928703734	0.000403682879577556	yes
Chr11	5531006	5534888	3883	Ccdc117	NM_134033.2	7329	4.18	-11	-12.2	0.707	1.84444933600466	0.883190161112597	7.85250513398894e-13	6.3009555886268e-12	yes
Chr11	5541921	5542069	149	Ccdc117	NM_134033.2	148	1.47	-4.99	-5.62	1	1.84444933600466	0.883190161112597	7.85250513398894e-13	6.3009555886268e-12	yes
ChrX	7733060	7733958	899	Ccdc120	NM_207202.2	7366	6.35	-3.94	-4.48	-0.996	0.74821871496318	-0.418468	0.11235947733593	0.171414049513786	no
Chr13	74363651	74363950	300	Ccdc127	NM_001168658.1	13334	3.74	-2.12	-2.45	0.69	2.3073968804948	1.20626617405824	9.92061230543802e-24	2.24114984637177e-22	yes
Chr13	74362895	74363343	449	Ccdc127	NM_001168658.1	12578	3.7	-4.53	-5.13	1.03	2.3073968804948	1.20626617405824	9.92061230543802e-24	2.24114984637177e-22	yes
Chr13	74363201	74363351	151	Ccdc127	NM_001168658.1	12884	1.83	-1.51	-1.78	0.878	2.3073968804948	1.20626617405824	9.92061230543802e-24	2.24114984637177e-22	yes
Chr13	74361600	74362198	599	Ccdc127	NM_001168658.1	11283	4.42	-10.8	-11.9	2.02	2.3073968804948	1.20626617405824	9.92061230543802e-24	2.24114984637177e-22	yes
Chr8	84258505	84258800	296	Ccdc130	NM_001294281.1	11602	2.6	-1.24	-1.47	1.01	0.758365604919316	-0.399035	0.0461894615175531	0.078859301680002	no
Chr6	29426795	29426945	151	Ccdc136	XM_006505047.3	30222	2	-3.19	-3.65	-2.81	0.248064930827037	-2.01121	5.7370462122706e-32	2.69976568524513e-30	yes
Chr11	120463064	120463313	250	Ccdc137	NM_152807.3	4935	2.16	-8.31	-9.25	1.94	3.67807606961595	1.87895131773865	2.37681654663366e-31	1.06914800777104e-29	yes
Chr11	120464109	120464308	200	Ccdc137	NM_152807.3	5980	2.06	-1.52	-1.78	0.704	3.67807606961595	1.87895131773865	2.37681654663366e-31	1.06914800777104e-29	yes
Chr6	83101715	83103027	1313	Ccdc142	NM_001081266.1	199	9.67	-3.14	-3.59	-0.612	0.971925073450994	-0.041083	0.869083418092909	0.901931315485713	no
Chr6	83107572	83108476	905	Ccdc142	NM_001081266.1	6056	2.19	-5.02	-5.65	1	0.971925073450994	-0.041083	0.869083418092909	0.901931315485713	no
Chr11	4143065	4143214	150	Ccdc157	XM_017314433.1	9688	2.07	-1.14	-1.36	-0.747	0.882635695673945	-0.18011	0.351345811463116	0.449062580688359	no
Chr11	4148466	4150009	1544	Ccdc157	XM_017314433.1	2893	11	-3.55	-4.04	-1.24	0.882635695673945	-0.18011	0.351345811463116	0.449062580688359	no
Chr17	29702188	29702637	450	Ccdc167	NM_001163741.2	14380	6	-1.32	-1.56	0.718	1.64057577293815	0.71420222885637	0.00206708718083269	0.00478058843847803	yes
Chr17	29696807	29697056	250	Ccdc167	NM_001163741.2	19961	1.8	-2.04	-2.37	-0.978	1.64057577293815	0.71420222885637	0.00206708718083269	0.00478058843847803	yes
Chr17	29696776	29697076	301	Ccdc167	NM_001163741.2	19941	2.19	-1.76	-2.06	-0.966	1.64057577293815	0.71420222885637	0.00206708718083269	0.00478058843847803	yes
Chr17	29702191	29702640	450	Ccdc167	NM_001163741.2	14377	5.75	-1.11	-1.32	0.671	1.64057577293815	0.71420222885637	0.00206708718083269	0.00478058843847803	yes
Chr5	108202101	108206712	4612	Ccdc18	XM_006535254.3	69301	2.9	-3.58	-4.07	-1.86	0.516179921712355	-0.954054	0.000918085601742367	0.00226580622769853	yes
Chr5	108228756	108229005	250	Ccdc18	XM_006535251.3	95953	5.37	-1.6	-1.87	-0.695	0.516179921712355	-0.954054	0.000918085601742367	0.00226580622769853	yes
Chr19	56789831	56795140	5310	Ccdc186	XM_006526852.1	14181	5.4	-434	-434	1.48	1.07726139156753	0.107368354397327	0.395532175615881	0.49414058927212	no
Chr14	65866010	65866456	447	Ccdc25	NM_145944.4	28708	2.71	-8.3	-9.24	1.92	1.12064730373499	0.164332296684413	0.389018333194529	0.487635963271628	no
Chr2	110041323	110044553	3231	Ccdc34	XR_001783172.1	23824	5.21	-4.53	-5.12	1.03	1.58583927469587	0.665246560859514	0.000177580242708465	0.000492816590815328	yes
Chr11	106200840	106202435	1596	Ccdc47	NM_026009.2	13932	1.92	-8.27	-9.21	0.659	1.1130178164881	0.154476686618155	0.24140318841259	0.32932123482135	no
Chr16	27417363	27438357	20995	Ccdc50	XM_011246002.2	28601	3.77	-10.1	-11.2	1.06	0.458273762649577	-1.12572	6.61496480304562e-11	4.24189818439328e-10	yes
Chr16	27451668	27451918	251	Ccdc50	XM_011246002.2	62906	3.22	-1.77	-2.07	0.795	0.458273762649577	-1.12572	6.61496480304562e-11	4.24189818439328e-10	yes
Chr9	109091516	109092415	900	Ccdc51	NM_025689.4	9020	7.57	-4.2	-4.76	-0.948	0.945236782724129	-0.0812523	0.74837735138212	0.804447793930148	no
Chr9	109089415	109090907	1493	Ccdc51	NM_025689.4	6919	2.73	-1.52	-1.78	0.869	0.945236782724129	-0.0812523	0.74837735138212	0.804447793930148	no
Chr11	120897902	120903580	5679	Ccdc57	XM_006534234.3	15979	3.7	-2.43	-2.8	-0.749	1.21519384312775	0.281186465446737	0.132189647278343	0.19687491143003	no
Chr11	120921675	120921924	250	Ccdc57	XM_017314767.1	4870	2.6	-1.46	-1.72	0.626	1.21519384312775	0.281186465446737	0.132189647278343	0.19687491143003	no
Chr16	36082769	36089951	7183	Ccdc58	NM_001159421.1	11109	1.87	-4.61	-5.2	1.02	1.12284159431141	0.167154412849193	0.523089830466107	0.612377107092729	no
Chr10	70189615	70190362	748	Ccdc6	NM_001111121.1	92494	3	-434	-434	1.6	0.909377281127784	-0.137049	0.219931912343779	0.304705015616066	no
Chr10	70192204	70192453	250	Ccdc6	NM_001111121.1	95083	1.44	-8.02	-8.94	1.7	0.909377281127784	-0.137049	0.219931912343779	0.304705015616066	no
Chr10	70191806	70192104	299	Ccdc6	NM_001111121.1	94685	3.48	-3.12	-3.56	0.894	0.909377281127784	-0.137049	0.219931912343779	0.304705015616066	no
Chr10	70190511	70191308	798	Ccdc6	NM_001111121.1	93390	2.5	-6.24	-6.99	0.949	0.909377281127784	-0.137049	0.219931912343779	0.304705015616066	no
Chr6	120325169	120329168	4000	Ccdc77	XM_011241440.1	19309	2.32	-6.11	-6.85	1.42	0.850349472448143	-0.233872	0.333772778402552	0.43128767090982	no
Chr6	120324521	120324771	251	Ccdc77	XM_011241440.1	23706	1.86	-1.32	-1.55	1.36	0.850349472448143	-0.233872	0.333772778402552	0.43128767090982	no
Chr7	16995812	16995959	148	Ccdc8	NM_001101535.1	1224	2	-1.57	-1.84	1.12	11.6939525854509	3.5476907417468	0.00196696995420747	0.00457185995131444	yes
Chr9	13272460	13281553	9094	Ccdc82	XM_017313513.1	25543	2.35	-1.28	-1.52	1.23	0.441931330124813	-1.17811	4.47300166139225e-06	1.59724696262744e-05	yes
Chr9	13247017	13249454	2438	Ccdc82	XM_017313513.1	100	3.55	-3.1	-3.54	-1.28	0.441931330124813	-1.17811	4.47300166139225e-06	1.59724696262744e-05	yes
Chr19	10948971	10949217	247	Ccdc86	NM_023731.3	49	2.46	-2.05	-2.37	0.624	5.36159451182762	2.42266211490123	1.37833637450567e-46	1.93397032217336e-44	yes
Chr11	29507195	29508015	821	Ccdc88a	NM_176841.4	133023	9.29	-2.5	-2.88	-0.62	0.683862898469599	-0.548221	0.00308709328749841	0.00689255543635045	no
Chr11	29448058	29453276	5219	Ccdc88a	XM_006514450.3	74417	2.01	-4.68	-5.28	1.54	0.683862898469599	-0.548221	0.00308709328749841	0.00689255543635045	no
Chr7	25712760	25714930	2171	Ccdc97	XM_011250624.1	4005	2.57	-14.5	-16	1.96	1.1797616967026	0.238495475090931	0.0753773458441659	0.12152868725919	no
Chr17	35517271	35518154	884	Cchcr1	XM_011246449.1	0	2.37	-9.46	-10.5	-1.23	0.735730654446932	-0.44275	0.0012108371076161	0.00293200486445229	no
Chr17	35530716	35530965	250	Cchcr1	XM_011246448.2	13677	3.65	-3.14	-3.59	1.01	0.735730654446932	-0.44275	0.0012108371076161	0.00293200486445229	no
Chr11	82036978	82037310	333	Ccl2	NM_011333.3	1401	4.71	-3.63	-4.13	1.09	1.42469650822569	0.510654626147641	0.00991461285583422	0.0199020985716142	no
Chr11	82046605	82047290	686	Ccl7	NM_013654.3	893	1.5	-12.8	-14.2	1.23	1.40835646115081	0.494012532588659	0.00469548066750215	0.0101087670789383	no
Chr11	83576398	83578488	2091	Ccl9	NM_011338.2	148	2.83	-2.11	-2.45	-0.781	0.332617664247588	-1.58806	0.0181600245495879	0.0344034950404307	yes
Chr11	6570124	6585083	14960	Ccm2	NM_001190343.1	23237	1.73	-3.78	-4.3	-0.841	1.09999839492666	0.137501418628991	0.300907777602338	0.395878154894637	no
Chr3	36566101	36567080	980	Ccna2	NM_009828.2	4916	1.4	-434	-434	2.88	1.61454764454573	0.691130014835848	6.93335239044046e-08	3.16533407341482e-07	yes
Chr3	36568692	36569008	317	Ccna2	NM_009828.2	2988	1.3	-13.4	-14.8	2.63	1.61454764454573	0.691130014835848	6.93335239044046e-08	3.16533407341482e-07	yes
Chr13	100779576	100780108	533	Ccnb1	NM_172301.3	6378	4.42	-4.55	-5.14	1.15	1.77199418948736	0.825373873186655	1.57898568000116e-15	1.6450277241102e-14	yes
Chr9	70407788	70409287	1500	Ccnb2	NM_007630.2	12267	2.2	-1.76	-2.06	1.42	0.484278792378488	-1.04609	7.09368044211089e-06	2.45620893551379e-05	yes
Chr4	21758274	21758423	150	Ccnc	NM_001290420.1	30573	4.9	-3.91	-4.44	-1.17	0.865638286420987	-0.208164	0.376950936989055	0.475235976449642	no
Chr7	144930924	144931123	200	Ccnd1	NM_007631.2	8802	1.64	-7.55	-8.42	1.05	2.06333776170141	1.04498000505658	7.2220277941464e-09	3.68916810566717e-08	yes
Chr7	144930030	144930179	150	Ccnd1	NM_007631.2	9746	1.43	-3.86	-4.38	0.94	2.06333776170141	1.04498000505658	7.2220277941464e-09	3.68916810566717e-08	yes
Chr7	144930002	144930201	200	Ccnd1	NM_007631.2	9724	1.38	-4.26	-4.82	0.91	2.06333776170141	1.04498000505658	7.2220277941464e-09	3.68916810566717e-08	yes
Chr7	144930947	144931096	150	Ccnd1	NM_007631.2	8829	1.74	-5.87	-6.59	1.07	2.06333776170141	1.04498000505658	7.2220277941464e-09	3.68916810566717e-08	yes
Chr6	127130229	127130378	150	Ccnd2	XM_006505459.2	20684	2.1	-4.79	-5.4	1.71	0.402078457373029	-1.31445	4.43247745017566e-32	2.10528913425424e-30	yes
Chr6	127129533	127130129	597	Ccnd2	XM_006505459.2	20933	4	-7.72	-8.61	1.06	0.402078457373029	-1.31445	4.43247745017566e-32	2.10528913425424e-30	yes
Chr7	38098082	38098571	490	Ccne1	NM_007633.2	8919	3.08	-3.7	-4.21	0.938	0.746685189666299	-0.421428	0.0182697283783848	0.0345899016859392	no
Chr4	11201329	11203485	2157	Ccne2	XM_006537574.3	11031	5.31	-434	-434	2.57	0.977260182701469	-0.0331854	0.873268274006026	0.904984752855954	no
Chr4	11192712	11197206	4495	Ccne2	XM_006537574.3	2414	1.91	-9.65	-10.7	1.36	0.977260182701469	-0.0331854	0.873268274006026	0.904984752855954	no
Chr4	11203081	11203478	398	Ccne2	XM_006537574.3	12783	5.13	-9.85	-10.9	1.88	0.977260182701469	-0.0331854	0.873268274006026	0.904984752855954	no
Chr17	24223329	24225027	1699	Ccnf	XM_006523554.1	26315	3.31	-434	-434	1.16	1.76909174115984	0.823008864921801	4.01351420471762e-11	2.64466549965322e-10	yes
Chr11	40752339	40753987	1649	Ccng1	NM_009831.2	1299	1.72	-434	-434	2.27	1.10311489027766	0.141583056570229	0.459235551772196	0.554238416539855	no
Chr11	40750235	40751278	1044	Ccng1	NM_009831.2	4008	2.92	-434	-434	1.72	1.10311489027766	0.141583056570229	0.459235551772196	0.554238416539855	no
Chr19	40847234	40847531	298	Ccnj	NM_172839.4	15955	2	-2.3	-2.66	0.884	1.39761959203262	0.482971737415809	0.0243914098585614	0.0448044946405042	no
Chr19	40837092	40844822	7731	Ccnj	NM_172839.4	5813	1.98	-8.79	-9.78	2.72	1.39761959203262	0.482971737415809	0.0243914098585614	0.0448044946405042	no
Chr12	108195201	108202161	6961	Ccnk	XM_006515443.3	15736	2.64	-3.69	-4.2	0.758	1.93103640634747	0.94937536406165	1.80934632006802e-13	1.55461475388317e-12	yes
Chr12	108202560	108202910	351	Ccnk	XM_006515443.3	23095	1.65	-8.76	-9.75	1.07	1.93103640634747	0.94937536406165	1.80934632006802e-13	1.55461475388317e-12	yes
Chr12	108202261	108202461	201	Ccnk	XM_006515443.3	22796	3.15	-1.15	-1.37	-0.683	1.93103640634747	0.94937536406165	1.80934632006802e-13	1.55461475388317e-12	yes
Chr4	155822048	155824093	2046	Ccnl2	XR_001784165.1	10073	4.99	-6.23	-6.98	0.791	2.06766832846651	1.04800478369331	8.9425930124566e-20	1.38850779220824e-18	yes
Chr4	155812125	155812375	251	Ccnl2	XM_011250305.2	150	3.74	-2.27	-2.63	-1.16	2.06766832846651	1.04800478369331	8.9425930124566e-20	1.38850779220824e-18	yes
Chr15	98542866	98543014	149	Ccnt1	XR_383977.3	24758	7.37	-2.9	-3.33	0.643	2.73549625756428	1.45180258196902	6.0344302933285e-35	3.61923831004573e-33	yes
Chr1	127804144	127804293	150	Ccnt2	NM_028399.1	29980	3.5	-4.05	-4.6	1.58	2.84075023184616	1.50627199058498	1.84166338210265e-29	7.0240398418648e-28	yes
Chr18	9316174	9319152	2979	Ccny	NM_026484.3	130998	4.26	-8.55	-9.51	0.801	1.40901049998391	0.494682362689617	7.29894502392745e-05	0.000217094642543653	no
Chr7	118735338	118735635	298	Ccp110	XM_017321910.1	22823	4.34	-1.59	-1.87	0.703	1.24928609072982	0.32110389681291	0.0166156457481375	0.0317490862158939	no
Chr7	118736429	118736726	298	Ccp110	XM_017321910.1	23914	3.39	-5.55	-6.24	2.02	1.24928609072982	0.32110389681291	0.0166156457481375	0.0317490862158939	no
Chr7	118725396	118726088	693	Ccp110	XM_017321910.1	12881	1.78	-5.53	-6.21	2.21	1.24928609072982	0.32110389681291	0.0166156457481375	0.0317490862158939	no
Chr9	73013713	73014060	348	Ccpg1	XM_006511467.3	28284	4.64	-4.15	-4.71	-1.19	1.16814643766811	0.224221140360949	0.108810910277527	0.166698794128469	no
Chr9	73015748	73017489	1742	Ccpg1	XM_006511467.3	30319	9.37	-1.92	-2.23	-0.607	1.16814643766811	0.224221140360949	0.108810910277527	0.166698794128469	no
Chr9	72979913	72982570	2658	Ccpg1os	XM_006511278.3	1250	2.07	-2.01	-2.33	-0.636	0.472581550044734	-1.08136	0.0320858391040481	0.0571136898576946	yes
Chr5	143988057	143988206	150	Ccz1	NM_177682.3	26647	1.85	-5.49	-6.17	1.65	1.30099790529841	0.379618639213262	0.00806398570979917	0.0165167533742692	no
Chr7	141470598	141470892	295	Cd151	NM_001111049.1	3236	3.13	-4.95	-5.58	0.844	0.621209469147578	-0.686848	7.28293372204964e-09	3.71779667373255e-08	yes
Chr19	29372485	29380525	8041	Cd274	NM_021893.3	5047	4.14	-3.2	-3.66	0.795	1.83426831280162	0.875204688679596	0.00782342434195074	0.0160757022552458	yes
Chr9	58526148	58527554	1407	Cd276	NM_133983.4	27479	5.35	-1.79	-2.09	0.811	0.486468767570981	-1.03958	3.82987500240077e-13	3.1903109088626e-12	yes
Chr17	42796078	42808797	12720	Cd2ap	XM_011246263.2	67910	7.15	-2.82	-3.24	0.896	0.325463933849324	-1.61943	8.36566974293285e-25	2.08039923655959e-23	yes
Chr7	127195062	127195830	769	Cd2bp2	NM_001285905.1	247	2.14	-5.48	-6.17	1.07	1.09363924881773	0.129136924811015	0.314031153426007	0.410179559355824	no
Chr7	127192747	127192994	248	Cd2bp2	NM_001285905.1	3083	1.25	-6.73	-7.53	2.05	1.09363924881773	0.129136924811015	0.314031153426007	0.410179559355824	no
Chr11	114923723	114928503	4781	Cd300lb	XM_006533072.1	5868	7.4	-5.72	-6.42	-0.628	0.591770761378633	-0.75689	0.00966378747792687	0.0194368708163353	yes
Chr11	114923077	114923524	448	Cd300lb	XM_006533072.1	10847	6.57	-3.84	-4.36	-1.14	0.591770761378633	-0.75689	0.00966378747792687	0.0194368708163353	yes
Chr2	102848679	102855923	7245	Cd44	NM_001039150.1	45742	3.12	-4.49	-5.08	0.583	2.24430863505718	1.16627108755489	2.25482246474854e-14	2.11956083441083e-13	yes
Chr2	102842865	102846442	3578	Cd44	NM_001039150.1	55223	2.26	-2.74	-3.14	1.1	2.24430863505718	1.16627108755489	2.25482246474854e-14	2.11956083441083e-13	yes
Chr2	102813889	102822208	8320	Cd44	NM_001039150.1	79457	5.75	-2.4	-2.77	0.656	2.24430863505718	1.16627108755489	2.25482246474854e-14	2.11956083441083e-13	yes
Chr2	102812290	102812540	251	Cd44	NM_001039150.1	89125	3.23	-2.21	-2.56	0.936	2.24430863505718	1.16627108755489	2.25482246474854e-14	2.11956083441083e-13	yes
Chr1	171695868	171704561	8694	Cd48	XM_006496637.2	14448	2.67	-2.13	-2.47	1.11	1.25883464514112	0.332088789568392	0.506791758902671	0.597461894755065	no
Chr16	38458911	38459161	251	Cd80	NM_009855.2	0	2.33	-1.7	-1.99	1.32	3.85658615110036	1.94732433917666	8.47253331866842e-13	6.7633818283163e-12	yes
Chr16	38477179	38477672	494	Cd80	XM_006521737.3	19748	7.2	-9.35	-10.4	2.14	3.85658615110036	1.94732433917666	8.47253331866842e-13	6.7633818283163e-12	yes
ChrX	71420857	71421554	698	Cd99l2	XM_011247542.2	19487	2.98	-4.56	-5.15	0.667	0.996360571936927	-0.00526016	0.962778226829727	0.97372901740073	no
Chr2	120730354	120730799	446	Cdan1	NM_026891.2	718	1.83	-3.75	-4.26	1.02	1.61009	0.687138513016168	9.4537878149087e-05	0.000275664882442733	yes
Chr13	113042998	113043143	146	Cdc20b	XR_873755.1	10044	3.35	-3	-3.43	0.65	1.73308872940351	0.793345518429706	0.567522347733944	0.64962852976895	no
Chr18	34632850	34634091	1242	Cdc23	XM_006526084.3	17658	5.07	-434	-434	1.65	0.665750318311473	-0.586947	8.79962956045948e-05	0.000258165230189272	yes
Chr18	34632882	34633277	396	Cdc23	XM_006526084.3	18472	3.11	-4.41	-4.99	1.62	0.665750318311473	-0.586947	8.79962956045948e-05	0.000258165230189272	yes
Chr18	34631956	34632155	200	Cdc23	XM_006526084.3	19594	2.18	-4.86	-5.48	0.985	0.665750318311473	-0.586947	8.79962956045948e-05	0.000258165230189272	yes
Chr18	34631590	34632733	1144	Cdc23	XM_006526084.3	19016	3.12	-5.73	-6.44	0.598	0.665750318311473	-0.586947	8.79962956045948e-05	0.000258165230189272	yes
Chr18	34733042	34733667	626	Cdc25c	XM_011246819.1	11293	3.1	-8.38	-9.33	1.61	1.72472871247757	0.786369454097942	2.08034807905252e-06	7.78488953291639e-06	yes
Chr11	104521444	104526055	4612	Cdc27	NM_001285988.1	24565	2.61	-5.45	-6.13	1.26	1.27574672303631	0.351341935929518	0.000997551083137036	0.00244456757979456	no
Chr10	40832413	40832759	347	Cdc40	NM_027879.2	50384	4	-1.79	-2.09	-0.751	1.3446829663964	0.427266071130115	0.000615981312238744	0.00157118382077708	no
Chr10	40833254	40836337	3084	Cdc40	NM_027879.2	46806	2.69	-434	-434	4.05	1.3446829663964	0.427266071130115	0.000615981312238744	0.00157118382077708	no
Chr1	180094079	180094473	395	Cdc42bpa	XR_001784122.1	134111	1.88	-3.76	-4.28	0.974	0.707371660993638	-0.49946	1.21838885798921e-05	4.07272077092973e-05	no
Chr1	180159709	180162511	2803	Cdc42bpa	XR_001784122.1	199741	3.15	-7	-7.83	0.935	0.707371660993638	-0.49946	1.21838885798921e-05	4.07272077092973e-05	no
Chr1	180150216	180151267	1052	Cdc42bpa	XR_001784122.1	190248	1.49	-3.89	-4.42	0.95	0.707371660993638	-0.49946	1.21838885798921e-05	4.07272077092973e-05	no
Chr15	78847763	78850304	2542	Cdc42ep1	NM_027219.3	5116	5.68	-7.01	-7.83	0.6	0.568839241177411	-0.813907	6.41343187547955e-09	3.30148189510549e-08	yes
Chr17	79354876	79355026	151	Cdc42ep3	XM_006524295.3	799	2.57	-1.79	-2.09	1.05	0.995409794665121	-0.00663751	0.975827496273444	0.981991428346233	no
Chr3	95228407	95229079	673	Cdc42se1	NM_172395.3	0	3.11	-1.41	-1.66	0.96	1.4534916378559	0.539522771468285	4.68759919487374e-07	1.92255677356929e-06	no
Chr11	54719257	54720273	1017	Cdc42se2	NM_178626.3	67430	2.39	-434	-434	2.12	0.472593190452686	-1.08133	3.74701345703303e-14	3.45221830191947e-13	yes
Chr11	54740450	54756454	16005	Cdc42se2	NM_178626.3	31249	1.43	-7.99	-8.91	2.33	0.472593190452686	-1.08133	3.74701345703303e-14	3.45221830191947e-13	yes
Chr17	45407867	45408017	151	Cdc5l	NM_152810.2	25690	1.86	-3.41	-3.89	1.19	1.23323771352692	0.302450914154148	0.0036447446422406	0.00800671137007007	no
Chr17	45391937	45404763	12827	Cdc5l	NM_152810.2	28944	5.09	-8.2	-9.14	0.826	1.23323771352692	0.302450914154148	0.0036447446422406	0.00800671137007007	no
Chr5	106979422	106983391	3970	Cdc7	XM_006534737.2	15107	8.57	-3.9	-4.43	0.811	1.04612443037069	0.0650544619119753	0.628393691795287	0.703149921152847	no
Chr1	143608224	143609436	1213	Cdc73	NM_145991.2	93457	5.75	-5.37	-6.04	1.9	0.986725290391132	-0.0192796	0.879305	0.909872131805229	no
Chr14	67693695	67696670	2976	Cdca2	XM_006518423.2	11878	1.8	-1.26	-1.49	-0.665	1.52181794468396	0.605795779333286	8.7579322792687e-06	2.99182077907383e-05	yes
Chr6	124832212	124833252	1041	Cdca3	XM_006505564.3	2706	2.6	-434	-434	1.8	0.963455991865615	-0.0537093	0.72591845536724	0.785162436802445	no
Chr19	6090087	6090991	905	Cdca5	NM_026410.3	4990	5.93	-8.28	-9.22	0.753	2.16902582093296	1.11704722751927	9.35283217186788e-14	8.27790597433723e-13	yes
Chr12	117872153	117873733	1581	Cdca7l	XM_006515784.3	28680	2.8	-5.83	-6.55	1.47	0.356047533467339	-1.48986	2.55798127359742e-16	2.87871711540831e-15	yes
Chr18	16624846	16629507	4662	Cdh2	XM_006525553.1	33652	2.37	-6.16	-6.9	1.15	1.28993770732517	0.367301397816768	0.0137323542837105	0.0267647032515698	no
Chr18	16589774	16589923	150	Cdh2	XM_006525553.1	73236	2.44	-2.71	-3.11	1.23	1.28993770732517	0.367301397816768	0.0137323542837105	0.0267647032515698	no
Chr18	16588927	16589076	150	Cdh2	XM_006525553.1	74083	3.92	-1.14	-1.36	-0.685	1.28993770732517	0.367301397816768	0.0137323542837105	0.0267647032515698	no
Chr16	4763841	4765810	1970	Cdip1	NM_025670.4	24125	4.01	-5.32	-5.99	0.705	1.08267034836123	0.114594037793425	0.341287133396101	0.439068423465677	no
Chr16	4767892	4768830	939	Cdip1	NM_025670.4	21105	3.33	-10.9	-12.1	1.07	1.08267034836123	0.114594037793425	0.341287133396101	0.439068423465677	no
Chr7	126979806	126980104	299	Cdipt	NM_026638.3	3892	3.3	-9.68	-10.8	0.996	1.19982296596352	0.262821551693649	0.0989730604130307	0.153497532325131	no
Chr10	69338311	69340589	2279	Cdk1	NM_007659.3	12323	2.99	-2.48	-2.86	0.789	1.96141803574221	0.971897048951118	1.67070128038927e-13	1.44278404191267e-12	yes
Chr4	155634177	155638961	4785	Cdk11b	XM_017319929.1	9325	2.4	-1.63	-1.91	-0.594	3.0288745012397	1.59878180256708	1.5277335204192e-29	5.86579545530524e-28	yes
Chr4	155639662	155640803	1142	Cdk11b	XM_017319929.1	14810	2.07	-2.27	-2.63	-0.645	3.0288745012397	1.59878180256708	1.5277335204192e-29	5.86579545530524e-28	yes
Chr4	155628739	155630736	1998	Cdk11b	XM_017319932.1	0	2.15	-2.8	-3.21	-0.74	3.0288745012397	1.59878180256708	1.5277335204192e-29	5.86579545530524e-28	yes
Chr11	98267850	98277811	9962	Cdk12	XM_011249225.2	65524	2.23	-1.98	-2.3	1.03	1.30732412358189	0.38661687144108	0.00220261599928837	0.0050634013367077	no
Chr11	98249738	98250735	998	Cdk12	XM_006534108.3	47414	6.46	-4.88	-5.5	0.601	1.30732412358189	0.38661687144108	0.00220261599928837	0.0050634013367077	no
Chr11	98210368	98224630	14263	Cdk12	XM_006534108.3	8044	9.69	-13.7	-15.1	0.582	1.30732412358189	0.38661687144108	0.00220261599928837	0.0050634013367077	no
Chr11	98243421	98246511	3091	Cdk12	XM_006534108.3	41097	3.79	-434	-434	1.6	1.30732412358189	0.38661687144108	0.00220261599928837	0.0050634013367077	no
Chr13	17804500	17805097	598	Cdk13	NM_001081058.2	0	2.97	-13.2	-14.5	-0.979	1.40295556885646	0.488469320001676	1.21673797900595e-05	4.06838448861324e-05	no
Chr5	5249003	5262055	13053	Cdk14	XM_017320708.1	33	1.66	-434	-434	1.95	0.426094827651437	-1.23075	7.15724273432607e-13	5.78250767980893e-12	yes
Chr10	93248462	93248860	399	Cdk17	XR_380395.3	87570	2.73	-1.87	-2.18	0.75	1.46477936398455	0.550683371502619	0.000336463957092253	0.00089571449256204	no
Chr10	93240582	93240732	151	Cdk17	NM_146239.2	79706	1.94	-6.14	-6.89	2.52	1.46477936398455	0.550683371502619	0.000336463957092253	0.00089571449256204	no
Chr1	132114095	132114594	500	Cdk18	NM_008795.2	25091	3.53	-2.3	-2.65	1.18	0.347931815858016	-1.52312	7.1642970931244e-20	1.12727119076383e-18	yes
Chr10	40349407	40349655	249	Cdk19	NM_001168304.1	99	2.29	-2.08	-2.41	-0.849	0.534440724515227	-0.903898	2.66673154983021e-11	1.80066191271979e-10	yes
Chr10	128698389	128699139	751	Cdk2	NM_016756.4	5912	2.86	-434	-434	1.68	0.928927807056227	-0.106362	0.375024056184797	0.473223111397868	no
Chr5	124345739	124345889	151	Cdk2ap1	NM_013812.2	8739	4.36	-1.72	-2.01	-1.54	1.06035509887277	0.0845474851583359	0.684770248337375	0.75095914083406	no
Chr4	70222600	70222999	400	Cdk5rap2	NM_001313762.1	187436	4.1	-4.91	-5.54	-1.53	0.826670388610968	-0.274616	0.0171644924751932	0.0326875542168603	no
Chr4	70223099	70228685	5587	Cdk5rap2	NM_001313762.1	181750	1.69	-1.39	-1.63	0.742	0.826670388610968	-0.274616	0.0171644924751932	0.0326875542168603	no
Chr4	70281106	70289877	8772	Cdk5rap2	NM_001313762.1	120558	2.06	-434	-434	1.58	0.826670388610968	-0.274616	0.0171644924751932	0.0326875542168603	no
Chr4	70216955	70217704	750	Cdk5rap2	NM_001313762.1	192731	6.97	-3.55	-4.04	-0.946	0.826670388610968	-0.274616	0.0171644924751932	0.0326875542168603	no
Chr4	70248398	70248793	396	Cdk5rap2	NM_001313762.1	161642	4.42	-1.19	-1.41	0.705	0.826670388610968	-0.274616	0.0171644924751932	0.0326875542168603	no
Chr5	3433297	3433447	151	Cdk6	NM_009873.3	89404	1.95	-1.2	-1.43	1.21	0.385947776154945	-1.37352	9.3103583724349e-18	1.21703094827367e-16	yes
Chr5	146299552	146301837	2286	Cdk8	XM_006504835.3	68750	2.92	-434	-434	2.13	1.06556501072744	0.0916186154508992	0.482917677861984	0.576380752709628	no
Chr11	52004408	52004658	251	Cdkl3	XM_006532772.2	3586	1.76	-5.22	-5.87	1.43	2.27937739514247	1.18863981052886	0.00179219974783129	0.004205262801984	yes
Chr17	29093845	29099630	5786	Cdkn1a	NM_001111099.2	2866	2.17	-10.6	-11.8	0.875	2.98642744249057	1.57842067084013	9.25867500548202e-15	9.0192468492893e-14	yes
Chr6	134920499	134924495	3997	Cdkn1b	NM_009875.4	98	3.62	-11.9	-13.2	0.818	0.851707427169767	-0.23157	0.0892537076669515	0.140668405302798	no
Chr8	47710634	47713013	2380	Cdkn2aip	NM_172407.3	918	11.4	-11.1	-12.4	0.594	2.68945601868267	1.4273143963834	2.84428532879981e-19	4.28154525774255e-18	yes
Chr11	51976699	51977238	540	Cdkn2aipnl	NM_029976.3	9068	5.3	-4.51	-5.1	1.05	0.785022268338328	-0.349195	0.0439124763385177	0.0754688631443184	no
Chr11	51967925	51976306	8382	Cdkn2aipnl	NM_029976.3	294	3.9	-4.2	-4.75	1.25	0.785022268338328	-0.349195	0.0439124763385177	0.0754688631443184	no
Chr4	109661219	109665826	4608	Cdkn2c	NM_007671.3	0	4.62	-8.16	-9.09	0.614	1.60028078146063	0.678325059163503	6.32658618677025e-05	0.000189983917416973	yes
Chr9	21288896	21289284	389	Cdkn2d	XM_006509968.1	2118	4.06	-2.5	-2.89	0.788	1.07733837131085	0.107471443886046	0.543374658758421	0.628954214111201	no
Chr9	35505310	35505759	450	Cdon	XR_001778949.1	84110	3.2	-9.45	-10.5	1.53	0.256854249346813	-1.96098	3.58507939822096e-22	6.88821662266224e-21	yes
Chr9	35503378	35504513	1136	Cdon	XR_001778949.1	82178	6.71	-3.52	-4.01	1.28	0.256854249346813	-1.96098	3.58507939822096e-22	6.88821662266224e-21	yes
Chr11	115390577	115394484	3908	Cdr2l	NM_001080929.1	8661	6.62	-6.92	-7.73	0.654	0.246637124087265	-2.01954	2.99881335420198e-37	2.14317062799837e-35	yes
Chr11	115394584	115394833	250	Cdr2l	NM_001080929.1	12668	2.38	-4.6	-5.19	1.19	0.246637124087265	-2.01954	2.99881335420198e-37	2.14317062799837e-35	yes
Chr2	132295890	132296040	151	Cds2	NM_001291040.1	32742	5.1	-1.74	-2.04	0.621	1.44076514538818	0.526835185479633	7.98084290251064e-07	3.16707346525682e-06	no
Chr2	132305228	132305428	201	Cds2	NM_138651.7	42080	2.54	-2.89	-3.31	1.15	1.44076514538818	0.526835185479633	7.98084290251064e-07	3.16707346525682e-06	no
Chr9	103353202	103353600	399	Cdv3	NM_001134427.1	11379	2.34	-434	-434	1.91	1.60278496831417	0.680580884659054	9.70171362863599e-09	4.88567692579384e-08	yes
Chr8	116574555	116575252	698	Cdyl2	XM_017312996.1	101793	5.86	-4.79	-5.4	-0.809	0.243875995749043	-2.03578	2.03034124667716e-16	2.31386281867961e-15	yes
Chr16	15887335	15888514	1180	Cebpd	NM_007679.4	49	5.78	-2.85	-3.27	-0.605	3.15429100677854	1.65731576560378	0.000247028325453938	0.000672011954730084	yes
Chr7	35047758	35048005	248	Cebpg	NM_009884.3	8561	2.8	-6.5	-7.28	1.68	0.769828614597919	-0.377391	0.00079234470561391	0.00197846855961782	no
Chr17	78919848	78919997	150	Cebpz	NM_001024806.2	17073	1.59	-5.36	-6.03	1.59	2.12166089496858	1.08519408874961	1.13110297136545e-19	1.73860189387569e-18	yes
Chr6	120510037	120510649	613	Cecr5	XM_011241282.1	6375	4.61	-2.02	-2.34	1.08	0.778916559968625	-0.360459	0.0960586690609922	0.149803332784625	no
Chr2	91018699	91018849	151	Celf1	XM_006498668.1	78312	1.61	-3.18	-3.63	1.54	1.20304182369516	0.266686798614356	0.0389026364516313	0.0678500310059584	no
Chr2	91013277	91013614	338	Celf1	XM_006498668.1	72890	1.85	-13.8	-15.3	2	1.20304182369516	0.266686798614356	0.0389026364516313	0.0678500310059584	no
Chr2	6542738	6543187	450	Celf2	NM_001310447.1	178475	2.59	-1.7	-1.99	0.723	0.364186101279174	-1.45725	1.77041110657041e-26	5.11846265857994e-25	yes
Chr2	6545333	6545583	251	Celf2	NM_001310447.1	176079	2.18	-6	-6.73	2.53	0.364186101279174	-1.45725	1.77041110657041e-26	5.11846265857994e-25	yes
Chr18	25478118	25486909	8792	Celf4	NM_001146292.1	267074	8.14	-5.16	-5.81	0.705	1.8673363486711	0.900981812328531	5.21111744388797e-05	0.000158573080355795	yes
Chr15	85899107	85899256	150	Celsr1	NM_009886.2	134521	1.67	-2.02	-2.34	-3.03	4.43187381283523	2.14791680462976	1.76473431503427e-06	6.66772186798771e-06	yes
Chr7	83935298	83935597	300	Cemip	XM_017312404.1	73470	3.14	-2.53	-2.91	-0.778	0.436239011695177	-1.19681	0.0157367299089038	0.0302472724929967	yes
Chr7	83934950	83935199	250	Cemip	XM_017312404.1	73868	3.67	-4.65	-5.25	-2.04	0.436239011695177	-1.19681	0.0157367299089038	0.0302472724929967	yes
Chr5	30674347	30674690	344	Cenpa	NM_001302129.1	7461	3.1	-2.14	-2.48	0.823	1.75945361177119	0.815127477742091	7.57021188402875e-10	4.32979882402153e-09	yes
Chr3	135232984	135260081	27098	Cenpe	XM_017319565.1	20447	9	-434	-434	1.18	1.0036556845342	0.00526442126897357	0.968898155371276	0.977484050619511	no
Chr3	135224970	135228900	3931	Cenpe	XM_017319565.1	12433	1.94	-6.28	-7.04	1.13	1.0036556845342	0.00526442126897357	0.968898155371276	0.977484050619511	no
Chr3	135265967	135270951	4985	Cenpe	XM_017319565.1	53430	3.5	-2.82	-3.23	1.01	1.0036556845342	0.00526442126897357	0.968898155371276	0.977484050619511	no
Chr1	189657324	189684620	27297	Cenpf	NM_001081363.2	3466	8.46	-434	-434	0.615	1.31824858749009	0.398622450863668	0.00194767892130325	0.00452977515547627	no
Chr1	189642350	189657174	14825	Cenpf	NM_001081363.2	30912	9.47	-434	-434	0.707	1.31824858749009	0.398622450863668	0.00194767892130325	0.00452977515547627	no
Chr13	100760077	100763562	3486	Cenph	NM_021886.1	12337	1.9	-5.66	-6.36	1.51	0.65548695295429	-0.609361	0.00180326792302281	0.00422734206234072	yes
ChrX	134362260	134362409	150	Cenpi	NM_001305631.1	54176	1.45	-8.95	-9.96	3.06	0.752764718422758	-0.409729	0.00280164417142185	0.00630772058850666	no
ChrX	134351386	134362012	10627	Cenpi	NM_001305631.1	43302	2.47	-11	-12.2	2.06	0.752764718422758	-0.409729	0.00280164417142185	0.00630772058850666	no
Chr14	56549494	56552885	3392	Cenpj	NM_001014996.2	18961	9.79	-1.27	-1.5	0.751	0.594637716358524	-0.749917	2.8532076931068e-05	9.03269684503734e-05	yes
Chr14	56571730	56572178	449	Cenpj	NM_001014996.2	0	7.8	-2.48	-2.86	-1.31	0.594637716358524	-0.749917	2.8532076931068e-05	9.03269684503734e-05	yes
Chr1	161071016	161079947	8932	Cenpl	NM_001159930.2	249	8.15	-7.5	-8.37	1.21	1.35839031232878	0.441898075130605	0.133472730087605	0.198438022159991	no
Chr8	116940444	116941205	762	Cenpn	XM_006531387.3	18777	3.45	-3.11	-3.55	0.724	0.480022516322336	-1.05883	2.95037180069328e-11	1.97907834735978e-10	yes
Chr12	4217313	4233896	16584	Cenpo	XM_011243884.2	95	1.71	-1.84	-2.15	0.601	1.03037507891244	0.0431696053545474	0.773201089315661	0.824870079519651	no
Chr12	4214173	4216735	2563	Cenpo	XM_011243884.2	17256	4.84	-7.98	-8.9	1.22	1.03037507891244	0.0431696053545474	0.773201089315661	0.824870079519651	no
Chr17	40923254	40931688	8435	Cenpq	NM_031863.3	2863	5.22	-434	-434	1.94	1.59155616221724	0.670438067135756	0.00153272027320448	0.00363771319962591	yes
Chr8	105844719	105845094	376	Cenpt	XM_017312860.1	6039	3.51	-8.13	-9.06	1.75	1.21548604625322	0.281533331361843	0.0680991901658582	0.111058756067033	no
Chr8	46576227	46578023	1797	Cenpu	XM_006509498.2	24208	4.36	-3.77	-4.28	-1.27	1.23868272784274	0.308806707588899	0.140922863502061	0.208017978419121	no
Chr4	154006744	154007788	1045	Cep104	XM_006538825.2	31618	3.69	-4.81	-5.43	0.786	1.47277204159227	0.558534144620231	7.33779374005638e-06	2.53786109137092e-05	no
Chr4	154007987	154008334	348	Cep104	XM_006538825.2	32861	3.1	-3.25	-3.71	0.995	1.47277204159227	0.558534144620231	7.33779374005638e-06	2.53786109137092e-05	no
Chr18	53683162	53706894	23733	Cep120	NM_178686.3	37653	7.14	-4.21	-4.77	1.09	0.92436524602645	-0.113465	0.394567136708328	0.493257298415659	no
Chr11	120065782	120066027	246	Cep131	XM_011248685.2	11013	1.76	-5.6	-6.29	-2.07	0.236549466229627	-2.07979	1.5309961421335e-22	3.08092828918286e-21	yes
Chr11	120066767	120067160	394	Cep131	XM_011248685.2	9880	1.69	-2.12	-2.46	-0.812	0.236549466229627	-2.07979	1.5309961421335e-22	3.08092828918286e-21	yes
Chr5	76636916	76638306	1391	Cep135	XM_006535025.3	49688	3.25	-1.65	-1.93	0.664	0.923693558006941	-0.114514	0.559968638750665	0.644018676571866	no
Chr5	76632182	76634292	2111	Cep135	XM_006535025.3	44954	2.15	-2.46	-2.84	1.25	0.923693558006941	-0.114514	0.559968638750665	0.644018676571866	no
Chr5	76593277	76594066	790	Cep135	XM_006535025.3	6049	2.04	-3.15	-3.61	1.52	0.923693558006941	-0.114514	0.559968638750665	0.644018676571866	no
Chr2	125583856	125584006	151	Cep152	XR_001783212.1	41166	1.64	-1.33	-1.57	0.604	2.93623391303952	1.5539669040598	1.47688214860254e-35	9.37237990901548e-34	yes
Chr9	87225871	87231384	5514	Cep162	XM_011242765.2	14851	2.14	-6.42	-7.18	1.5	0.60364317563485	-0.728232	3.82118067698336e-05	0.000118638118704392	yes
Chr9	87220547	87221303	757	Cep162	XM_006511263.3	823	2.01	-1.13	-1.34	0.929	0.60364317563485	-0.728232	3.82118067698336e-05	0.000118638118704392	yes
Chr9	87207018	87211764	4747	Cep162	XM_006511263.3	10362	3.05	-2.06	-2.39	-0.671	0.60364317563485	-0.728232	3.82118067698336e-05	0.000118638118704392	yes
Chr9	45806607	45807204	598	Cep164	NM_001081373.2	21434	3.77	-9.09	-10.1	-1.39	0.683089160758625	-0.549854	0.00224008295122182	0.00514025936323879	no
Chr9	45775695	45778394	2700	Cep164	NM_001081373.2	50244	1.79	-6.3	-7.05	-1.08	0.683089160758625	-0.549854	0.00224008295122182	0.00514025936323879	no
Chr9	45779479	45782021	2543	Cep164	NM_001081373.2	46617	2.11	-3.76	-4.28	-0.894	0.683089160758625	-0.549854	0.00224008295122182	0.00514025936323879	no
Chr1	176734957	176737598	2642	Cep170	XM_006496947.3	76576	4.46	-434	-434	1.35	0.747836134691251	-0.419206	0.008232451508193	0.0168212576307687	no
Chr12	112738371	112739419	1049	Cep170b	XM_006515766.3	16842	6.89	-7.03	-7.86	-0.922	0.625806592441887	-0.676211	0.0166957618926464	0.0318822552610979	yes
Chr12	112735690	112736668	979	Cep170b	XM_006515766.3	14161	6.69	-3.4	-3.88	-1.16	0.625806592441887	-0.676211	0.0166957618926464	0.0318822552610979	yes
Chr16	32103982	32107908	3927	Cep19	NM_025892.2	4180	8.81	-9.04	-10.1	0.833	1.04790703562311	0.0675107348195547	0.719768553121639	0.779779007681685	no
Chr18	67829895	67834082	4188	Cep192	XM_011247001.2	29794	2.44	-3.01	-3.45	0.913	0.968657392194535	-0.0459416	0.740061931984493	0.797582121172843	no
Chr18	67834527	67835225	699	Cep192	XM_011247001.2	34426	8.91	-3.7	-4.21	0.589	0.968657392194535	-0.0459416	0.740061931984493	0.797582121172843	no
Chr18	67818839	67820296	1458	Cep192	XM_011247001.2	18738	2.34	-9.7	-10.8	1.87	0.968657392194535	-0.0459416	0.740061931984493	0.797582121172843	no
Chr18	67838057	67843228	5172	Cep192	XM_011247001.2	37956	8.4	-6.38	-7.15	0.732	0.968657392194535	-0.0459416	0.740061931984493	0.797582121172843	no
Chr10	100501228	100510525	9298	Cep290	XM_006513526.2	13680	1.94	-1.68	-1.97	-0.611	0.421885021738757	-1.24508	1.11050734094119e-10	6.93511607691078e-10	yes
Chr9	15338205	15338355	151	Cep295	XM_011242550.2	5140	1.97	-3.49	-3.98	1.77	1.05816765760416	0.0815682282376351	0.5535021938505	0.638357782425877	no
Chr1	155926541	155928498	1958	Cep350	NM_001039184.1	44757	3.72	-2.05	-2.38	-0.584	0.393261500415677	-1.34644	1.79110196261906e-15	1.85339062356535e-14	yes
Chr1	155931580	155933388	1809	Cep350	NM_001039184.1	39867	4.29	-5.58	-6.27	-0.58	0.393261500415677	-1.34644	1.79110196261906e-15	1.85339062356535e-14	yes
Chr1	155847709	155848657	949	Cep350	NM_001039184.1	124598	10.6	-5.21	-5.86	-0.608	0.393261500415677	-1.34644	1.79110196261906e-15	1.85339062356535e-14	yes
Chr1	155928597	155929096	500	Cep350	NM_001039184.1	44159	10	-4.06	-4.6	-0.886	0.393261500415677	-1.34644	1.79110196261906e-15	1.85339062356535e-14	yes
Chr6	30655346	30655794	449	Cep41	XM_006505213.3	15499	3.8	-3.89	-4.42	-0.897	0.512220031931589	-0.965164	0.000305519928691884	0.000819758208669065	yes
Chr19	38071776	38073779	2004	Cep55	XM_006527396.2	16795	2.94	-434	-434	2.43	0.817912100388562	-0.289982	0.0695318942524749	0.11322623410321	no
Chr9	13808226	13810656	2431	Cep57	NM_001310721.1	16451	8.19	-5.14	-5.79	0.798	2.62332586529687	1.39139702797939	1.35669962356357e-23	2.99846301196262e-22	yes
Chr18	67619654	67626563	6910	Cep76	XM_006525899.2	14706	3.05	-434	-434	3.73	1.38767319432995	0.472667844260912	0.00240915101644517	0.00549851598948105	no
Chr18	67619193	67619342	150	Cep76	XM_006525899.2	21927	2.51	-6.26	-7.02	2.56	1.38767319432995	0.472667844260912	0.00240915101644517	0.00549851598948105	no
Chr18	67637275	67638325	1051	Cep76	XM_006525899.2	2944	1.37	-5.75	-6.46	2.2	1.38767319432995	0.472667844260912	0.00240915101644517	0.00549851598948105	no
Chr19	15984616	15984866	251	Cep78	XM_006526826.3	103	2.52	-1.53	-1.8	-0.756	0.381827696184503	-1.38901	4.15323879324279e-09	2.17756716159942e-08	yes
Chr10	94718897	94728620	9724	Cep83	XM_006514300.3	30399	1.78	-3.88	-4.4	0.892	0.779531320750497	-0.359321	0.0210931527105416	0.0393221206186036	no
Chr10	94789742	94789940	199	Cep83	NM_029852.2	100952	1.9	-4.65	-5.25	1.33	0.779531320750497	-0.359321	0.0210931527105416	0.0393221206186036	no
Chr4	134155757	134167329	11573	Cep85	XM_006539164.1	0	4.14	-6.72	-7.52	1.41	0.482015036699722	-1.05285	1.17105132542879e-08	5.83769886621999e-08	yes
Chr7	35420918	35425110	4193	Cep89	XR_391103.2	23918	2.56	-4.59	-5.18	1.06	1.1079211573168	0.147855218936552	0.286798790637057	0.380567666628918	no
Chr7	35405791	35417850	12060	Cep89	XR_391103.2	8791	2.32	-9.66	-10.7	1.68	1.1079211573168	0.147855218936552	0.286798790637057	0.380567666628918	no
Chr7	35435505	35438487	2983	Cep89	XR_391102.2	38504	1.45	-2.69	-3.09	0.834	1.1079211573168	0.147855218936552	0.286798790637057	0.380567666628918	no
Chr11	106789324	106790825	1502	Cep95	XM_017314609.1	98	2.77	-1.61	-1.88	-1.09	0.964964457238637	-0.0514523	0.858461504305844	0.893940916923373	no
Chr16	55905214	55905861	648	Cep97	NM_028815.4	28987	11.4	-3.19	-3.64	-0.7	0.541578321228775	-0.884758	0.000173985650046469	0.000483279428225698	yes
Chr16	55914871	55918574	3704	Cep97	NM_028815.4	16274	8.39	-3.32	-3.79	-0.582	0.541578321228775	-0.884758	0.000173985650046469	0.000483279428225698	yes
Chr3	106533502	106539589	6088	Cept1	NM_001293694.1	8213	1.77	-10.2	-11.3	1.75	0.449480502373789	-1.15367	4.43189432434211e-09	2.31969171103656e-08	yes
Chr3	95315290	95318923	3634	Cers2	NM_001320492.1	0	2.24	-2.19	-2.54	0.648	0.522899542062536	-0.935394	9.41851846407568e-13	7.45970074518765e-12	yes
Chr3	95323301	95323450	150	Cers2	XM_006502260.1	8496	1.47	-4.16	-4.71	1.22	0.522899542062536	-0.935394	9.41851846407568e-13	7.45970074518765e-12	yes
Chr3	95322657	95323202	546	Cers2	XM_006502260.1	7852	3.12	-11.4	-12.6	1.38	0.522899542062536	-0.935394	9.41851846407568e-13	7.45970074518765e-12	yes
Chr3	95320130	95320685	556	Cers2	XM_006502260.1	5325	1.87	-3.41	-3.89	0.791	0.522899542062536	-0.935394	9.41851846407568e-13	7.45970074518765e-12	yes
Chr2	69112587	69112737	151	Cers6	XM_006499452.3	251451	2.16	-1.72	-2.01	-0.636	0.762807794663403	-0.390609	0.000720999614137954	0.00181573655501826	no
Chr2	69111340	69111489	150	Cers6	XM_006499452.3	250204	2.77	-1.21	-1.44	0.864	0.762807794663403	-0.390609	0.000720999614137954	0.00181573655501826	no
Chr2	69105087	69108844	3758	Cers6	XM_006499452.3	243951	5.82	-4.08	-4.62	0.914	0.762807794663403	-0.390609	0.000720999614137954	0.00181573655501826	no
Chr8	93302817	93305843	3027	Ces1g	NM_021456.4	31366	2.45	-2.22	-2.57	1.3	4.11114108434854	2.03953888253124	0.0949892769462828	0.148286822661677	no
Chr13	81786847	81792095	5249	Cetn3	XM_006517074.3	3598	1.72	-5.68	-6.37	1.32	0.549299748266491	-0.864334	7.07937297356129e-07	2.83286055095883e-06	yes
Chr8	95420448	95422073	1626	Cfap20	NM_008187.2	12796	3.72	-14	-15.5	2.42	1.10628932262351	0.145728736140888	0.286955331125569	0.380676566301186	no
Chr11	29218968	29219217	250	Cfap36	XM_017314441.1	25933	2.14	-434	-434	3.03	0.838300754037254	-0.25446	0.0647971437934489	0.106262869094682	no
Chr11	29211197	29219204	8008	Cfap36	XM_017314441.1	25946	3.64	-434	-434	1.66	0.838300754037254	-0.25446	0.0647971437934489	0.106262869094682	no
Chr19	47735053	47735345	293	Cfap43	XM_017318032.1	60342	1.95	-10.8	-12	1.96	0.33858562062306	-1.56241	0.0352625653613611	0.0621964796028898	yes
Chr19	47735317	47735516	200	Cfap43	XM_017318032.1	60171	1.51	-1.21	-1.43	1.21	0.33858562062306	-1.56241	0.0352625653613611	0.0621964796028898	yes
Chr12	54860846	54862425	1580	Cfl2	XM_006515452.2	262	3.94	-434	-434	1.99	2.15693611193153	1.10898344475772	2.81908667841081e-16	3.15953439836592e-15	yes
Chr1	58731234	58732399	1166	Cflar	XM_011238420.2	19927	2.1	-6.23	-6.98	1.65	1.88871816308147	0.917407437004088	3.94897997112753e-13	3.27881105746061e-12	yes
Chr1	58754310	58755059	750	Cflar	XM_011238420.2	43003	2.71	-434	-434	1.66	1.88871816308147	0.917407437004088	3.94897997112753e-13	3.27881105746061e-12	yes
Chr1	58713286	58730645	17360	Cflar	NM_009805.4	0	5.29	-4.83	-5.45	0.68	1.88871816308147	0.917407437004088	3.94897997112753e-13	3.27881105746061e-12	yes
Chr1	58757859	58758309	451	Cflar	XM_011238420.2	46552	2.31	-12.8	-14.2	2	1.88871816308147	0.917407437004088	3.94897997112753e-13	3.27881105746061e-12	yes
Chr1	58756809	58756959	151	Cflar	XM_011238420.2	45502	1.75	-3.78	-4.29	1.4	1.88871816308147	0.917407437004088	3.94897997112753e-13	3.27881105746061e-12	yes
Chr1	58756009	58756259	251	Cflar	XM_011238420.2	44702	2.04	-5.94	-6.66	1.83	1.88871816308147	0.917407437004088	3.94897997112753e-13	3.27881105746061e-12	yes
Chr16	64852860	64856770	3911	Cggbp1	XM_006521658.2	859	5.8	-434	-434	0.603	1.96757112508365	0.97641578818552	3.63742402532024e-14	3.3552933077954e-13	yes
Chr9	71715349	71721635	6287	Cgnl1	NM_001304362.1	49967	3	-4.2	-4.75	-0.632	0.853204369480093	-0.229037	0.164943241159306	0.23861539257382	no
Chr9	71628605	71630909	2305	Cgnl1	NM_001304362.1	140693	7.34	-2.15	-2.49	0.764	0.853204369480093	-0.229037	0.164943241159306	0.23861539257382	no
Chr9	71723617	71771363	47747	Cgnl1	NM_001304362.1	239	3.99	-9.83	-10.9	0.739	0.853204369480093	-0.229037	0.164943241159306	0.23861539257382	no
Chr5	30933192	30933882	691	Cgref1	NM_001160149.1	11545	6.24	-7.17	-8.02	-1.32	1.26052885012563	0.334029137995631	0.299433080949163	0.394345090849608	no
Chr15	81686266	81691714	5449	Chadl	NM_001164320.1	5573	2.83	-6.23	-6.98	1.93	15.6412039029193	3.9672796559934	3.36006792798549e-12	2.51659544028453e-11	yes
Chr15	81686312	81688266	1955	Chadl	NM_001164320.1	9021	5.91	-7.44	-8.3	0.907	15.6412039029193	3.9672796559934	3.36006792798549e-12	2.51659544028453e-11	yes
Chr16	93905060	93906065	1006	Chaf1b	XM_006522847.3	21166	2.66	-5.52	-6.21	0.76	1.39539213532126	0.480670607491365	3.81602069799434e-05	0.000118501970670305	no
Chr6	32792314	32792897	584	Chchd3	XM_006506467.3	267381	7.23	-2.16	-2.5	0.614	0.97708551369111	-0.0334433	0.855200734697501	0.891421482405683	no
Chr4	3939933	3940382	450	Chchd7	XM_017320349.1	1097	2.82	-2.51	-2.89	0.908	0.720657858146258	-0.472614	0.00612380387568657	0.0128632682975897	no
Chr17	15758717	15761389	2673	Chd1	NM_007690.3	53750	1.7	-3.7	-4.21	0.923	1.84504837961617	0.883658646159512	5.22800621067102e-11	3.3980929445815e-10	yes
Chr17	15730767	15730967	201	Chd1	NM_007690.3	25800	2.83	-3.83	-4.35	0.988	1.84504837961617	0.883658646159512	5.22800621067102e-11	3.3980929445815e-10	yes
Chr17	15706992	15725271	18280	Chd1	NM_007690.3	2025	1.92	-2.94	-3.37	1.35	1.84504837961617	0.883658646159512	5.22800621067102e-11	3.3980929445815e-10	yes
Chr7	73428446	73428695	250	Chd2	NM_001081345.2	113051	2.17	-7.23	-8.08	1.59	1.87814344517495	0.909307254546225	3.78894714735704e-11	2.5009994679188e-10	yes
Chr7	73427101	73427300	200	Chd2	NM_001081345.2	114446	1.55	-7.28	-8.13	1.4	1.87814344517495	0.909307254546225	3.78894714735704e-11	2.5009994679188e-10	yes
Chr6	125128962	125130491	1530	Chd4	XM_006505280.1	32976	4.64	-5.92	-6.64	0.8	0.64766889292922	-0.626672	2.94196602176201e-09	1.57598698202551e-08	yes
Chr2	161013179	161014329	1151	Chd6	NM_173368.3	94757	2.15	-8.54	-9.5	2.11	1.15003123016169	0.201673039419764	0.0938443084775075	0.146799105436739	no
Chr2	160948076	160948276	201	Chd6	NM_173368.3	160810	1.77	-2.11	-2.45	0.86	1.15003123016169	0.201673039419764	0.0938443084775075	0.146799105436739	no
Chr14	52203908	52204057	150	Chd8	NM_201637.2	33515	1.12	-5.96	-6.69	1.23	1.40061763918428	0.486063161806003	5.10515353291604e-05	0.000155596289622196	no
Chr14	52218194	52219723	1530	Chd8	NM_201637.2	17849	1.66	-434	-434	3.07	1.40061763918428	0.486063161806003	5.10515353291604e-05	0.000155596289622196	no
Chr14	52212920	52213348	429	Chd8	NM_201637.2	24224	1.24	-13.5	-15	3.51	1.40061763918428	0.486063161806003	5.10515353291604e-05	0.000155596289622196	no
Chr14	52221062	52222513	1452	Chd8	NM_201637.2	15059	1.53	-6.17	-6.91	0.966	1.40061763918428	0.486063161806003	5.10515353291604e-05	0.000155596289622196	no
Chr14	52232659	52235499	2841	Chd8	NM_201637.2	2073	3.21	-11.6	-12.9	1.2	1.40061763918428	0.486063161806003	5.10515353291604e-05	0.000155596289622196	no
Chr14	52204157	52205749	1593	Chd8	NM_201637.2	31823	6.74	-10.2	-11.4	0.881	1.40061763918428	0.486063161806003	5.10515353291604e-05	0.000155596289622196	no
Chr8	90989465	90989665	201	Chd9	XM_006530570.3	161108	1.43	-5.81	-6.52	1.63	0.708673387261031	-0.496807	0.00102713659650229	0.0025122384626429	no
Chr8	90907401	90907700	300	Chd9	XM_006530570.3	79044	1.57	-2.17	-2.52	-0.823	0.708673387261031	-0.496807	0.00102713659650229	0.0025122384626429	no
Chr8	90956459	90976945	20487	Chd9	XM_006530570.3	128102	2.7	-4.49	-5.08	-0.891	0.708673387261031	-0.496807	0.00102713659650229	0.0025122384626429	no
Chr8	91051271	91052270	1000	Chd9	XM_006530570.3	222914	12	-4.32	-4.89	-0.766	0.708673387261031	-0.496807	0.00102713659650229	0.0025122384626429	no
Chr9	36723851	36726608	2758	Chek1	NM_007691.5	50	1.68	-6.35	-7.12	1.62	1.14407093702641	0.19417650781856	0.190119207794769	0.268980866236188	no
Chr9	36709672	36709920	249	Chek1	NM_007691.5	16738	2.14	-5.01	-5.64	1.91	1.14407093702641	0.19417650781856	0.190119207794769	0.268980866236188	no
Chr9	36710068	36713352	3285	Chek1	NM_007691.5	13306	2.74	-434	-434	2.57	1.14407093702641	0.19417650781856	0.190119207794769	0.268980866236188	no
Chr8	72461279	72461508	230	Cherp	XM_006509685.3	14174	1.92	-8.88	-9.88	1.22	1.10838352355809	0.148457170011977	0.169405746758068	0.244216372034866	no
Chr5	110170885	110171083	199	Chfr	XR_001784680.1	35130	1.7	-7.04	-7.87	1.8	0.575203004369083	-0.797857	1.12316425355327e-09	6.28988432583075e-09	yes
Chr7	141493186	141493386	201	Chid1	NM_001142681.1	46471	1.79	-3	-3.44	0.767	1.35286260893443	0.436015332682169	0.0301062296392775	0.053966792792207	no
Chr7	141495284	141496133	850	Chid1	NM_001142681.1	43724	8.85	-6.68	-7.48	-1.08	1.35286260893443	0.436015332682169	0.0301062296392775	0.053966792792207	no
Chr7	141493029	141493228	200	Chid1	NM_001142681.1	46629	2.2	-5.91	-6.63	0.993	1.35286260893443	0.436015332682169	0.0301062296392775	0.053966792792207	no
Chr19	3893370	3894319	950	Chka	XR_388248.2	41785	4.28	-434	-434	1.68	2.45362568936036	1.29491517675456	6.15083272565461e-37	4.31517594982393e-35	yes
Chr15	89426529	89426877	349	Chkb	NM_007692.6	3050	3.95	-2.26	-2.61	1.08	1.11869856803748	0.161821356260313	0.44573072993488	0.542021609574943	no
Chr15	89429529	89429877	349	Chkb	NM_007692.6	50	2.46	-1.99	-2.32	0.878	1.11869856803748	0.161821356260313	0.44573072993488	0.542021609574943	no
Chr15	89426448	89426645	198	Chkb	NM_007692.6	3282	3.55	-3.47	-3.96	1.09	1.11869856803748	0.161821356260313	0.44573072993488	0.542021609574943	no
ChrX	113043023	113053082	10060	Chm	XM_006528382.3	132334	8.23	-7.69	-8.58	1.5	1.23962658500713	0.309905600377741	0.0623785107714418	0.102881154290783	no
ChrX	113110394	113116415	6022	Chm	XM_006528382.3	69001	4.44	-11.3	-12.5	1.74	1.23962658500713	0.309905600377741	0.0623785107714418	0.102881154290783	no
ChrX	113042725	113042874	150	Chm	XM_006528382.3	142542	1.26	-2.06	-2.4	1.94	1.23962658500713	0.309905600377741	0.0623785107714418	0.102881154290783	no
Chr8	123206623	123206898	276	Chmp1a	NM_145606.3	5890	3.18	-2.8	-3.22	1.02	0.955700476927695	-0.0653696	0.567236751540668	0.649350215423876	no
Chr8	123204409	123206187	1779	Chmp1a	NM_145606.3	6601	3.57	-434	-434	0.92	0.955700476927695	-0.0653696	0.567236751540668	0.649350215423876	no
Chr7	13032490	13032764	275	Chmp2a	NM_026885.3	2013	1.46	-10.7	-11.8	1.52	1.59684312235352	0.67522258593658	2.80022037999573e-06	1.03221428034839e-05	yes
Chr16	65539232	65539381	150	Chmp2b	NM_026879.2	23316	3	-4.42	-5	1.9	1.11478483473759	0.156765281614553	0.243133344847907	0.331238319624433	no
Chr16	65539927	65540176	250	Chmp2b	NM_026879.2	22521	2.06	-11.9	-13.2	3.12	1.11478483473759	0.156765281614553	0.243133344847907	0.331238319624433	no
Chr6	71580037	71580236	200	Chmp3	NM_025783.3	36183	1.44	-1.54	-1.81	0.851	0.716141252797849	-0.481684	0.00226891222065331	0.00520017136260629	no
Chr14	69717127	69718668	1542	Chmp7	NM_134078.4	13902	8.19	-434	-434	0.906	1.04364810422952	0.0616353480548483	0.687241998204884	0.752913977116439	no
Chr14	69730133	69732226	2094	Chmp7	NM_134078.4	344	1.63	-8.73	-9.72	1.72	1.04364810422952	0.0616353480548483	0.687241998204884	0.752913977116439	no
Chr9	18308814	18312442	3629	Chordc1	NM_025844.2	16547	2.05	-11.7	-13	2.84	0.949422758969357	-0.0748775	0.592283335238376	0.671438835455913	no
Chr9	18301007	18304363	3357	Chordc1	NM_025844.2	8740	1.7	-2.57	-2.96	0.615	0.949422758969357	-0.0748775	0.592283335238376	0.671438835455913	no
Chr5	24586937	24587086	150	Chpf2	XM_017320583.1	946	1.64	-5.11	-5.76	-1.12	0.651528190726378	-0.6181	0.000185698039133526	0.000513946038817978	yes
Chr10	88475123	88476432	1310	Chpt1	XM_006513454.2	27533	2.63	-1.61	-1.89	0.685	0.96472	-0.0518174	0.791770099655586	0.839410224880947	no
Chr15	73093697	73093886	190	Chrac1	NM_053068.3	3285	5.3	-2.02	-2.35	0.746	0.442621351977494	-1.17586	4.76011781963803e-08	2.20810560914601e-07	yes
Chr10	83092127	83192114	99988	Chst11	XM_006513909.3	106745	9	-2.41	-2.79	0.804	0.595533581844878	-0.747745	2.78458298130276e-05	8.84106541748897e-05	yes
Chr10	82985532	82985980	449	Chst11	XM_006513909.3	150	1.64	-6.7	-7.49	1.26	0.595533581844878	-0.747745	2.78458298130276e-05	8.84106541748897e-05	yes
Chr8	106884060	106884652	593	Chtf8	XM_006530834.2	8681	5.2	-4.1	-4.65	0.593	0.526169708759777	-0.9264	5.28964763893903e-18	7.05932556631183e-17	yes
Chr3	90499038	90499237	200	Chtop	NM_001293776.1	10261	1.65	-5.38	-6.05	1.1	2.67289584128112	1.41840361902692	5.68184954761253e-44	6.5336997730215e-42	yes
Chr19	44074229	44077158	2930	Chuk	NM_001162410.1	30319	2.6	-13	-14.4	2.54	0.882583227753298	-0.180196	0.359393243959263	0.457589100325755	no
Chr2	127242624	127242921	298	Ciao1	NM_025296.4	4895	5.17	-1.2	-1.42	0.675	1.13696320306366	0.18518556327447	0.203909710482733	0.285559482842498	no
Chr8	94824955	94825305	351	Ciapin1	NM_134141.4	13035	3.25	-12.4	-13.7	2.95	0.808841147987301	-0.306072	0.0112725688976683	0.0223596373914669	no
Chr8	94822613	94822863	251	Ciapin1	NM_134141.4	15477	1.72	-2.08	-2.41	0.808	0.808841147987301	-0.306072	0.0112725688976683	0.0223596373914669	no
Chr7	25288667	25288816	150	Cic	XM_011250697.2	21011	3.33	-2.84	-3.26	0.789	0.433007200447211	-1.20754	3.65999394492216e-16	4.04450486948262e-15	yes
Chr12	110879766	110883989	4224	Cinp	NM_026048.4	5156	1.53	-3.76	-4.27	0.889	1.05639677008107	0.0791517956036855	0.650778713991592	0.722279365151481	no
Chr12	86963366	86963566	201	Cipc	NM_001289429.1	16325	2.6	-5.04	-5.68	2.12	1.01868428513724	0.0267069947405078	0.878266609346218	0.908871339288251	no
Chr12	86952857	86959730	6874	Cipc	NM_001289429.1	5816	1.76	-1.23	-1.46	0.825	1.01868428513724	0.0267069947405078	0.878266609346218	0.908871339288251	no
Chr9	107300538	107301337	800	Cish	NM_001317354.1	3879	7.52	-1.41	-1.67	-0.586	1.41587557455586	0.501694488684704	0.101530652582982	0.156849474808498	no
Chr5	115925571	115926504	934	Cit	XM_006530131.1	80347	7.35	-5.1	-5.74	-0.886	0.944144283340616	-0.0829207	0.44948589022083	0.545200825207183	no
Chr5	116005879	116006790	912	Cit	XM_006530131.1	160655	6.51	-5.58	-6.27	1.13	0.944144283340616	-0.0829207	0.44948589022083	0.545200825207183	no
Chr5	116008386	116008586	201	Cit	XM_006530131.1	163162	3.44	-3.28	-3.74	-1.48	0.944144283340616	-0.0829207	0.44948589022083	0.545200825207183	no
Chr2	32371017	32371216	200	Ciz1	XM_006498276.3	8012	1.67	-1.18	-1.4	0.599	0.613150819510913	-0.705686	5.15727424337474e-07	2.10124998358516e-06	yes
Chr2	32378014	32378213	200	Ciz1	XM_006498276.3	15009	2.34	-2.43	-2.8	1.03	0.613150819510913	-0.705686	5.15727424337474e-07	2.10124998358516e-06	yes
Chr8	22168799	22179576	10778	Ckap2	XM_006509226.3	5958	10.5	-434	-434	0.845	1.46647022340482	0.552347777550828	2.18055306653607e-05	7.03573388177272e-05	no
Chr2	129268260	129269253	994	Ckap2l	XM_017319255.1	21756	6.52	-5.42	-6.1	0.797	1.30172780608254	0.38042780958769	0.000591688203193048	0.00151275148439226	no
Chr2	91565653	91568235	2583	Ckap5	XM_006500344.3	38906	2.04	-2.45	-2.82	0.627	1.26005304901032	0.333484473354587	0.000578627223849685	0.00148173433022728	no
Chr2	91527073	91550654	23582	Ckap5	NM_001165989.1	0	1.69	-7.41	-8.27	0.864	1.26005304901032	0.333484473354587	0.000578627223849685	0.00148173433022728	no
Chr8	104264691	104264936	246	Cklf	NM_001037841.3	13830	3.08	-2.61	-3	1.32	0.415428442365241	-1.26733	1.768195872593e-05	5.77713900351149e-05	yes
Chr8	104263611	104263808	198	Cklf	NM_001037841.3	12750	3	-2.2	-2.55	-0.663	0.415428442365241	-1.26733	1.768195872593e-05	5.77713900351149e-05	yes
Chr3	89415614	89415850	237	Cks1b	NM_016904.1	2441	1.51	-434	-434	1.21	2.25410547118726	1.17255502180954	1.83428288283737e-10	1.11411923789177e-09	yes
Chr1	118602390	118607715	5326	Clasp1	NM_001293300.1	213332	3.49	-434	-434	1.77	0.925822077037259	-0.111193	0.372622734840644	0.470730147260356	no
Chr9	113908687	113909422	736	Clasp2	XR_379881.3	167628	2.15	-5.98	-6.7	2.32	0.950996324506122	-0.0724883	0.552812208641465	0.637802498412988	no
Chr3	145016832	145018872	2041	Clca1	XM_006501444.1	401	3.57	-4.86	-5.48	-0.804	0.308144360224567	-1.69832	0.000215311404001836	0.000590032720445095	yes
Chr3	108674645	108677065	2421	Clcc1	XR_001783688.1	20767	3.68	-11.3	-12.5	0.901	0.667885623004587	-0.582327	2.73119140960878e-05	8.68597243055869e-05	yes
Chr3	108678590	108678740	151	Clcc1	XR_001783688.1	24712	1.51	-3.97	-4.51	1.42	0.667885623004587	-0.582327	2.73119140960878e-05	8.68597243055869e-05	yes
Chr19	4223107	4223256	150	Clcf1	NM_001310038.2	8869	2.5	-3	-3.43	1.14	1.39869742153337	0.484083899838824	0.0499423972106217	0.0844839091847415	no
Chr8	60912034	60923229	11196	Clcn3	NM_173876.3	31570	10.3	-434	-434	0.963	1.26942174696788	0.344171463326499	0.109191181435438	0.167180891868415	no
Chr8	60929114	60929413	300	Clcn3	NM_173876.3	25386	3.11	-2.37	-2.74	0.889	1.26942174696788	0.344171463326499	0.109191181435438	0.167180891868415	no
Chr8	60933245	60941301	8057	Clcn3	NM_173876.3	13498	1.8	-434	-434	2.92	1.26942174696788	0.344171463326499	0.109191181435438	0.167180891868415	no
Chr7	7291590	7291739	150	Clcn4	XM_006539503.3	4873	1.2	-4.29	-4.86	1.25	0.662217176761415	-0.594624	0.000398346642844342	0.00104768934749121	yes
Chr7	7283258	7291440	8183	Clcn4	XM_006539503.3	5172	12.3	-4.24	-4.8	0.596	0.662217176761415	-0.594624	0.000398346642844342	0.00104768934749121	yes
ChrX	7158935	7165932	6998	Clcn5	XM_011247442.1	153427	7.74	-434	-434	1.14	1.13854220714134	0.187187774921889	0.348001123227769	0.445788490432095	no
Chr4	148006055	148006853	799	Clcn6	XM_006538876.1	17362	6.8	-6.02	-6.76	0.656	1.70613330751127	0.770730375010103	1.64609159041481e-05	5.40474984624389e-05	yes
Chr4	148004359	148004957	599	Clcn6	XM_006538876.1	19258	2.3	-9.54	-10.6	1.33	1.70613330751127	0.770730375010103	1.64609159041481e-05	5.40474984624389e-05	yes
Chr17	25161654	25162003	350	Clcn7	XR_001782075.1	28275	4.49	-8.4	-9.35	1.42	1.5525415542283	0.634631883116798	4.79930721427411e-06	1.70303026763592e-05	yes
Chr17	25161105	25161305	201	Clcn7	XR_001782075.1	27726	3.97	-7.46	-8.33	1.85	1.5525415542283	0.634631883116798	4.79930721427411e-06	1.70303026763592e-05	yes
Chr5	5507561	5513164	5604	Cldn12	NM_001193660.1	1625	5.42	-4.8	-5.41	0.729	0.804486150602454	-0.313861	0.0184515432984525	0.0349038841319151	no
Chr5	136974823	136975309	487	Cldn15	NM_021719.4	6954	2.94	-6.18	-6.93	0.705	7.65925013507223	2.93720315463482	3.19663383018891e-12	2.40360461154913e-11	yes
Chr17	23682634	23683429	796	Cldn9	NM_020293.3	597	4.95	-3.61	-4.11	-0.855	1.93419	0.951727711494124	0.000333410309285287	0.000889132915468036	yes
Chr16	58729737	58732606	2870	Cldnd1	NM_001252450.1	1827	1.21	-434	-434	3.85	1.05879293400167	0.0824204719569328	0.695576978019693	0.759826254184704	no
Chr16	58729179	58729639	461	Cldnd1	NM_001252450.1	1269	1.53	-5.68	-6.38	0.828	1.05879293400167	0.0824204719569328	0.695576978019693	0.759826254184704	no
Chr7	44304890	44305928	1039	Clec11a	NM_009131.3	1031	1.6	-1.11	-1.32	-0.669	0.813236708432211	-0.298253	0.205378396703525	0.287385469620357	no
Chr16	10744579	10744878	300	Clec16a	NM_001204229.1	199240	3.57	-4.34	-4.91	-1.51	1.03245251455354	0.0460754294960353	0.784400007182982	0.833561263886641	no
Chr6	129019322	129020709	1388	Clec2f	XM_006506362.2	10519	2.89	-10.9	-12.1	2.08	0.879630007367629	-0.185031	0.545340177646063	0.630799627659877	no
Chr4	135214564	135214712	149	Clic4	NM_013885.2	58048	1.31	-9.68	-10.8	1.98	1.01891497764284	0.0270336722588086	0.858548849165194	0.893950991720156	no
Chr11	45907888	45909431	1544	Clint1	XM_006532840.3	55956	4.59	-5.93	-6.66	1.11	1.11575896819406	0.158025402661563	0.133173313084341	0.198062098652585	no
Chr5	123642593	123646259	3667	Clip1	NM_001291229.1	38102	1.68	-2.7	-3.1	0.824	0.494300222202708	-1.01654	3.05120591472538e-14	2.83506338151944e-13	yes
Chr5	123653480	123655953	2474	Clip1	NM_001291229.1	28408	4.52	-4.89	-5.51	1.02	0.494300222202708	-1.01654	3.05120591472538e-14	2.83506338151944e-13	yes
Chr5	134522810	134535112	12303	Clip2	NM_001039162.2	17322	2.85	-4.02	-4.56	1.43	0.395709552047226	-1.33749	7.47898025289048e-14	6.68518550483384e-13	yes
Chr7	30306979	30307425	447	Clip3	XM_006540410.3	15297	4.05	-4.06	-4.6	-0.985	0.490503231253136	-1.02767	1.30147720127112e-06	5.02012416550832e-06	yes
Chr9	57750809	57751823	1015	Clk3	XM_017313060.1	12571	2.94	-3.66	-4.17	0.617	1.58065872851963	0.66052591683045	2.04684362116342e-05	6.62948461289143e-05	yes
Chr9	57765461	57765810	350	Clk3	NM_007713.4	50	4.52	-4.47	-5.05	-0.857	1.58065872851963	0.66052591683045	2.04684362116342e-05	6.62948461289143e-05	yes
Chr11	51281323	51281571	249	Clk4	NM_001304744.1	18209	2.7	-5.55	-6.24	1.87	2.56238272735584	1.35748597826346	1.4501630970587e-20	2.44259850290923e-19	yes
Chr9	40783166	40784012	847	Clmp	NM_133733.4	97202	8.67	-13.5	-14.9	0.708	0.58246255070377	-0.779763	0.000314573258958778	0.000842571527585911	yes
Chr9	40782321	40783067	747	Clmp	NM_133733.4	96357	11.8	-6.42	-7.18	-1.23	0.58246255070377	-0.779763	0.000314573258958778	0.000842571527585911	yes
Chr7	126585518	126585817	300	Cln3	XM_006507290.1	0	2.14	-2.93	-3.36	-0.675	1.48727052451025	0.572667087788566	0.00619480148702541	0.0129945540999268	no
Chr14	103076831	103077181	351	Cln5	NM_001033242.1	6615	2.51	-9.65	-10.7	1.83	0.972989833219042	-0.0395034	0.823342179689722	0.86431431781005	no
Chr8	14888959	14890581	1623	Cln8	XM_006508807.2	7624	1.74	-4.16	-4.71	1.26	1.01892390247739	0.027046308993414	0.819387824097685	0.861227227114975	no
Chr7	97714049	97718846	4798	Clns1a	NM_023671.2	17392	2.91	-12.6	-14	1.35	1.32653748951928	0.407665448411894	0.00765632807639536	0.0157683654188514	no
Chr5	76216157	76230289	14133	Clock	XM_011249402.1	32472	4.98	-434	-434	1.57	1.18584485076823	0.245915268172995	0.117243871616691	0.177757166152116	no
Chr5	76235792	76236368	577	Clock	XM_011249402.1	26393	1.31	-3.35	-3.82	0.906	1.18584485076823	0.245915268172995	0.117243871616691	0.177757166152116	no
Chr17	56995985	56996130	146	Clpp	NM_017393.2	5721	2.72	-3.23	-3.69	0.617	1.56150390319512	0.642936175578916	4.499146752208e-06	1.60583314885109e-05	yes
Chr9	65329868	65330066	199	Clpx	XR_379423.2	35618	3.43	-2.82	-3.24	1.38	1.27018672283689	0.345040594878961	0.0231963893595023	0.0428253958068842	no
Chr9	65320946	65322753	1808	Clpx	XR_379423.2	26696	3.03	-10.2	-11.3	2.95	1.27018672283689	0.345040594878961	0.0231963893595023	0.0428253958068842	no
Chr4	126577635	126577834	200	Clspn	XM_006503122.3	20684	2.02	-13.1	-14.5	2.63	1.32650244342446	0.407627333020895	0.00222302598043831	0.00510571547451922	no
Chr4	126591216	126593681	2466	Clspn	XM_006503122.3	34265	7.12	-14.5	-16	0.892	1.32650244342446	0.407627333020895	0.00222302598043831	0.00510571547451922	no
Chr4	44025509	44032799	7291	Clta	XM_006537587.2	21693	2.57	-5.43	-6.11	0.694	2.68227784125178	1.42345868520475	1.17710905564396e-20	2.01147551921997e-19	yes
Chr11	86695306	86695554	249	Cltc	XM_006533983.1	62188	3.24	-5.02	-5.66	1.21	0.887890071089825	-0.171547	0.0781631616567969	0.125504188386252	no
Chr11	86695057	86695206	150	Cltc	XM_006533983.1	62536	2.71	-6.97	-7.8	2.19	0.887890071089825	-0.171547	0.0781631616567969	0.125504188386252	no
Chr6	142771323	142775177	3855	Cmas	NM_009908.2	14637	2	-4.4	-4.98	1.68	0.849236192084962	-0.235762	0.193771649926468	0.273683181903685	no
ChrX	75410640	75411221	582	Cmc4	NM_001294277.1	5363	4.89	-2.22	-2.57	-0.618	0.48448779411702	-1.04547	0.0763431691054557	0.122917404810911	no
Chr8	117459813	117460012	200	Cmip	NM_001163262.1	202794	1.45	-7.84	-8.74	2.07	0.638614706367572	-0.646982	1.0741794256047e-08	5.38639348695025e-08	yes
Chr5	113613442	113613838	397	Cmklr1	NM_008153.3	36552	3.55	-4.36	-4.93	-1.89	0.638286435722113	-0.647724	0.437873390329006	0.534805592692208	no
Chr8	104347035	104347574	540	Cmtm3	XM_006531329.2	7652	3.12	-7.36	-8.21	1.4	0.88549437242872	-0.175445	0.161383059334734	0.233996256111625	no
Chr8	104354727	104355176	450	Cmtm4	NM_153582.5	40631	4.79	-3.32	-3.79	0.96	0.39945204779819	-1.32391	2.31171603285613e-25	5.99243813669518e-24	yes
Chr9	114746439	114746636	198	Cmtm6	XM_006512242.2	15282	2.95	-4.27	-4.83	1.78	0.467637063499132	-1.09654	4.11983118015407e-05	0.000127238889477537	yes
Chr17	29621568	29674206	52639	Cmtr1	NM_028791.6	0	7.4	-9.96	-11.1	0.806	0.730079232915321	-0.453875	0.000217184193143903	0.000594738594439186	no
Chr6	87843209	87843704	496	Cnbp	NM_001109745.1	7402	2.43	-14.2	-15.7	2.04	1.48327645784515	0.568787517004244	8.72039443563206e-06	2.9796629244539e-05	no
Chr6	87844149	87845312	1164	Cnbp	NM_001109745.1	5794	1.45	-434	-434	3.1	1.48327645784515	0.568787517004244	8.72039443563206e-06	2.9796629244539e-05	no
Chr8	88133857	88134502	646	Cnep1r1	NM_029074.3	15098	6.66	-7.13	-7.97	0.862	1.25369458586351	0.326185934164106	0.0187259588215283	0.03536175011933	no
Chr8	88130353	88130985	633	Cnep1r1	XM_011248421.1	11618	3.38	-4.24	-4.8	1.41	1.25369458586351	0.326185934164106	0.0187259588215283	0.03536175011933	no
Chr14	46776167	46776416	250	Cnih1	NM_009919.2	11941	2.1	-8.61	-9.58	1.61	2.1137460699112	1.07980207223436	5.6645254991437e-13	4.61551694107106e-12	yes
Chr10	7211687	7212137	451	Cnksr3	NM_172546.2	100	5.35	-2.61	-3	0.95	0.949247197436937	-0.0751443	0.578765830344927	0.659684350074177	no
Chr10	7119761	7126169	6409	Cnksr3	XM_011243079.1	57527	10.6	-2.03	-2.36	0.601	0.949247197436937	-0.0751443	0.578765830344927	0.659684350074177	no
Chr3	121454947	121457766	2820	Cnn3	NM_028044.2	28406	2.35	-434	-434	1.07	1.33047354789378	0.411939827382436	0.0117167350354809	0.0231548967092189	no
Chr19	46775894	46776343	450	Cnnm2	XM_006527489.3	14330	3	-4.33	-4.9	1.67	2.36542218374301	1.24209770070388	1.36098352259322e-20	2.29998696072273e-19	yes
Chr1	36505707	36507282	1576	Cnnm4	NM_033570.2	34110	5.77	-3.93	-4.46	0.936	1.10285702869194	0.141245776091316	0.592636697689982	0.671640285622125	no
Chr1	36507581	36507780	200	Cnnm4	NM_033570.2	35984	1.72	-2	-2.32	0.894	1.10285702869194	0.141245776091316	0.592636697689982	0.671640285622125	no
Chr8	95720248	95720654	407	Cnot1	NM_001205226.1	86808	1.45	-9.34	-10.4	1.5	1.48748709475627	0.572877151841157	7.37001913912478e-08	3.35767270520627e-07	no
Chr8	95741017	95744330	3314	Cnot1	NM_001205226.1	63132	2.1	-11.8	-13.1	1.19	1.48748709475627	0.572877151841157	7.37001913912478e-08	3.35767270520627e-07	no
Chr1	39545098	39545346	249	Cnot11	NM_028043.2	9296	4.16	-4.79	-5.4	2.15	0.833348729937913	-0.263008	0.0440438407809211	0.0756181523241364	no
Chr1	39546386	39546782	397	Cnot11	NM_028043.2	10584	3.35	-2.01	-2.34	-0.58	0.833348729937913	-0.263008	0.0440438407809211	0.0756181523241364	no
Chr10	116485709	116492362	6654	Cnot2	NM_001037846.3	89149	8.6	-6.27	-7.02	1.37	0.998358784515238	-0.00236972	0.98588910711171	0.989398094798252	no
Chr7	3660164	3660711	548	Cnot3	NM_146176.3	14895	3.75	-7.74	-8.64	1.35	0.774617912069618	-0.368443	0.00961002139254592	0.0193389035759996	no
Chr7	3658346	3658812	467	Cnot3	NM_146176.3	13077	1.45	-4.78	-5.39	0.947	0.774617912069618	-0.368443	0.00961002139254592	0.0193389035759996	no
Chr7	3661041	3661287	247	Cnot3	NM_146176.3	15772	3.13	-6.68	-7.48	1.44	0.774617912069618	-0.368443	0.00961002139254592	0.0193389035759996	no
Chr6	35022914	35024408	1495	Cnot4	XR_001785151.1	61391	5.33	-5.14	-5.79	0.888	1.44314859481671	0.529219855593527	0.000571616236734831	0.00146559911561149	no
Chr6	35070264	35080223	9960	Cnot4	XR_001785151.1	5576	2.22	-11	-12.2	1.36	1.44314859481671	0.529219855593527	0.000571616236734831	0.00146559911561149	no
Chr11	49671597	49671797	201	Cnot6	NM_001290741.1	30857	3.36	-1.36	-1.6	0.86	1.0728002277709	0.101381448659934	0.389847075679879	0.488459574160075	no
Chr11	49673594	49673844	251	Cnot6	NM_001290741.1	28810	2.15	-5.34	-6.01	1.8	1.0728002277709	0.101381448659934	0.389847075679879	0.488459574160075	no
Chr5	96077006	96083027	6022	Cnot6l	XM_006534872.3	32788	4.43	-12	-13.3	1.66	0.738858488240723	-0.43663	0.000963854531647452	0.00236904381821795	no
Chr8	40495756	40501271	5516	Cnot7	NM_001271543.1	10483	3.42	-434	-434	2.83	1.55154855524424	0.633708846279429	1.54829530534904e-05	5.10556886589223e-05	yes
Chr8	40507490	40510153	2664	Cnot7	NM_001271543.1	1601	4.53	-6.33	-7.09	1.69	1.55154855524424	0.633708846279429	1.54829530534904e-05	5.10556886589223e-05	yes
Chr11	58114077	58117903	3827	Cnot8	XM_006534104.1	21278	3.25	-6.06	-6.79	0.955	1.26029061915504	0.333756453144483	0.0144466243979024	0.0280033806769986	no
Chr11	58118299	58118448	150	Cnot8	XM_006534104.1	25500	2.03	-4.51	-5.09	2.23	1.26029061915504	0.333756453144483	0.0144466243979024	0.0280033806769986	no
Chr1	74528901	74529100	200	Cnot9	XM_006496171.2	22861	2.92	-4.44	-5.02	0.731	0.612653515520593	-0.706857	7.96420942247363e-08	3.61652668964702e-07	yes
Chr1	75136153	75136351	199	Cnppd1	NM_026977.2	6017	1.46	-9.67	-10.7	1.61	0.753851658715088	-0.407647	0.0225916951436293	0.0418150049045948	no
Chr1	75136499	75136795	297	Cnppd1	NM_026977.2	5573	2.35	-5.76	-6.47	0.956	0.753851658715088	-0.407647	0.0225916951436293	0.0418150049045948	no
Chr19	12764128	12764378	251	Cntf	NM_170786.2	1254	2.11	-1.41	-1.66	0.868	2.5370803605324	1.34316921664484	0.000185693728527255	0.000513946038817978	yes
Chr19	12764106	12765295	1190	Cntf	NM_170786.2	337	2.37	-1.58	-1.85	0.862	2.5370803605324	1.34316921664484	0.000185693728527255	0.000513946038817978	yes
Chr4	84971186	84979381	8196	Cntln	XR_881069.2	87676	2	-4.5	-5.08	1.03	0.596456373655367	-0.745511	9.07540408193317e-05	0.000265414055709119	yes
Chr4	84883610	84884256	647	Cntln	XR_881069.2	100	5.17	-14	-15.5	-2.13	0.596456373655367	-0.745511	9.07540408193317e-05	0.000265414055709119	yes
Chr2	35153293	35158242	4950	Cntrl	NM_012018.2	43801	2.39	-5.52	-6.21	1.01	0.855677273233148	-0.224861	0.115216188715324	0.175087331616963	no
Chr2	35134059	35137757	3699	Cntrl	NM_012018.2	24567	4.08	-3.14	-3.58	0.825	0.855677273233148	-0.224861	0.115216188715324	0.175087331616963	no
Chr2	35170487	35170637	151	Cntrl	NM_012018.2	60995	1.57	-1.99	-2.31	0.771	0.855677273233148	-0.224861	0.115216188715324	0.175087331616963	no
Chr7	100539150	100539834	685	Coa4	NM_183270.2	2050	5.44	-4.18	-4.74	-0.885	1.18780414005273	0.248296966214548	0.444802927637595	0.541108493102878	no
Chr11	101082711	101082859	149	Coasy	XM_006534257.2	148	2.06	-3.79	-4.3	-1.38	0.72855189485102	-0.456896	0.00223047816292922	0.00512052432060033	no
Chr11	101085863	101086520	658	Coasy	XM_006534257.2	3300	2.25	-2.78	-3.19	1.52	0.72855189485102	-0.456896	0.00223047816292922	0.00512052432060033	no
Chr2	65089433	65090695	1263	Cobll1	NM_027225.1	147931	1.54	-8.53	-9.49	2.15	1.37772240380242	0.46228522984062	0.00292191971537422	0.00655920154512452	no
Chr2	65133783	65136519	2737	Cobll1	NM_027225.1	102107	1.45	-4.57	-5.16	1.84	1.37772240380242	0.46228522984062	0.00292191971537422	0.00655920154512452	no
Chr2	65126062	65133684	7623	Cobll1	NM_027225.1	104942	1.8	-6.07	-6.81	1.37	1.37772240380242	0.46228522984062	0.00292191971537422	0.00655920154512452	no
Chr11	113662298	113666853	4556	Cog1	XM_006532344.2	13120	2.08	-2.46	-2.84	0.808	0.791413526507986	-0.337496	0.0113985179249828	0.0225902466171683	no
Chr11	113662306	113662701	396	Cog1	XM_006532344.2	13128	3.96	-4.52	-5.1	1.32	0.791413526507986	-0.337496	0.0113985179249828	0.0225902466171683	no
Chr11	113661704	113662199	496	Cog1	XM_006532344.2	12526	5.45	-2.3	-2.66	0.834	0.791413526507986	-0.337496	0.0113985179249828	0.0225902466171683	no
Chr11	113662850	113662998	149	Cog1	XM_006532343.3	13672	2.08	-6.09	-6.82	2.57	0.791413526507986	-0.337496	0.0113985179249828	0.0225902466171683	no
Chr11	113655114	113657090	1977	Cog1	XM_006532344.2	5936	5.5	-6.16	-6.91	0.835	0.791413526507986	-0.337496	0.0113985179249828	0.0225902466171683	no
Chr8	124548616	124551958	3343	Cog2	NM_029746.3	27849	4.82	-4.56	-5.15	0.949	1.53637418430951	0.619529627585134	2.91996600013607e-06	1.07221992811719e-05	yes
Chr8	110881456	110882184	729	Cog4	NM_001310607.1	34856	3.59	-8.11	-9.04	1.26	0.685021335386473	-0.545779	1.50539491744509e-05	4.97590444508434e-05	no
Chr12	31927982	31928131	150	Cog5	XM_011243868.2	273114	1.93	-3.63	-4.13	-1.96	0.464444734187674	-1.10642	1.03947132770845e-09	5.85268523617612e-09	yes
Chr8	107048954	107050160	1207	Cog8	NM_139229.4	6577	3.19	-2.96	-3.39	1.16	0.956231400919947	-0.0645683	0.609655008627541	0.686804927957396	no
Chr4	130078126	130078473	348	Col16a1	XM_006502639.3	30700	2.47	-4.89	-5.52	-1.33	1.34601571636151	0.428695255256136	0.0180326905198933	0.0341834368878592	no
Chr10	77088894	77113608	24715	Col18a1	XM_011243346.2	0	9.29	-10.8	-11.9	-0.889	0.678971991043886	-0.558576	0.0147414349301786	0.0285134065792527	no
Chr1	45332170	45334030	1861	Col3a1	NM_009930.2	20632	1.49	-4.31	-4.88	-0.588	1.24663853365812	0.318043212325012	0.130484752528969	0.19469598099298	no
Chr13	96635808	96637734	1927	Col4a3bp	NM_001164222.1	93073	2.31	-10.7	-11.9	1.69	1.0222424607998	0.0317374227988784	0.810466547823258	0.85462870132975	no
Chr10	76599562	76599810	249	Col6a2	NM_146007.2	23594	3.06	-2.52	-2.9	-1.28	1.11624948888585	0.158659514757906	0.488087435889137	0.581145133864419	no
Chr18	47087059	47087355	297	Commd10	XM_006526224.3	128276	4.01	-2.71	-3.12	0.81	0.983278390017311	-0.0243282	0.874466555832817	0.906068177693515	no
Chr3	57646470	57650702	4233	Commd2	NM_175095.4	982	3.82	-434	-434	2.29	1.65569729519245	0.727438934526033	9.49746372690369e-05	0.000276621996265978	yes
Chr2	18674968	18676118	1151	Commd3	NM_147778.3	2506	2.24	-12.3	-13.6	1.6	0.443355467200258	-1.17346	6.39525025506441e-15	6.34299334636544e-14	yes
Chr5	72159404	72159850	447	Commd8	XM_011240736.1	5953	7.88	-2.2	-2.54	0.932	1.13824835141294	0.186815369824851	0.18991115712919	0.268736235856201	no
Chr2	101901346	101901590	245	Commd9	NM_029635.3	15084	2.97	-2.63	-3.03	0.967	1.3736990171877	0.458065938670149	0.0196551108052671	0.0369339310303177	no
Chr2	101899901	101901248	1348	Commd9	NM_029635.3	13639	3.12	-12.7	-14.1	1.7	1.3736990171877	0.458065938670149	0.0196551108052671	0.0369339310303177	no
Chr16	18421921	18422119	199	Comt	NM_001111062.1	4597	3.32	-1.48	-1.73	-0.978	0.540073591973402	-0.888772	2.0047821703832e-13	1.71674907692277e-12	yes
Chr7	114215707	114215856	150	Copb1	NM_033370.3	38824	2.45	-9.12	-10.1	3.05	0.948546392501549	-0.0762098	0.55612082621174	0.640653202476827	no
Chr9	98582283	98582819	537	Copb2	NM_015827.2	18552	1.37	-9.14	-10.2	1.47	1.27736403189624	0.353169732690312	0.00806738127518677	0.0165214956109677	no
Chr9	98588076	98588325	250	Copb2	NM_015827.2	24345	2.67	-5.24	-5.89	0.908	1.27736403189624	0.353169732690312	0.00806738127518677	0.0165214956109677	no
Chr8	13884836	13885792	957	Coprs	XM_006508848.3	4529	2.4	-434	-434	1.81	0.523385811914769	-0.934053	1.00431686396305e-07	4.49386252704822e-07	yes
Chr5	100547313	100547753	441	Cops4	NM_012001.2	29004	4.56	-4.84	-5.45	1.02	2.01141765010452	1.00821267347544	2.23630672082271e-09	1.21542555040023e-08	yes
Chr1	10024898	10025047	150	Cops5	NM_001277101.1	13112	2.33	-5.48	-6.17	2.01	0.963160526884219	-0.0541518	0.696960202849292	0.760753638196366	no
Chr6	124959546	124959856	311	Cops7a	NM_001164089.1	5673	2.12	-3.84	-4.36	0.909	0.767784538872724	-0.381227	0.0221754611577319	0.0411292145217501	no
Chr1	86605265	86605413	149	Cops7b	XM_006529625.3	22373	1.41	-5.74	-6.45	1.01	1.54768407612391	0.630111008740192	1.36926695280898e-05	4.54263964777886e-05	yes
Chr1	55066443	55067060	618	Coq10b	NM_001039710.1	13673	2.82	-7.6	-8.48	1.1	3.44958386499123	1.78642233518834	8.29266052815918e-30	3.29423247058874e-28	yes
Chr5	115295980	115296278	299	Coq5	XR_387572.2	16314	4.12	-7.13	-7.97	1.57	0.885196713153139	-0.17593	0.159029459769043	0.231131479398246	no
Chr5	115296725	115296875	151	Coq5	XR_387572.2	17059	5.04	-3.82	-4.34	1.66	0.885196713153139	-0.17593	0.159029459769043	0.231131479398246	no
Chr5	113842489	113843036	548	Coro1c	NM_011779.3	65670	2.62	-7.73	-8.62	0.807	0.744838219510024	-0.425001	0.000863214385583699	0.00214248633773403	no
Chr5	113843584	113845321	1738	Coro1c	NM_011779.3	63385	4.84	-6.62	-7.41	0.687	0.744838219510024	-0.425001	0.000863214385583699	0.00214248633773403	no
Chr9	62445546	62445694	149	Coro2b	XM_006511094.3	89555	9.29	-1.22	-1.45	1.89	0.274417319079096	-1.86556	0.369760191380208	0.46786732580201	no
Chr11	63962726	63963120	395	Cox10	XM_006534168.3	88108	2.28	-3.73	-4.25	0.928	1.00648307511115	0.00932291229054222	0.954320560752656	0.967799128449779	no
Chr11	63963466	63963663	198	Cox10	XM_006534168.3	87565	1.24	-1.49	-1.75	-0.633	1.00648307511115	0.00932291229054222	0.954320560752656	0.967799128449779	no
Chr11	90638233	90645241	7009	Cox11	NM_199008.2	49	5.56	-434	-434	1.04	2.63676867502055	1.39877100842679	4.2848643870744e-28	1.45628257635368e-26	yes
Chr19	43735553	43735702	150	Cox15	NM_144874.4	17298	1.18	-1.3	-1.54	0.588	1.01504371503087	0.0215418614992858	0.896166321719356	0.922960789520258	no
Chr19	43733653	43733803	151	Cox15	NM_144874.4	19197	2.46	-1.88	-2.19	-1.39	1.01504371503087	0.0215418614992858	0.896166321719356	0.922960789520258	no
Chr19	43733654	43733804	151	Cox15	NM_144874.4	19196	2.38	-1.99	-2.31	-1.47	1.01504371503087	0.0215418614992858	0.896166321719356	0.922960789520258	no
Chr1	178321158	178321706	549	Cox20	XM_017321962.1	2875	2.78	-9.6	-10.7	1.35	2.26647022857547	1.18044721069726	2.64856549906381e-05	8.43899182139205e-05	yes
Chr1	178321806	178322154	349	Cox20	XM_017321962.1	3523	1.33	-5.52	-6.2	0.708	2.26647022857547	1.18044721069726	2.64856549906381e-05	8.43899182139205e-05	yes
Chr3	19996745	19996995	251	Cp	XM_006535381.3	39760	2.24	-4.75	-5.36	1.91	0.419584954270322	-1.25297	5.51673595490142e-09	2.86690314965214e-08	yes
Chr3	20007263	20007611	349	Cp	XM_006535381.3	50278	2.93	-3.4	-3.88	-0.901	0.419584954270322	-1.25297	5.51673595490142e-09	2.86690314965214e-08	yes
Chr3	19992971	20007163	14193	Cp	XM_006535381.3	35986	4.11	-9.16	-10.2	-1.14	0.419584954270322	-1.25297	5.51673595490142e-09	2.86690314965214e-08	yes
Chr3	20002388	20003344	957	Cp	XM_006535381.3	45403	1.28	-10.1	-11.2	3.49	0.419584954270322	-1.25297	5.51673595490142e-09	2.86690314965214e-08	yes
Chr3	20007810	20008108	299	Cp	XM_006535381.3	50825	4.83	-5.05	-5.69	-1.84	0.419584954270322	-1.25297	5.51673595490142e-09	2.86690314965214e-08	yes
Chr3	20008307	20008656	350	Cp	XM_006535381.3	51322	3.91	-2.97	-3.4	-0.646	0.419584954270322	-1.25297	5.51673595490142e-09	2.86690314965214e-08	yes
Chr3	20008755	20009054	300	Cp	XM_006535381.3	51770	2.28	-3.29	-3.76	-0.929	0.419584954270322	-1.25297	5.51673595490142e-09	2.86690314965214e-08	yes
Chr1	10324945	10329504	4560	Cpa6	XM_011238393.2	110753	4.56	-2.49	-2.87	1.05	0.554637001407676	-0.850384	0.0697014136097784	0.11346603722703	no
Chr11	76812386	76812535	150	Cpd	NM_007754.2	34473	2.78	-1.47	-1.72	0.624	2.31087005566704	1.20843613677848	2.46155549248671e-22	4.82654226949894e-21	yes
Chr5	43287584	43287783	200	Cpeb2	XM_006503927.2	55277	2.56	-5.42	-6.1	2.39	2.27091997628036	1.18328	1.3355997713533e-13	1.16364107069408e-12	yes
Chr5	43281394	43286191	4798	Cpeb2	XM_006503927.2	49087	5.21	-14.2	-15.7	1.32	2.27091997628036	1.18328	1.3355997713533e-13	1.16364107069408e-12	yes
Chr11	31925447	31931987	6541	Cpeb4	XM_006514793.1	54563	6.87	-434	-434	1.84	1.96675613999186	0.975818087542981	1.46189010401352e-17	1.8725416457942e-16	yes
Chr11	31934636	31934885	250	Cpeb4	XM_006514793.1	63752	5.13	-4.31	-4.87	1.82	1.96675613999186	0.975818087542981	1.46189010401352e-17	1.8725416457942e-16	yes
Chr11	31934386	31934536	151	Cpeb4	XM_006514793.1	63502	1.62	-3.63	-4.14	1.92	1.96675613999186	0.975818087542981	1.46189010401352e-17	1.8725416457942e-16	yes
Chr6	21986050	22016936	30887	Cped1	XM_006505040.3	348	6.81	-1.57	-1.84	0.583	0.286138560426703	-1.80521	7.88512050962469e-29	2.85770220554977e-27	yes
Chr6	22254519	22255364	846	Cped1	XM_006505042.3	268814	13.6	-7.72	-8.61	1.12	0.286138560426703	-1.80521	7.88512050962469e-29	2.85770220554977e-27	yes
Chr13	54380570	54381119	550	Cplx2	NM_009946.3	9221	5.75	-4.71	-5.32	-0.85	0.305206418387714	-1.71214	8.96098713657319e-13	7.12314642758578e-12	yes
Chr2	156073328	156073526	199	Cpne1	NM_170588.3	38439	3.59	-5.52	-6.21	1.72	1.61657603317835	0.692941364011907	2.81343902570675e-09	1.51084046556036e-08	yes
Chr4	19523133	19523282	150	Cpne3	XM_017320384.1	20055	1.13	-12.9	-14.3	2.52	0.387831894044226	-1.3665	7.99256348925924e-18	1.04925550218653e-16	yes
Chr16	58678699	58678848	150	Cpox	NM_007757.2	8491	1.79	-8.92	-9.92	1.58	0.920390322160136	-0.119682	0.589629716261653	0.669309617006084	no
Chr16	11804430	11866552	62123	Cpped1	XM_006522013.2	42903	13.4	-9.86	-11	0.654	0.593547458981044	-0.752565	1.28171162035553e-07	5.67037822439035e-07	yes
Chr12	101989868	101997292	7425	Cpsf2	XM_006516071.3	14104	2.44	-10.7	-11.8	1.79	0.960113891974345	-0.0587225	0.67807148430499	0.745698229737579	no
Chr12	101998672	102000932	2261	Cpsf2	XM_006516071.3	22908	1.75	-434	-434	2.18	0.960113891974345	-0.0587225	0.67807148430499	0.745698229737579	no
Chr12	102002683	102003847	1165	Cpsf2	XM_006516071.3	26919	7.13	-2.18	-2.53	0.714	0.960113891974345	-0.0587225	0.67807148430499	0.745698229737579	no
Chr12	102004945	102005294	350	Cpsf2	XM_006516071.3	29181	3.45	-1.78	-2.08	0.81	0.960113891974345	-0.0587225	0.67807148430499	0.745698229737579	no
Chr10	117349150	117349598	449	Cpsf6	NM_001310609.1	27375	3.67	-2.67	-3.06	0.747	1.70993874379799	0.773944643472705	9.82650117794603e-16	1.04438157759212e-14	yes
Chr10	117363038	117366148	3111	Cpsf6	NM_001310609.1	10825	1.35	-10.5	-11.6	2.09	1.70993874379799	0.773944643472705	9.82650117794603e-16	1.04438157759212e-14	yes
Chr19	10547189	10547388	200	Cpsf7	NM_001164272.1	21945	2.66	-11	-12.1	2.06	1.28038455544684	0.356577179688541	0.00306250204500452	0.00684264518280483	no
Chr19	10539651	10551968	12318	Cpsf7	NM_001164272.1	14407	7.86	-5.15	-5.8	0.89	1.28038455544684	0.356577179688541	0.00306250204500452	0.00684264518280483	no
Chr19	3385336	3385485	150	Cpt1a	XM_011248602.2	63011	1.46	-10.1	-11.2	2.37	0.577476128954408	-0.792167	2.64035578756829e-09	1.42489772106808e-08	yes
Chr19	3384736	3385086	351	Cpt1a	XM_011248602.2	62411	1.9	-9.38	-10.4	1.52	0.577476128954408	-0.792167	2.64035578756829e-09	1.42489772106808e-08	yes
Chr19	3381700	3384437	2738	Cpt1a	XM_011248602.2	59375	6.8	-5.81	-6.52	0.874	0.577476128954408	-0.792167	2.64035578756829e-09	1.42489772106808e-08	yes
Chr4	107904032	107912703	8672	Cpt2	NM_009949.2	10886	7	-6.03	-6.76	0.732	0.719319709015472	-0.475295	0.000253767745596934	0.000688907493735602	no
Chr1	195117564	195117761	198	Cr1l	XM_006497226.1	13793	2.36	-4.11	-4.65	0.943	0.95355972775599	-0.0686048	0.623055713523706	0.698403260233917	no
Chr7	141466074	141466368	295	Cracr2b	XM_006536173.3	5204	2.4	-1.88	-2.19	-1.03	1.78328461937463	0.834536981252507	0.00226569195905414	0.00519434759732785	yes
Chr10	95175436	95175784	349	Cradd	XM_006513178.3	147968	6.32	-2.8	-3.22	-0.784	0.181420986952218	-2.46259	4.52332655972057e-09	2.36511987707236e-08	yes
Chr17	25013688	25014521	834	Cramp1l	XM_011246544.1	0	2.66	-4.03	-4.57	0.804	1.24667903681661	0.318090084577937	0.0228956448396534	0.0423314787448815	no
Chr17	24979616	24983969	4354	Cramp1l	XM_011246544.1	30056	8.21	-4.89	-5.51	0.679	1.24667903681661	0.318090084577937	0.0228956448396534	0.0423314787448815	no
Chr17	24964416	24971432	7017	Cramp1l	XM_011246544.1	42593	6.68	-11.9	-13.1	0.924	1.24667903681661	0.318090084577937	0.0228956448396534	0.0423314787448815	no
Chr17	24961824	24962920	1097	Cramp1l	XM_011246544.1	51105	6.26	-434	-434	2.01	1.24667903681661	0.318090084577937	0.0228956448396534	0.0423314787448815	no
Chr6	106779345	106781974	2630	Crbn	NM_021449.3	18113	5.45	-6.15	-6.89	1.07	1.43360543617653	0.519648013162492	0.00686408739950913	0.0142731954708488	no
Chr6	106778901	106779195	295	Crbn	NM_021449.3	20892	3.87	-7.36	-8.22	2.13	1.43360543617653	0.519648013162492	0.00686408739950913	0.0142731954708488	no
Chr6	106780826	106782969	2144	Crbn	NM_021449.3	17118	4.81	-2.95	-3.38	0.74	1.43360543617653	0.519648013162492	0.00686408739950913	0.0142731954708488	no
Chr6	106778889	106779585	697	Crbn	NM_021449.3	20502	4.73	-11.9	-13.2	1.57	1.43360543617653	0.519648013162492	0.00686408739950913	0.0142731954708488	no
Chr1	64574189	64575099	911	Creb1	XM_006495655.3	0	2.12	-2.95	-3.38	1.14	0.995101028468429	-0.00708509	0.955220266755404	0.968518878265523	no
Chr1	64576218	64597869	21652	Creb1	XM_006495653.3	43903	14	-3.46	-3.95	0.645	0.995101028468429	-0.00708509	0.955220266755404	0.968518878265523	no
Chr4	43562733	43562881	149	Creb3	NM_013497.3	99	1.46	-6.18	-6.92	1.93	1.0168899059971	0.0241634936794646	0.874287117807751	0.90597921131186	no
Chr4	43566615	43566961	347	Creb3	NM_013497.3	3981	2.84	-8.19	-9.12	2.04	1.0168899059971	0.0241634936794646	0.874287117807751	0.90597921131186	no
Chr2	92001845	92002043	199	Creb3l1	NM_011957.2	22127	1.31	-1.23	-1.45	0.952	0.502941071533458	-0.991539	0.000201000551738187	0.000553493417047863	yes
Chr6	37327405	37327554	150	Creb3l2	XM_006505824.3	114638	4.76	-3.05	-3.5	0.729	0.100935354687066	-3.3085	4.92349760515905e-43	5.22916474814601e-41	yes
Chr16	4086115	4087796	1682	Crebbp	XM_006521754.3	125474	2.23	-9.83	-10.9	1.47	1.15853899946478	0.212306609923428	0.0850326241892096	0.134961493809648	no
Chr6	134849165	134856306	7142	Crebl2	XM_011241326.2	20460	5.62	-3.18	-3.63	1.17	0.771596912789927	-0.374081	0.204229351173677	0.28594430686764	no
Chr17	26757980	26771533	13554	Crebrf	XM_011246717.2	43269	1.97	-13.5	-14.9	1.89	0.834667245870093	-0.260727	0.078551093488665	0.126024263192354	no
Chr17	26774127	26774626	500	Crebrf	XM_011246717.2	59416	3.17	-3.92	-4.45	1.21	0.834667245870093	-0.260727	0.078551093488665	0.126024263192354	no
Chr17	26775624	26775773	150	Crebrf	XM_011246717.2	60913	1.77	-1.15	-1.36	-0.974	0.834667245870093	-0.260727	0.078551093488665	0.126024263192354	no
Chr1	165774364	165774513	150	Creg1	NM_011804.2	10584	2.46	-1.6	-1.88	0.833	0.859843758186996	-0.217854	0.131110866615141	0.195477636382528	no
Chr15	88825244	88826584	1341	Creld2	NM_029720.2	5598	3.13	-5.95	-6.68	1.45	1.4901040300348	0.575413054429864	0.000199008696078696	0.000548205871366638	no
Chr17	78370113	78375251	5139	Crim1	XM_006524601.3	169881	6.54	-9.2	-10.2	0.672	1.85032920415424	0.887781972875812	2.13263874166636e-05	6.88840061563788e-05	yes
Chr17	78283075	78283424	350	Crim1	XM_006524601.3	82843	1.55	-11.4	-12.6	4.2	1.85032920415424	0.887781972875812	2.13263874166636e-05	6.88840061563788e-05	yes
Chr17	87035174	87035369	196	Cript	NM_019936.3	9613	4.44	-8.64	-9.62	1.83	0.914788519154095	-0.12849	0.492833418609969	0.585474157543954	no
Chr16	17485590	17485740	151	Crkl	NM_001277231.1	33605	1.66	-8.58	-9.55	2.55	2.20107197784143	1.13820632395595	2.35118011167178e-23	5.12966456888848e-22	yes
Chr16	17484841	17485440	600	Crkl	NM_001277231.1	32856	3.99	-14.5	-16	2.1	2.20107197784143	1.13820632395595	2.35118011167178e-23	5.12966456888848e-22	yes
Chr16	17486590	17487390	801	Crkl	NM_001277231.1	34605	13.9	-2.76	-3.17	0.746	2.20107197784143	1.13820632395595	2.35118011167178e-23	5.12966456888848e-22	yes
Chr16	17486090	17486390	301	Crkl	NM_001277231.1	34105	2.85	-12.1	-13.4	3.21	2.20107197784143	1.13820632395595	2.35118011167178e-23	5.12966456888848e-22	yes
Chr11	80057869	80059303	1435	Crlf3	NM_001277106.1	21688	1.49	-13.6	-15.1	2.81	0.887595822540527	-0.172025	0.318131987815124	0.414403425742655	no
Chr11	80047539	80048642	1104	Crlf3	NM_001277106.1	32349	2.3	-13.2	-14.6	3.05	0.887595822540527	-0.172025	0.318131987815124	0.414403425742655	no
Chr11	80064228	80080811	16584	Crlf3	NM_001277106.1	180	1.49	-6.73	-7.53	2.06	0.887595822540527	-0.172025	0.318131987815124	0.414403425742655	no
Chr2	132864133	132866187	2055	Crls1	XR_866333.2	17481	5.33	-5.53	-6.21	1.51	0.940665867757709	-0.0882457	0.622595125221265	0.698017649431555	no
Chr2	145920611	145923862	3252	Crnkl1	NM_025820.3	10838	2.52	-7.47	-8.34	1.7	1.1855648778443	0.245574613796869	0.0784556711847412	0.125920981750386	no
Chr2	145918371	145919855	1485	Crnkl1	NM_025820.3	14845	3.21	-3.72	-4.23	0.65	1.1855648778443	0.245574613796869	0.0784556711847412	0.125920981750386	no
Chr2	145925632	145928178	2547	Crnkl1	NM_025820.3	6522	1.83	-434	-434	2.71	1.1855648778443	0.245574613796869	0.0784556711847412	0.125920981750386	no
Chr4	141031071	141034360	3290	Crocc	NM_172122.2	19301	2.2	-3.85	-4.37	-1.25	0.452547698291439	-1.14386	4.08308479584254e-06	1.46519706399849e-05	yes
Chr1	93229671	93230369	699	Crocc2	NM_001310428.1	61248	3.2	-14.5	-16	0.873	0.137190914872825	-2.86574	3.32764797056579e-05	0.000104246309016455	yes
Chr3	90259826	90262495	2670	Crtc2	XR_001783763.1	5963	3.3	-3.29	-3.75	0.591	1.00206437972105	0.00297520046982767	0.985335068268767	0.989135260081512	no
Chr3	90263206	90263926	721	Crtc2	XR_001783763.1	9343	4.33	-13.2	-14.6	1.78	1.00206437972105	0.00297520046982767	0.985335068268767	0.989135260081512	no
Chr2	92422925	92424605	1681	Cry2	NM_009963.4	9464	1.88	-1.12	-1.33	1.36	0.803745415292328	-0.315189	0.0326316913404477	0.0579638893566559	no
Chr16	91689372	91689770	399	Cryzl1	NM_026994.1	39032	8	-2.51	-2.89	-0.991	0.499155264770253	-1.00244	5.41294605584919e-12	3.96292948674761e-11	yes
Chr16	91688996	91708834	19839	Cryzl1	NM_026994.1	19968	2.75	-2.64	-3.04	-0.834	0.499155264770253	-1.00244	5.41294605584919e-12	3.96292948674761e-11	yes
Chr15	102203695	102204091	397	Csad	XM_017316615.1	0	2.12	-6.02	-6.75	1.41	0.4852359426268	-1.04324	5.84531406409624e-06	2.05041819486899e-05	yes
Chr15	102203748	102204305	558	Csad	XM_017316615.1	0	1.25	-3.84	-4.37	1.35	0.4852359426268	-1.04324	5.84531406409624e-06	2.05041819486899e-05	yes
Chr2	166944554	166946142	1589	Cse1l	XR_866207.2	38506	5.57	-4.72	-5.32	0.644	1.18226943529696	0.24155885841747	0.063600901968454	0.104547742337224	no
Chr3	107741396	107741743	348	Csf1	NM_001113529.1	18726	3.07	-4.38	-4.96	0.693	1.5351078461342	0.618340013001028	0.000633369263191023	0.00161230850719765	yes
Chr8	68461054	68461750	697	Csgalnact1	XM_006509630.3	68674	6.6	-3.39	-3.87	-0.76	0.596177567245255	-0.746186	0.182529443975739	0.260047071836511	no
Chr8	68357378	68357627	250	Csgalnact1	XM_006509630.3	172797	3.93	-1.28	-1.52	2.19	0.596177567245255	-0.746186	0.182529443975739	0.260047071836511	no
Chr8	68358075	68362076	4002	Csgalnact1	XM_006509630.3	168348	5.33	-5.79	-6.5	-0.592	0.596177567245255	-0.746186	0.182529443975739	0.260047071836511	no
Chr6	118108888	118109383	496	Csgalnact2	NM_030165.3	29757	4.55	-5.57	-6.26	0.825	0.72724358105133	-0.459489	0.00865819108240541	0.0176088263848814	no
Chr6	118138567	118138886	320	Csgalnact2	XM_006506777.3	0	5.55	-1.77	-2.06	0.839	0.72724358105133	-0.459489	0.00865819108240541	0.0176088263848814	no
Chr6	118126148	118131339	5192	Csgalnact2	NM_030165.3	7801	6.46	-6.2	-6.94	0.592	0.72724358105133	-0.459489	0.00865819108240541	0.0176088263848814	no
Chr18	61587131	61588225	1095	Csnk1a1	XM_006526384.2	31948	5.93	-434	-434	1.59	1.91343268919445	0.936163150719814	9.17051847501869e-19	1.31446963033679e-17	yes
Chr18	61580422	61582164	1743	Csnk1a1	XM_006526385.2	25239	2.18	-10.2	-11.3	1.66	1.91343268919445	0.936163150719814	9.17051847501869e-19	1.31446963033679e-17	yes
Chr18	61589768	61590215	448	Csnk1a1	XM_006526384.2	34585	4.44	-3.38	-3.85	1.1	1.91343268919445	0.936163150719814	9.17051847501869e-19	1.31446963033679e-17	yes
Chr11	120972541	120973833	1293	Csnk1d	XM_011248663.2	17498	1.28	-12	-13.3	1.37	2.04405532466382	1.03143424497316	2.26660390670613e-21	4.09204903458346e-20	yes
Chr11	120962210	120962905	696	Csnk1d	XM_011248663.2	28426	3.03	-11.8	-13.1	0.928	2.04405532466382	1.03143424497316	2.26660390670613e-21	4.09204903458346e-20	yes
Chr15	79418050	79418249	200	Csnk1e	NM_001289898.1	23808	3	-2.62	-3.02	-0.885	1.26463321717402	0.338719019312866	0.00978270900385578	0.0196632173163676	no
Chr9	66002050	66007807	5758	Csnk1g1	XM_011242711.1	93088	3.66	-5.78	-6.49	1.32	0.958177454515355	-0.0616352	0.676299132700612	0.744659390606419	no
Chr9	66044716	66044965	250	Csnk1g1	XM_006511008.2	135754	3.77	-1.55	-1.82	-0.713	0.958177454515355	-0.0616352	0.676299132700612	0.744659390606419	no
Chr9	65958339	65980928	22590	Csnk1g1	XM_011242711.1	49377	8.53	-2.16	-2.51	1.03	0.958177454515355	-0.0616352	0.676299132700612	0.744659390606419	no
Chr10	80639831	80640622	792	Csnk1g2	XR_001779401.1	17126	3.97	-6.45	-7.22	0.639	0.561151285233922	-0.833538	1.73095903689291e-12	1.33232448466231e-11	yes
Chr18	53936886	53954244	17359	Csnk1g3	XM_006526230.2	74804	8.05	-1.78	-2.08	1.02	0.797748859867703	-0.325993	0.0188436366385549	0.0355532418887317	no
Chr2	152279075	152279373	299	Csnk2a1	XM_006498657.3	52237	4.85	-4.22	-4.78	1.41	0.471622654736869	-1.0843	4.54877991851172e-15	4.55294764880355e-14	yes
Chr8	95448026	95448322	297	Csnk2a2	NM_009974.3	40498	3.15	-3.79	-4.31	0.995	1.21182878925757	0.277185885001445	0.0229520553325464	0.0424050174264273	no
Chr9	56890267	56892364	2098	Cspg4	NM_139001.2	25163	2.11	-9.32	-10.4	1.05	1.33487895459281	0.416708925788377	0.0258647375564138	0.0471902555876626	no
Chr9	56899370	56899820	451	Cspg4	NM_139001.2	34266	7.07	-3.07	-3.51	0.788	1.33487895459281	0.416708925788377	0.0258647375564138	0.0471902555876626	no
Chr9	56885297	56885447	151	Cspg4	NM_139001.2	20193	2.53	-3.41	-3.89	1.03	1.33487895459281	0.416708925788377	0.0258647375564138	0.0471902555876626	no
Chr1	10058795	10082262	23468	Cspp1	XM_006495488.3	20677	4.87	-2.16	-2.5	0.849	1.12507532389124	0.170021593234813	0.323745681898297	0.420392476099144	no
Chr1	10085757	10088900	3144	Cspp1	XM_006495488.3	47639	2.05	-1.47	-1.73	0.771	1.12507532389124	0.170021593234813	0.323745681898297	0.420392476099144	no
Chr9	119977074	119977224	151	Csrnp1	XM_006512040.3	1227	1.28	-1.94	-2.25	-1.15	5.84920252536732	2.5482399424526	9.5747194542354e-25	2.37335104267547e-23	yes
Chr9	119971712	119971912	201	Csrnp1	XM_006512040.3	6539	2.46	-1.98	-2.3	0.722	5.84920252536732	2.5482399424526	9.5747194542354e-25	2.37335104267547e-23	yes
Chr9	119972162	119973462	1301	Csrnp1	XM_006512040.3	4989	7.32	-1.49	-1.75	-0.595	5.84920252536732	2.5482399424526	9.5747194542354e-25	2.37335104267547e-23	yes
Chr15	100479670	100480219	550	Csrnp2	XM_006520683.3	7718	7.88	-1.84	-2.14	0.903	1.82194117673375	0.865476380981645	3.28091134057618e-08	1.55688048534819e-07	yes
Chr15	100487993	100495239	7247	Csrnp2	NM_153407.2	0	2.6	-7.9	-8.81	1.07	1.82194117673375	0.865476380981645	3.28091134057618e-08	1.55688048534819e-07	yes
Chr2	144393324	144400811	7488	Csrp2bp	NM_001166640.1	24292	6.23	-6.16	-6.9	0.6	0.755120858198238	-0.405221	0.00183121191388052	0.00428496863691686	no
ChrX	134074262	134074712	451	Cstf2	XM_006528479.2	15124	1.51	-12.8	-14.1	1.74	0.550985683731141	-0.859913	8.33929273907945e-12	5.97382403519817e-11	yes
Chr2	104664776	104665126	351	Cstf3	NM_145529.3	74292	6.5	-2.79	-3.2	0.969	1.58680410187736	0.66612403195711	2.12063589115949e-05	6.85397407425894e-05	yes
Chr2	104609101	104609301	201	Cstf3	NM_001037326.2	18617	2.67	-3.25	-3.71	1.62	1.58680410187736	0.66612403195711	2.12063589115949e-05	6.85397407425894e-05	yes
Chr12	59185758	59188530	2773	Ctage5	XM_006515679.2	56018	2.27	-2.72	-3.12	0.94	0.810171717371166	-0.3037	0.0373915309128188	0.0654533677212602	no
Chr3	146463903	146464202	300	Ctbs	NM_001293672.1	13436	5.6	-2.79	-3.2	-0.998	0.465264666149267	-1.10388	0.0218764298177676	0.0406287938837811	yes
Chr11	69027690	69027921	232	Ctc1	XR_388517.3	11782	1.9	-4.98	-5.61	1.63	0.505204180391346	-0.985062	2.00771876584726e-11	1.37633575996719e-10	yes
Chr11	69036174	69036373	200	Ctc1	XM_006534088.3	20264	1.52	-4.07	-4.62	1.5	0.505204180391346	-0.985062	2.00771876584726e-11	1.37633575996719e-10	yes
Chr8	105637557	105653483	15927	Ctcf	XM_006530647.2	0	1.8	-1.36	-1.61	0.859	1.08361125691475	0.115847285927138	0.265799418232819	0.356841318684405	no
Chr8	105637191	105637440	250	Ctcf	NM_181322.3	653	1.67	-4.19	-4.75	-1.36	1.08361125691475	0.115847285927138	0.265799418232819	0.356841318684405	no
Chr8	105677333	105681726	4394	Ctcf	NM_181322.3	40795	4.04	-5.71	-6.41	0.743	1.08361125691475	0.115847285927138	0.265799418232819	0.356841318684405	no
Chr18	80408059	80442083	34025	Ctdp1	NM_026295.2	27584	5.54	-7.76	-8.66	0.941	1.84851677310721	0.886368134338686	2.25708948140706e-15	2.3183295183774e-14	yes
Chr1	74395551	74395699	149	Ctdsp1	NM_153088.2	3942	2.66	-8.02	-8.93	1.04	0.369039640271809	-1.43815	6.8020140444088e-17	8.11466480461686e-16	yes
Chr10	126995982	126996480	499	Ctdsp2	NM_001113470.1	17265	4.15	-5.44	-6.11	1.05	0.800389276325136	-0.321226	0.00339979707728571	0.00752372977861491	no
Chr10	126997429	126997629	201	Ctdsp2	NM_001113470.1	18712	1.39	-8.01	-8.93	0.936	0.800389276325136	-0.321226	0.00339979707728571	0.00752372977861491	no
Chr2	121995963	122011078	15116	Ctdspl2	NM_001290991.1	39962	6.58	-9.28	-10.3	0.841	1.39197421580288	0.477132487711182	0.00605909042881692	0.0127360815033433	no
Chr2	122013777	122014077	301	Ctdspl2	NM_001290991.1	57776	2.25	-2.99	-3.42	0.914	1.39197421580288	0.477132487711182	0.00605909042881692	0.0127360815033433	no
Chr10	24596743	24597850	1108	Ctgf	NM_010217.2	1301	5.83	-9.78	-10.9	0.795	3.18978296842501	1.67345826692787	3.5173564339026e-05	0.000109739798653828	yes
Chr18	75434751	75435000	250	Ctif	NM_201354.2	262696	4	-4.28	-4.85	-1.24	0.238116530890312	-2.07026	1.45379262652679e-13	1.26187879853012e-12	yes
Chr18	75431305	75432254	950	Ctif	NM_201354.2	265442	4.96	-11.9	-13.2	-1.15	0.238116530890312	-2.07026	1.45379262652679e-13	1.26187879853012e-12	yes
Chr18	35179748	35179897	150	Ctnna1	NM_009818.1	60836	1.19	-7.25	-8.1	1.05	1.0861621383667	0.119239479530514	0.279866247848726	0.372749977090118	no
Chr18	35254330	35254478	149	Ctnna1	NM_009818.1	135418	1.87	-2.74	-3.15	0.835	1.0861621383667	0.119239479530514	0.279866247848726	0.372749977090118	no
Chr18	35253686	35254132	447	Ctnna1	NM_009818.1	134774	2.94	-11	-12.2	1.6	1.0861621383667	0.119239479530514	0.279866247848726	0.372749977090118	no
Chr4	149565790	149565989	200	Ctnnbip1	NM_023465.4	47549	4.57	-3.48	-3.97	-1.23	0.370762564325062	-1.43143	7.07524710394112e-12	5.11142320300782e-11	yes
Chr4	149564994	149565144	151	Ctnnbip1	NM_023465.4	46753	1.71	-2.97	-3.4	-1.42	0.370762564325062	-1.43143	7.07524710394112e-12	5.11142320300782e-11	yes
Chr2	84620144	84620443	300	Ctnnd1	NM_001085453.1	30067	1.61	-434	-434	2.01	0.62236146853136	-0.684175	1.42113368523513e-09	7.89782651961702e-09	yes
Chr2	84615263	84616870	1608	Ctnnd1	NM_001085453.1	33640	2.5	-434	-434	2.01	0.62236146853136	-0.684175	1.42113368523513e-09	7.89782651961702e-09	yes
Chr7	111043837	111043987	151	Ctr9	NM_009431.2	14886	1.62	-2.49	-2.87	1.01	0.849710373499674	-0.234957	0.0422989558351357	0.0729993489666627	no
Chr7	111033711	111034378	668	Ctr9	NM_009431.2	4760	2.57	-4.22	-4.78	1.28	0.849710373499674	-0.234957	0.0422989558351357	0.0729993489666627	no
Chr2	164830826	164833067	2242	Ctsa	NM_001038492.2	0	3.4	-3.45	-3.94	-0.771	1.41007821564761	0.495775189714329	1.03936277783137e-05	3.51215517546464e-05	no
Chr7	142376551	142376697	147	Ctsd	NM_009983.2	11173	1.1	-8.07	-9	0.616	1.85392943705896	0.890586334177889	4.10850540980373e-16	4.52379278168022e-15	yes
Chr3	81954249	81954942	694	Ctso	NM_177662.3	21648	11.6	-1.89	-2.2	-0.676	0.896876730701727	-0.157018	0.471199282125406	0.566149879866915	no
Chr19	5465142	5465438	297	Ctsw	NM_009985.5	3069	1.6	-1.48	-1.74	0.607	6.84932523991601	2.77596186822263	1.43632773785717e-11	1.00169614330997e-10	yes
Chr19	46328511	46330446	1936	Cuedc2	NM_001164290.1	8214	5.32	-10.9	-12.1	1.32	0.829261427766737	-0.270101	0.0773653075879006	0.124366724222131	no
Chr18	3435155	3435304	150	Cul2	XM_006526274.3	52185	4.43	-2.43	-2.81	1.36	1.12326355822977	0.167696475858944	0.256680051723801	0.346912752833494	no
Chr8	13144297	13147145	2849	Cul4a	XM_006508935.3	38777	4.17	-6.71	-7.51	0.876	0.758309473988345	-0.399141	0.000578684396132311	0.00148173433022728	no
ChrX	38533501	38539020	5520	Cul4b	NM_001110142.1	37176	2.66	-8.96	-9.96	1.75	0.871143052043157	-0.199018	0.233700759829218	0.320615305061721	no
ChrX	38561644	38564128	2485	Cul4b	NM_001110142.1	12068	3.18	-6.03	-6.76	1.3	0.871143052043157	-0.199018	0.233700759829218	0.320615305061721	no
Chr9	53616417	53616566	150	Cul5	NM_001161618.1	50941	3.71	-4.15	-4.71	2.32	1.08670805053501	0.119964405297894	0.386533867538774	0.485037338493733	no
Chr5	136283026	136287030	4005	Cux1	NM_001291239.1	278951	2.31	-6.84	-7.65	1.09	1.05606127694054	0.0786935481181521	0.480202870126502	0.574091103671425	no
Chr5	136273343	136273692	350	Cux1	NM_001291239.1	292289	3.08	-3.07	-3.51	0.616	1.05606127694054	0.0786935481181521	0.480202870126502	0.574091103671425	no
Chr5	136305607	136314372	8766	Cux1	NM_001291239.1	251609	4.95	-10.6	-11.8	0.737	1.05606127694054	0.0786935481181521	0.480202870126502	0.574091103671425	no
Chr2	77911524	77920879	9356	Cwc22	NM_001290740.1	25477	2.06	-2.46	-2.83	-0.798	1.3320119676193	0.413607044531891	0.00103474704909442	0.00252842648487778	no
Chr13	104792585	104802143	9559	Cwc27	XR_001780800.1	14823	3.41	-3.58	-4.08	-0.953	1.18169261533687	0.240854807087887	0.22340178586127	0.308757176302392	no
Chr8	94779683	94779933	251	Cx3cl1	NM_009142.3	7503	4.78	-4.66	-5.26	-2.62	1.30606918696908	0.385231323418306	0.536469249313023	0.622988663553028	no
Chr5	90759347	90760700	1354	Cxcl5	NM_009141.3	49	2.66	-6.89	-7.7	1.27	0.409128378199154	-1.28937	2.41175502675043e-10	1.44648554427926e-09	yes
ChrX	53642586	53643076	491	Cxx1a	NM_024170.2	687	12.8	-2.18	-2.52	-0.595	3.70995140920635	1.89140029138621	5.79080586135817e-12	4.22339460389184e-11	yes
Chr18	74221248	74221397	150	Cxxc1	XM_006526302.3	5156	1.74	-2.6	-2.99	1.18	0.948804398911203	-0.0758174	0.565718375217869	0.648720958377785	no
Chr18	74219436	74219904	469	Cxxc1	XM_006526302.3	3344	1.6	-3.42	-3.9	0.994	0.948804398911203	-0.0758174	0.565718375217869	0.648720958377785	no
Chr18	35829848	35830196	349	Cxxc5	XM_006526180.2	492	2.02	-4.18	-4.74	-1.04	0.846908010872414	-0.239723	0.199195003295395	0.280239939324788	no
Chr18	84879616	84879814	199	Cyb5a	NM_025797.3	28202	3.15	-3.2	-3.65	1.06	1.39010892157609	0.475197929323716	0.0272419700727156	0.0494526635361558	no
Chr8	107184475	107184625	151	Cyb5b	NM_025558.5	33814	1.64	-2.63	-3.03	0.59	0.522228826567148	-0.937246	9.82050551916632e-17	1.15534470315484e-15	yes
Chr8	107183676	107184026	351	Cyb5b	NM_025558.5	33015	1.77	-9.89	-11	1.12	0.522228826567148	-0.937246	9.82050551916632e-17	1.15534470315484e-15	yes
Chr11	69393657	69395037	1381	Cyb5d1	XM_011249073.2	432	6.63	-13.4	-14.8	1.74	3.54776470632143	1.82691033086794	1.06121755008932e-21	1.96969189454685e-20	yes
Chr11	69392219	69392368	150	Cyb5d1	XM_011249073.2	3101	3.42	-7.89	-8.79	1.48	3.54776470632143	1.82691033086794	1.06121755008932e-21	1.96969189454685e-20	yes
Chr11	69390980	69391128	149	Cyb5d1	XM_011249073.2	4341	3.98	-1.23	-1.45	0.606	3.54776470632143	1.82691033086794	1.06121755008932e-21	1.96969189454685e-20	yes
Chr11	69393310	69393458	149	Cyb5d1	XM_011249073.2	2011	3.16	-9.23	-10.3	1.86	3.54776470632143	1.82691033086794	1.06121755008932e-21	1.96969189454685e-20	yes
Chr11	72778073	72782659	4587	Cyb5d2	NM_001024926.3	13180	14.4	-7.48	-8.35	-1.3	0.81618001570172	-0.293041	0.352244285209128	0.450060492730861	no
Chr4	107081008	107081332	325	Cyb5rl	XR_376304.3	14098	3.2	-1.69	-1.97	-0.899	0.778583537579189	-0.361076	0.154765803444808	0.225749947342384	no
Chr4	107084181	107084929	749	Cyb5rl	XR_376304.3	17271	9.31	-2.27	-2.63	-0.62	0.778583537579189	-0.361076	0.154765803444808	0.225749947342384	no
Chr7	55871857	55872096	240	Cyfip1	XR_001785497.1	29895	1.48	-1.7	-1.99	-0.736	0.930671424786318	-0.103656	0.364577549091556	0.462457413602576	no
Chr15	76658678	76659230	553	Cyhr1	NM_019396.3	978	1.69	-1.26	-1.49	1.25	1.39414061517785	0.479376080997425	6.46218860140499e-05	0.000193637759541317	no
Chr15	76651765	76652015	251	Cyhr1	NM_019396.3	8193	1.93	-2.55	-2.94	0.85	1.39414061517785	0.479376080997425	6.46218860140499e-05	0.000193637759541317	no
Chr8	88745344	88746997	1654	Cyld	XM_006531419.1	48343	1.76	-9.34	-10.4	2.13	0.779692210459503	-0.359023	0.0040696336003507	0.00886623593785807	no
Chr8	88705227	88709935	4709	Cyld	XM_006531419.1	8226	10.3	-2.2	-2.54	0.604	0.779692210459503	-0.359023	0.0040696336003507	0.00886623593785807	no
Chr8	88723179	88729575	6397	Cyld	XM_006531419.1	26178	1.37	-7.33	-8.18	1.82	0.779692210459503	-0.359023	0.0040696336003507	0.00886623593785807	no
Chr17	79714009	79714882	874	Cyp1b1	XM_006523577.3	448	1.6	-12.6	-13.9	1.48	0.687000885184134	-0.541616	0.0674413541447914	0.110126849272949	no
Chr15	82372839	82373221	383	Cyp2d22	NM_001163472.1	7039	4.89	-4.63	-5.23	-2.39	0.191227655465662	-2.38664	2.03879850311941e-08	9.90514113936093e-08	yes
Chr4	96536101	96545804	9704	Cyp2j6	XM_006502721.3	7412	1.61	-6.53	-7.32	1.84	0.880363875029745	-0.183828	0.289349706293193	0.38334324394041	no
Chr4	96517737	96517887	151	Cyp2j6	XM_006502721.3	35329	2.02	-1.51	-1.77	1.04	0.880363875029745	-0.183828	0.289349706293193	0.38334324394041	no
Chr4	96529489	96534727	5239	Cyp2j6	XM_006502721.3	18489	1.57	-434	-434	3.26	0.880363875029745	-0.183828	0.289349706293193	0.38334324394041	no
Chr3	131295444	131298176	2733	Cyp2u1	NM_027816.3	5051	8.58	-7.43	-8.3	-1.23	0.293841637089309	-1.76689	2.48997080600146e-17	3.10110859177414e-16	yes
Chr17	32527928	32528280	353	Cyp4f17	XM_006523962.3	21498	1.88	-6.65	-7.44	2.16	1.06663765735542	0.0930701679928064	0.57820279522993	0.659140843041633	no
Chr5	4083147	4086599	3453	Cyp51	NM_020010.2	18098	4.19	-12.8	-14.2	1.38	2.66474705270223	1.41399859372307	1.11664002991081e-31	5.11314150223233e-30	yes
Chr11	118165956	118170831	4876	Cyth1	NM_001112700.1	41911	4.41	-1.16	-1.38	0.674	0.975981911963112	-0.0350737	0.82982374637619	0.870162795822931	no
Chr5	143709753	143710051	299	Cyth3	NM_011182.4	87306	3.25	-4.26	-4.82	1.47	0.820308425205116	-0.285762	0.0594825502104217	0.0987665253055151	no
Chr5	143702915	143708363	5449	Cyth3	NM_011182.4	80468	5.73	-3.8	-4.32	0.618	0.820308425205116	-0.285762	0.0594825502104217	0.0987665253055151	no
Chr10	83366710	83367155	446	D10Wsu102e	NM_026579.3	6489	1.96	-434	-434	2.13	2.03989042717692	1.02849165983695	1.02130143861818e-10	6.39770145861318e-10	yes
Chr10	83367254	83367452	199	D10Wsu102e	NM_026579.3	7033	1.67	-12.2	-13.5	2.72	2.03989042717692	1.02849165983695	1.02130143861818e-10	6.39770145861318e-10	yes
Chr11	113684228	113684426	199	D11Wsu47e	NM_177777.5	0	3.33	-1.2	-1.42	-1.61	1.04332800401292	0.0611927871679559	0.734415964871847	0.79264736273984	no
Chr13	103921508	103921657	150	D130037M23Rik	XM_006517803.3	1242	1.44	-5.69	-6.4	-2.44	0.600373863033069	-0.736067	0.000625797769306169	0.00159489269851167	yes
Chr13	103921011	103921160	150	D130037M23Rik	XM_006517803.3	745	1.52	-4.32	-4.89	-1.55	0.600373863033069	-0.736067	0.000625797769306169	0.00159489269851167	yes
Chr8	105251625	105252216	592	D230025D16Rik	XM_006530888.2	26479	6.32	-5.48	-6.16	1.07	0.798579066921123	-0.324493	0.0193046843720911	0.0363111355044597	no
Chr2	30173428	30174069	642	D2Wsu81e	NM_172660.4	4390	5.76	-4.57	-5.17	1.02	1.36000135765563	0.443608091683018	0.00372554075494277	0.0081748092261255	no
Chr2	30173546	30174927	1382	D2Wsu81e	NM_172660.4	3532	7.87	-6.95	-7.77	0.971	1.36000135765563	0.443608091683018	0.00372554075494277	0.0081748092261255	no
Chr3	36169743	36169893	151	D3Ertd254e	NM_001101478.1	18663	5.71	-2.35	-2.71	0.915	3.5911497602369	1.8444458183732	3.75521560139079e-51	6.31123817666711e-49	yes
Chr3	36168399	36168747	349	D3Ertd254e	NM_001101478.1	17319	5.74	-7.56	-8.43	1.52	3.5911497602369	1.8444458183732	3.75521560139079e-51	6.31123817666711e-49	yes
Chr7	125850362	125850561	200	D430042O09Rik	XM_006507717.2	142505	4.71	-2.03	-2.36	-0.882	0.170018660202184	-2.55623	2.44958786158739e-54	4.86545412404123e-52	yes
Chr7	125850710	125851992	1283	D430042O09Rik	XM_006507717.2	142853	5.95	-1.18	-1.4	1.94	0.170018660202184	-2.55623	2.44958786158739e-54	4.86545412404123e-52	yes
Chr5	36602077	36602725	649	D5Ertd579e	XM_011240742.2	93213	2.36	-434	-434	2.59	0.848842027691647	-0.236432	0.0512227868372655	0.0864299759365775	no
Chr5	36616239	36618722	2484	D5Ertd579e	XM_011240742.2	77216	1.66	-5.2	-5.85	1.12	0.848842027691647	-0.236432	0.0512227868372655	0.0864299759365775	no
Chr5	36672792	36672941	150	D5Ertd579e	XM_011240742.2	22997	3.59	-3.99	-4.53	1.95	0.848842027691647	-0.236432	0.0512227868372655	0.0864299759365775	no
Chr6	38126714	38127163	450	D630045J12Rik	NM_194061.2	126846	3.53	-6.92	-7.74	-1.32	0.369124448080446	-1.43782	1.93310298287515e-11	1.32696934560559e-10	yes
Chr6	126954736	126961977	7242	D6Wsu163e	NM_138594.3	14770	2.09	-9.63	-10.7	2.16	1.15924633246998	0.213187162437488	0.281413706429571	0.374483705397534	no
Chr6	126942368	126944801	2434	D6Wsu163e	NM_138594.3	2402	1.48	-2.78	-3.19	1.81	1.15924633246998	0.213187162437488	0.281413706429571	0.374483705397534	no
Chr6	126974507	126975605	1099	D6Wsu163e	NM_138594.3	34541	6.34	-3.02	-3.45	0.694	1.15924633246998	0.213187162437488	0.281413706429571	0.374483705397534	no
Chr4	123407482	123408378	897	D830031N03Rik	NM_001167918.1	3533	4.56	-6.78	-7.58	0.718	0.399817669896056	-1.32259	4.54891779989697e-29	1.68453144870761e-27	yes
Chr8	36146896	36147737	842	D8Ertd82e	XM_011242137.1	52271	5.56	-3.68	-4.19	-0.642	0.739100782532186	-0.436157	0.118741260640445	0.179662528713392	no
Chr12	71990634	71990982	349	Daam1	XM_006515643.3	159587	3.28	-3.03	-3.47	1.35	0.685988973224413	-0.543743	1.93025732344307e-05	6.26913474298965e-05	no
Chr12	71947066	71951362	4297	Daam1	XM_006515643.3	116019	3.33	-3.11	-3.56	-0.811	0.685988973224413	-0.543743	1.93025732344307e-05	6.26913474298965e-05	no
Chr17	49458371	49458720	350	Daam2	XM_006525086.3	51194	5.39	-8.52	-9.48	-2.28	0.408925693219272	-1.29009	0.000173689995086011	0.000482545828309801	yes
Chr17	49456772	49457121	350	Daam2	XM_006525086.3	52793	4	-4.21	-4.77	-1.62	0.408925693219272	-1.29009	0.000173689995086011	0.000482545828309801	yes
Chr2	35729148	35729298	151	Dab2ip	NM_001114125.1	170690	1.46	-2.81	-3.22	1.3	0.432391393186532	-1.20959	4.06213977806833e-15	4.08726090564323e-14	yes
Chr2	35692002	35692301	300	Dab2ip	NM_001114125.1	133544	5	-6.01	-6.74	-2.24	0.432391393186532	-1.20959	4.06213977806833e-15	4.08726090564323e-14	yes
Chr7	16886309	16887103	795	Dact3	NM_001081655.1	10992	5.43	-5.48	-6.16	-0.597	0.278794473597863	-1.84273	2.6548290236097e-16	2.98551140346226e-15	yes
Chr9	108218079	108218377	299	Dag1	XM_006511636.2	45391	1.66	-11.6	-12.9	1.02	1.39242949160376	0.477604275724016	4.01179671606089e-06	1.4416451826935e-05	no
Chr9	108571932	108572081	150	Dalrd3	XM_006511792.1	4436	2.07	-4.47	-5.06	2.29	1.22241756783489	0.289737182162799	0.0875161447407503	0.138371954684693	no
Chr8	84815504	84815948	445	Dand5	NM_201227.3	6875	5.06	-2.62	-3.01	-0.591	0.245825577961404	-2.02429	6.90557553970157e-08	3.15453620980274e-07	yes
Chr10	81191782	81192699	918	Dapk3	XM_006513194.2	8795	1.84	-6.56	-7.34	1.05	0.519235228974756	-0.94554	8.80461904561635e-11	5.56897616557719e-10	yes
Chr3	137931655	137931854	200	Dapp1	XM_017319585.1	23099	1.77	-1.21	-1.44	-0.621	0.622173210568795	-0.684612	0.0409162438738539	0.0709010915258012	yes
Chr10	80284516	80288017	3502	Dazap1	XM_006514070.3	23049	4.17	-2.22	-2.57	0.668	0.588466210313303	-0.764969	1.01660242105898e-10	6.37470989244609e-10	yes
Chr11	5799325	5800536	1212	Dbnl	NM_001146308.1	10842	3.5	-5.06	-5.69	0.711	0.473544241324356	-1.07843	2.68651626101319e-19	4.04803740846657e-18	yes
Chr3	116546097	116548383	2287	Dbt	XM_006500976.2	33022	4.73	-6.19	-6.94	1.35	1.22119115964524	0.288289050846212	0.0561693798664883	0.0937014065966483	no
Chr4	45376442	45376990	549	Dcaf10	XM_006537912.3	34348	2.52	-11.8	-13.1	1.67	1.71912828646547	0.78167720702763	1.61741242935572e-11	1.12184606324564e-10	yes
Chr4	45359761	45370407	10647	Dcaf10	XM_006537912.3	17667	2.37	-434	-434	3.17	1.71912828646547	0.78167720702763	1.61741242935572e-11	1.12184606324564e-10	yes
Chr4	41292996	41293145	150	Dcaf12	NM_026893.3	21756	5.17	-6.17	-6.92	1.62	0.88923889012604	-0.169357	0.21839159573764	0.302927722221247	no
Chr8	84097685	84097835	151	Dcaf15	NM_172502.3	6927	1.26	-7.45	-8.31	2.66	0.443484800343778	-1.17304	1.07750025114372e-14	1.0449770983508e-13	yes
Chr8	84097122	84097471	350	Dcaf15	NM_172502.3	7291	3.42	-2.96	-3.39	1.29	0.443484800343778	-1.17304	1.07750025114372e-14	1.0449770983508e-13	yes
Chr2	71089889	71090388	500	Dcaf17	XM_006500339.3	34147	7.86	-1.43	-1.69	0.682	0.236707518377636	-2.07882	2.89464439812591e-10	1.72125549863677e-09	yes
Chr12	83539837	83541944	2108	Dcaf4	XM_006516284.2	19381	3.85	-3.73	-4.24	0.968	1.02006700563561	0.0286639223175247	0.884130667970689	0.91391652589788	no
Chr12	80337584	80337732	149	Dcaf5	NM_177267.4	98869	1.31	-8.48	-9.44	2.46	1.18482788972673	0.244677505814418	0.122687704723783	0.18462912093334	no
Chr12	80436204	80436353	150	Dcaf5	NM_177267.4	248	1.88	-2.88	-3.3	1.22	1.18482788972673	0.244677505814418	0.122687704723783	0.18462912093334	no
Chr12	80336988	80337484	497	Dcaf5	NM_177267.4	99117	4.09	-7.56	-8.43	1.7	1.18482788972673	0.244677505814418	0.122687704723783	0.18462912093334	no
Chr11	106058474	106058924	451	Dcaf7	NM_027946.3	21602	4.43	-4.93	-5.56	0.901	1.2922360719309	0.369869652611348	0.000640524872349824	0.00162916803554269	no
Chr11	106053841	106055175	1335	Dcaf7	NM_027946.3	16969	3.34	-4.53	-5.11	1.09	1.2922360719309	0.369869652611348	0.000640524872349824	0.00162916803554269	no
Chr10	52233732	52261870	28139	Dcbld1	XM_011243196.1	148	2.43	-1.36	-1.6	1.03	1.09670703267256	0.133178184848581	0.412911942673204	0.511093820916476	no
Chr16	58466897	58467996	1100	Dcbld2	XM_006522622.1	58471	5.03	-434	-434	1.7	0.904095222114219	-0.145453	0.28734914911004	0.381119379620033	no
Chr5	88776952	88781305	4354	Dck	NM_007832.4	11939	1.21	-434	-434	4.16	1.48086200519627	0.566437208692517	9.94104946609652e-05	0.000288826767732675	no
Chr3	55463036	55466713	3678	Dclk1	XM_006500982.1	220667	1.65	-1.94	-2.26	0.793	0.335064464565369	-1.57749	1.10600695355897e-26	3.24047324669175e-25	yes
Chr19	56529260	56537129	7870	Dclre1a	XR_877682.2	10990	5.37	-7.63	-8.51	1.3	1.0196767032081	0.0281118064992145	0.849889639874738	0.887371119077296	no
Chr3	103808988	103809337	350	Dclre1b	NM_001025312.1	50	2.5	-3.29	-3.76	1.16	1.97737241721214	0.983584613032719	1.83664360193194e-10	1.11511025200266e-09	yes
Chr2	3459833	3459983	151	Dclre1c	XM_006497453.3	35741	3.55	-2.99	-3.43	1.35	1.70023478428707	0.765733980915093	0.000360852930603139	0.000955651033877818	yes
Chr2	3452894	3453793	900	Dclre1c	XM_011238971.2	28818	6.5	-4.28	-4.85	-0.655	1.70023478428707	0.765733980915093	0.000360852930603139	0.000955651033877818	yes
Chr14	30525767	30526015	249	Dcp1a	XM_006519655.3	46241	4.38	-2.67	-3.07	1.18	2.59846759490683	1.37766106748812	1.80840430136068e-34	1.06375905326962e-32	yes
Chr14	30526214	30526809	596	Dcp1a	XM_006519655.3	46688	5.04	-8.67	-9.64	1.19	2.59846759490683	1.37766106748812	1.80840430136068e-34	1.06375905326962e-32	yes
Chr14	30519032	30519677	646	Dcp1a	XM_006519655.3	39506	2.37	-12.1	-13.4	1.16	2.59846759490683	1.37766106748812	1.80840430136068e-34	1.06375905326962e-32	yes
Chr18	44395886	44399635	3750	Dcp2	NM_027490.1	15386	1.89	-3.88	-4.4	1.22	0.724676281397881	-0.464591	4.63768140365779e-05	0.000142341359397034	no
Chr3	89352520	89353592	1073	Dcst1	NM_029974.2	11661	4.29	-5.02	-5.65	-0.61	0.341629845922507	-1.54949	0.00115106995479482	0.00279524672731534	yes
Chr18	60557314	60557463	150	Dctn4	XM_006526189.3	31155	1.26	-9.35	-10.4	2.43	0.910142288882133	-0.135836	0.232090695427618	0.318692323206141	no
Chr18	60556315	60557014	700	Dctn4	XM_006526189.3	30156	3.83	-12.9	-14.3	1.47	0.910142288882133	-0.135836	0.232090695427618	0.318692323206141	no
Chr7	122143887	122148945	5059	Dctn5	NM_021608.3	10846	4.44	-10	-11.1	0.964	0.888312428507324	-0.170861	0.309165835550088	0.404986359812612	no
Chr8	34090517	34090712	196	Dctn6	NM_001293758.1	17102	2.48	-1.1	-1.31	1.52	0.326626810320875	-1.61428	1.28786651366492e-10	7.97757410287215e-10	yes
Chr8	34097216	34098986	1771	Dctn6	NM_001293758.1	8828	1.79	-2.11	-2.45	-0.734	0.326626810320875	-1.61428	1.28786651366492e-10	7.97757410287215e-10	yes
Chr3	35919136	35921186	2051	Dcun1d1	NM_033623.6	8888	1.99	-3.2	-3.65	0.99	0.867376524937292	-0.20527	0.346517199740179	0.444525587386873	no
Chr11	120725471	120725798	328	Dcxr	NM_026428.2	1483	2.95	-6.64	-7.43	1.71	1.57523894164181	0.655570681803536	0.00269544190071954	0.00609012977243385	yes
Chr11	120726465	120727045	581	Dcxr	NM_026428.2	236	1.78	-3.55	-4.04	1.52	1.57523894164181	0.655570681803536	0.00269544190071954	0.00609012977243385	yes
Chr17	35061900	35062049	150	Ddah2	NM_001190449.1	2865	2.77	-1.21	-1.43	1.26	0.449474046995088	-1.15369	2.47590005930932e-07	1.05038600574415e-06	yes
Chr14	45610525	45610674	150	Ddhd1	NM_001039106.3	47469	1.31	-8.68	-9.66	2.3	0.665822407170676	-0.586791	0.00545115592022986	0.0115888210514311	yes
Chr7	92857772	92860295	2524	Ddias	XM_006508245.2	13991	12.1	-7	-7.83	0.59	1.75603539127102	0.812321921352007	8.42442046677709e-06	2.88691657223591e-05	yes
Chr17	35681667	35682463	797	Ddr1	XM_011246259.1	12191	6.01	-4.29	-4.86	0.972	0.320743172827216	-1.64051	1.94240146265101e-31	8.78907928100134e-30	yes
Chr1	170110291	170110440	150	Ddr2	XM_006496698.3	61	2.33	-1.22	-1.44	0.721	0.636045494148343	-0.652798	2.25529210879598e-07	9.62132148170869e-07	yes
Chr1	169977438	169984517	7080	Ddr2	NM_022563.2	104427	8.08	-7.61	-8.49	0.986	0.636045494148343	-0.652798	2.25529210879598e-07	9.62132148170869e-07	yes
Chr9	53098902	53207503	108602	Ddx10	NM_029936.2	40609	5.66	-8.87	-9.87	0.645	1.66866632509375	0.738695494988108	1.8129130646968e-06	6.83934198605646e-06	yes
Chr15	79533331	79533481	151	Ddx17	NM_001040187.1	13260	4.35	-7.94	-8.85	-2.59	0.458668688886445	-1.12448	2.67289610282057e-25	6.90528260076652e-24	yes
Chr1	121562084	121567930	5847	Ddx18	XM_006529794.3	0	4.46	-2.94	-3.37	0.738	2.04370409688888	1.03118632697305	9.13570405638247e-15	8.91080726009653e-14	yes
Chr8	110975989	110976476	488	Ddx19a	XM_006530650.3	13086	7.07	-3.25	-3.71	1.57	1.5168981241644	0.601124196528792	2.95538390016117e-07	1.24277265243511e-06	yes
Chr15	98651526	98651994	469	Ddx23	XM_006521493.3	10939	1.83	-4.41	-4.99	-0.594	1.43296993822036	0.519008344118322	1.04200229922922e-05	3.52029670077573e-05	no
Chr2	28840805	28845080	4276	Ddx31	XM_006497923.1	0	6.75	-1.45	-1.71	0.995	2.03900175243523	1.02786301529003	1.25410286648015e-12	9.82594735653043e-12	yes
ChrX	13290561	13291710	1150	Ddx3x	XM_006527566.3	10065	3.31	-434	-434	1.42	0.76811801621814	-0.3806	0.00145220441397405	0.00346112113251039	no
Chr13	55530459	55531255	797	Ddx41	NM_134059.2	5403	4	-5.87	-6.58	1.55	1.58095916290195	0.660800102522503	2.63483705260933e-06	9.74774985065482e-06	yes
Chr11	106241823	106248791	6969	Ddx42	NM_028074.4	24897	7.88	-434	-434	0.625	1.47116731136177	0.556961329220699	2.21269112318582e-06	8.24985325158554e-06	no
Chr13	55676088	55678935	2848	Ddx46	XM_006517202.3	41114	1.75	-6.68	-7.47	0.859	1.18836917248861	0.248983085786921	0.070379973552663	0.11441407699604	no
Chr8	70291072	70293962	2891	Ddx49	NM_001024922.2	8490	3.9	-6.4	-7.17	0.601	2.07793886414776	1.05515320877132	7.90491054771267e-13	6.33635754280491e-12	yes
Chr11	106781701	106782661	961	Ddx5	XM_006532136.3	6213	2.56	-434	-434	1.83	1.01760567318132	0.0251786188242788	0.847890109990866	0.885646178268017	no
Chr11	83957529	83962989	5461	Ddx52	NM_030096.2	15439	10.2	-8.75	-9.74	0.933	1.72626661548459	0.787655300630669	1.43804824426212e-09	7.9860239098565e-09	yes
Chr11	6257895	6258095	201	Ddx56	NM_026538.3	9634	2.93	-3.47	-3.96	1.48	1.70143674452497	0.766753516241798	5.40556756580557e-11	3.50605387410646e-10	yes
Chr9	44604265	44604464	200	Ddx6	XM_011242391.2	448	3.84	-2.98	-3.41	-0.686	0.972749225362655	-0.0398602	0.711389954708187	0.772836906329522	no
Chr7	141327842	141328091	250	Deaf1	NM_001282073.1	10692	2.89	-2.22	-2.57	0.888	1.25575320512714	0.328552957283383	0.0178904071050669	0.0339483914111427	no
Chr7	141297226	141300368	3143	Deaf1	NM_001282072.1	27357	4.39	-4.74	-5.35	1.46	1.25575320512714	0.328552957283383	0.0178904071050669	0.0339483914111427	no
Chr1	171338327	171341654	3328	Dedd	XM_006496739.3	11162	7.45	-11.2	-12.4	0.684	1.24931789965839	0.321140629791552	0.015347850131778	0.0295629748004297	no
Chr1	171328162	171329108	947	Dedd	XM_006496739.3	997	5.41	-1.44	-1.69	-0.89	1.24931789965839	0.321140629791552	0.015347850131778	0.0295629748004297	no
Chr17	28224144	28228559	4416	Def6	NM_027185.3	16366	9.12	-2.73	-3.13	-0.585	0.917926010023297	-0.12355	0.533484936121104	0.620490869380854	no
Chr8	123461506	123462353	848	Def8	NM_001253783.1	18550	5.12	-4.82	-5.44	0.775	0.872847770318202	-0.196198	0.188847334303923	0.26747698263777	no
Chr13	47085701	47093168	7468	Dek	NM_025900.2	13053	2.67	-434	-434	1.53	1.06024348917403	0.0843956235472445	0.483718287327925	0.577111123051196	no
Chr13	47084880	47085029	150	Dek	NM_025900.2	21192	1.73	-5.21	-5.86	1.83	1.06024348917403	0.0843956235472445	0.483718287327925	0.577111123051196	no
Chr13	47084865	47085013	149	Dek	NM_025900.2	21208	1.74	-5.76	-6.47	1.92	1.06024348917403	0.0843956235472445	0.483718287327925	0.577111123051196	no
Chr13	47085129	47085279	151	Dek	NM_025900.2	20942	1.66	-6.59	-7.37	2.79	1.06024348917403	0.0843956235472445	0.483718287327925	0.577111123051196	no
Chr3	103166470	103168590	2121	Dennd2c	XM_006501600.3	63814	9.59	-2.14	-2.48	0.627	1.25549723712109	0.328258853781779	0.0445581070367788	0.0763896075575043	no
Chr9	64836031	64842655	6625	Dennd4a	XM_006510741.2	29911	3.44	-434	-434	1.72	0.395043290755236	-1.33992	6.49042296653289e-12	4.7111783982038e-11	yes
Chr9	64894499	64897400	2902	Dennd4a	XM_006510741.2	88379	6.64	-3.26	-3.72	0.655	0.395043290755236	-1.33992	6.49042296653289e-12	4.7111783982038e-11	yes
Chr4	86824996	86827982	2987	Dennd4c	XM_006538022.2	76589	6.63	-5.73	-6.44	0.632	0.491841073563709	-1.02374	2.85711159886931e-17	3.53247088060689e-16	yes
Chr4	86748947	86774518	25572	Dennd4c	XR_390327.3	549	3.16	-5.6	-6.29	1.51	0.491841073563709	-1.02374	2.85711159886931e-17	3.53247088060689e-16	yes
Chr4	86847959	86849055	1097	Dennd4c	XM_006538022.2	99552	7.92	-1.3	-1.54	0.709	0.491841073563709	-1.02374	2.85711159886931e-17	3.53247088060689e-16	yes
Chr7	109894523	109894771	249	Dennd5a	NM_021494.1	65651	4.29	-2.75	-3.16	0.657	0.844015977816713	-0.244658	0.0411507094296822	0.0712186205745795	no
Chr7	109917401	109918707	1307	Dennd5a	NM_021494.1	41715	1.52	-8.33	-9.28	1.43	0.844015977816713	-0.244658	0.0411507094296822	0.0712186205745795	no
Chr14	26628709	26630087	1379	Dennd6a	NM_001285466.1	54851	9.1	-5.84	-6.55	-1.18	0.282506387523973	-1.82364	1.07158734343205e-17	1.39124421311118e-16	yes
Chr3	159526607	159529557	2951	Depdc1a	XR_867244.2	31191	11.5	-2.94	-3.37	0.78	1.23345719925644	0.302707655247448	0.149918162171521	0.219705670012575	no
Chr3	159495515	159515577	20063	Depdc1a	XR_867244.2	99	3.75	-10.6	-11.7	1.27	1.23345719925644	0.302707655247448	0.149918162171521	0.219705670012575	no
Chr11	71019181	71019592	412	Derl2	NM_001291147.1	0	3.67	-2.72	-3.12	-0.754	0.320443572026497	-1.64186	8.7380730087741e-19	1.2536593676941e-17	yes
Chr11	71009876	71013447	3572	Derl2	NM_001291147.1	5856	6.53	-1.29	-1.52	0.87	0.320443572026497	-1.64186	8.7380730087741e-19	1.2536593676941e-17	yes
Chr1	75367442	75367689	248	Des	NM_010043.2	7150	2.82	-2.69	-3.09	-0.877	0.480427015357774	-1.05761	3.26386394089482e-05	0.000102436969242859	yes
Chr1	178242662	178249949	7288	Desi2	NM_024282.3	55245	6.12	-11.7	-12.9	1.4	0.655923091721386	-0.608401	0.000912062515658287	0.00225239530348423	yes
Chr1	178250299	178250499	201	Desi2	NM_024282.3	62882	1.34	-3.28	-3.75	1.71	0.655923091721386	-0.608401	0.000912062515658287	0.00225239530348423	yes
Chr16	10530245	10539031	8787	Dexi	XM_017317106.1	4091	7.88	-1.33	-1.57	0.852	0.832078405514302	-0.265209	0.0934618458451719	0.146394142273212	no
Chr4	153964845	153968162	3318	Dffb	XM_011250185.1	4702	5.05	-4.49	-5.07	0.652	6.34754613643963	2.66619897598082	3.22606953807982e-30	1.3480739758304e-28	yes
Chr7	99154397	99157064	2668	Dgat2	NM_026384.3	25649	5.95	-1.33	-1.57	0.713	1.09378524860763	0.129329510359385	0.522258268667892	0.61173323725951	no
Chr16	17841698	17844185	2488	Dgcr2	NM_001109750.1	47543	4.38	-14	-15.5	0.796	0.929649935785397	-0.105241	0.425897818690617	0.523565729366956	no
Chr16	18071240	18071436	197	Dgcr6	NM_010047.4	18380	1.45	-1.56	-1.83	0.581	0.987112093218841	-0.0187142	0.907460589888464	0.93226991749541	no
Chr1	87942432	87942881	450	Dgkd	XM_006529472.3	89159	2.14	-434	-434	2.24	0.622231183860303	-0.684477	0.000256488480850525	0.00069552035924254	yes
Chr1	87942981	87943231	251	Dgkd	XM_006529472.3	89708	1.97	-3.02	-3.45	1.4	0.622231183860303	-0.684477	0.000256488480850525	0.00069552035924254	yes
Chr7	143843264	143847613	4350	Dhcr7	NM_007856.2	20097	5.28	-7.54	-8.41	1.02	0.817988123799758	-0.289848	0.0888722082881191	0.140153800119457	no
Chr7	143847962	143848360	399	Dhcr7	NM_007856.2	24795	1.86	-8.89	-9.89	1.36	0.817988123799758	-0.289848	0.0888722082881191	0.140153800119457	no
Chr4	133970883	133971228	346	Dhdds	NM_026144.4	29636	4.26	-1.87	-2.18	1.05	0.547551009590339	-0.868935	3.30979287307067e-10	1.95443908110976e-09	yes
Chr13	92368288	92385610	17323	Dhfr	NM_010049.3	13505	4.39	-434	-434	1.43	1.6621045712149	0.733011152040413	2.20055596413603e-07	9.40617744983131e-07	yes
Chr8	109593538	109594126	589	Dhodh	XR_387762.3	14577	2.7	-3.32	-3.79	1.19	0.753070974791449	-0.409142	0.0434380205050103	0.0747122228524098	no
Chr8	85075013	85075162	150	Dhps	XR_001778449.1	5290	1.71	-4.48	-5.06	1.58	1.02621898300207	0.0373386178663367	0.836492352497295	0.875834465605096	no
Chr8	85075084	85075332	249	Dhps	XR_001778449.1	5361	2.31	-5.08	-5.72	1.41	1.02621898300207	0.0373386178663367	0.836492352497295	0.875834465605096	no
Chr11	84822015	84822314	300	Dhrs11	XR_001779929.1	6686	2.71	-1.54	-1.81	-0.759	0.541661575019362	-0.884536	0.000172310201530309	0.000479060574841764	yes
Chr4	144927396	144927545	150	Dhrs3	XM_006538681.3	34788	3.7	-3.43	-3.91	-1.57	0.209303863995194	-2.25633	1.98229618143336e-07	8.53285612126143e-07	yes
Chr14	55490192	55490340	149	Dhrs4	XR_001781127.1	11456	3.63	-1.29	-1.53	-1.41	0.637842624881591	-0.648728	0.00201811846230193	0.00468291666855496	yes
Chr11	60857735	60858177	443	Dhrs7b	NM_001172112.1	27104	3.82	-8.4	-9.35	1.03	0.750382776488418	-0.414301	0.0125852138806851	0.0247397083442706	no
Chr2	69401258	69402641	1384	Dhrs9	NM_175512.2	20796	9.77	-11	-12.1	-0.607	0.215716329555836	-2.21279	3.16330055029559e-21	5.64521804156602e-20	yes
Chr2	69402740	69402888	149	Dhrs9	NM_175512.2	22278	4.32	-3.43	-3.91	-1.12	0.215716329555836	-2.21279	3.16330055029559e-21	5.64521804156602e-20	yes
Chr5	52150549	52151876	1328	Dhx15	NM_007839.3	38670	3.91	-13.2	-14.5	2.13	2.07374524519251	1.05223867328721	4.46145643954094e-25	1.12969395341621e-23	yes
Chr5	52184528	52184775	248	Dhx15	NM_007839.3	5771	2.42	-4.41	-4.99	0.677	2.07374524519251	1.05223867328721	4.46145643954094e-25	1.12969395341621e-23	yes
Chr17	35881780	35882519	740	Dhx16	XR_876528.2	2016	1.71	-3.34	-3.81	0.872	0.649506646785505	-0.622584	5.08760258877226e-05	0.000155216026316942	yes
Chr13	112940398	112944533	4136	Dhx29	NM_172594.2	12605	2.27	-1.13	-1.34	0.925	1.20129095545171	0.264585617446362	0.0335761971356797	0.0595102977161994	no
Chr13	112946912	112947312	401	Dhx29	NM_172594.2	19119	4.53	-2.72	-3.13	0.616	1.20129095545171	0.264585617446362	0.0335761971356797	0.0595102977161994	no
Chr9	110087024	110092951	5928	Dhx30	NM_001252683.1	8136	7.49	-8.74	-9.72	0.726	0.74635884544979	-0.422059	0.0031739763484677	0.00707311587840085	no
Chr9	110084369	110084749	381	Dhx30	NM_001252683.1	16338	2.74	-6.61	-7.4	1.56	0.74635884544979	-0.422059	0.0031739763484677	0.00707311587840085	no
Chr11	70999491	71001520	2030	Dhx33	XM_011248927.2	0	4.8	-13.7	-15.1	2.51	1.44082446781809	0.526894586148673	1.19452191731331e-05	4.00022294797236e-05	no
Chr3	62500914	62502017	1104	Dhx36	XM_011240240.2	83	1.68	-5.79	-6.5	1.77	0.850703445613246	-0.233272	0.0508122692213773	0.0857940875990002	no
Chr3	62470187	62471457	1271	Dhx36	XM_011240240.2	30643	4.8	-8.6	-9.57	1.1	0.850703445613246	-0.233272	0.0508122692213773	0.0857940875990002	no
Chr1	153456705	153458053	1349	Dhx9	XM_011247918.2	29636	1.86	-13.9	-15.4	1.49	1.75514692808075	0.811591807476172	1.42453532780874e-16	1.64553197156396e-15	yes
Chr5	123512274	123512523	250	Diablo	NM_023232.3	11641	2.14	-5.59	-6.28	0.943	0.709742994862417	-0.494631	0.000941221378483158	0.00231916219792515	no
Chr18	37845090	37851589	6500	Diaph1	NM_001305980.1	83834	2.74	-4.19	-4.74	1.17	0.4676434830328	-1.09652	2.68222197905136e-17	3.32699942803013e-16	yes
Chr18	37843700	37843998	299	Diaph1	NM_001305980.1	91425	1.59	-5.95	-6.67	1.73	0.4676434830328	-1.09652	2.68222197905136e-17	3.32699942803013e-16	yes
Chr18	37844842	37844991	150	Diaph1	NM_001305980.1	90432	1.95	-1.42	-1.67	1.27	0.4676434830328	-1.09652	2.68222197905136e-17	3.32699942803013e-16	yes
ChrX	130088589	130109274	20686	Diaph2	XM_006528581.3	338924	2.28	-5.75	-6.46	2.01	0.717688405886388	-0.47857	0.00352369771102458	0.00776421737392449	no
ChrX	130461939	130462089	151	Diaph2	XM_006528581.3	712274	1.8	-4.08	-4.63	-2.25	0.717688405886388	-0.47857	0.00352369771102458	0.00776421737392449	no
Chr12	104722016	104723974	1959	Dicer1	XM_017314997.1	28350	3.73	-11.1	-12.3	1.53	1.73960421244943	0.798759107403094	8.84349407708881e-11	5.59125251818918e-10	yes
Chr12	104691484	104692351	868	Dicer1	XM_017314997.1	59973	4.44	-4.4	-4.98	0.826	1.73960421244943	0.798759107403094	8.84349407708881e-11	5.59125251818918e-10	yes
Chr12	104713233	104720679	7447	Dicer1	XM_017314997.1	31645	3.29	-4.38	-4.96	1.41	1.73960421244943	0.798759107403094	8.84349407708881e-11	5.59125251818918e-10	yes
Chr2	180670880	180671606	727	Dido1	NM_175551.4	30496	3.73	-2.75	-3.15	1.16	2.01355096534286	1.0097419890539	5.8539396785813e-13	4.75971044360566e-12	yes
Chr2	180675039	180681014	5976	Dido1	NM_175551.4	21088	3.32	-3.35	-3.82	0.769	2.01355096534286	1.0097419890539	5.8539396785813e-13	4.75971044360566e-12	yes
Chr2	180669296	180669546	251	Dido1	NM_175551.4	32556	1.92	-3.39	-3.86	1.05	2.01355096534286	1.0097419890539	5.8539396785813e-13	4.75971044360566e-12	yes
Chr2	180683359	180692896	9538	Dido1	NR_111965.1	0	4.78	-434	-434	0.79	2.01355096534286	1.0097419890539	5.8539396785813e-13	4.75971044360566e-12	yes
Chr2	180671755	180672323	569	Dido1	NM_175551.4	29779	1.3	-7.41	-8.28	1.73	2.01355096534286	1.0097419890539	5.8539396785813e-13	4.75971044360566e-12	yes
Chr1	193118250	193130201	11952	Diexf	XM_006497250.1	0	5.93	-7.14	-7.97	0.774	2.6308774771852	1.39554406219697	2.55904798650369e-30	1.07818401943767e-28	yes
Chr15	100216882	100217231	350	Dip2b	XM_011245629.2	178243	2.26	-1.12	-1.33	1.12	0.680876417155195	-0.554535	5.66362236986569e-05	0.000171353987190358	no
Chr15	100209740	100216034	6295	Dip2b	XM_011245629.2	171101	5.89	-12.1	-13.4	0.908	0.680876417155195	-0.554535	5.66362236986569e-05	0.000171353987190358	no
Chr15	100216134	100216433	300	Dip2b	XM_011245629.2	177495	3.28	-3.32	-3.79	1.16	0.680876417155195	-0.554535	5.66362236986569e-05	0.000171353987190358	no
Chr13	9277002	9494946	217945	Dip2c	XM_006516473.1	499	1.46	-2.86	-3.28	-0.703	0.447361702229978	-1.16049	6.47188725242671e-19	9.37320489002028e-18	yes
Chr16	35697377	35704754	7378	Dirc2	NM_153550.3	64602	11.8	-2.42	-2.79	0.625	1.76764434679403	0.821828031103048	6.93605507076026e-10	3.9819829674252e-09	yes
Chr14	99076099	99076249	151	Dis3	XM_011245207.2	23512	2.3	-3.77	-4.29	2.8	2.31514835249233	1.21110464296608	1.365461307622e-24	3.32008986307964e-23	yes
Chr9	64307105	64307304	200	Dis3l	NM_172519.3	33153	1.68	-4.45	-5.03	1.52	0.765939165366865	-0.384698	0.00333618699608546	0.00739794750154139	no
Chr9	64308409	64313996	5588	Dis3l	NM_172519.3	26461	5.56	-3.05	-3.49	0.866	0.765939165366865	-0.384698	0.00333618699608546	0.00739794750154139	no
Chr1	86857263	86878489	21227	Dis3l2	XM_006529298.2	153484	1.64	-6.71	-7.51	2.55	0.341494997627374	-1.55006	6.00200457374393e-14	5.41881097702714e-13	yes
Chr8	125262400	125262550	151	Disc1	XM_011248388.2	211634	2.88	-1.11	-1.32	0.923	1.1127524420839	0.154132666980666	0.748888563973595	0.804827608559635	no
Chr8	125261902	125262201	300	Disc1	XM_011248388.2	211136	6.25	-3.94	-4.48	-1.08	1.1127524420839	0.154132666980666	0.748888563973595	0.804827608559635	no
ChrX	75109429	75109628	200	Dkc1	NM_001030307.2	13575	1.29	-3.65	-4.16	1.34	1.51697190132024	0.601194362973619	5.3056598015653e-05	0.000161257474175556	yes
ChrX	75106327	75109330	3004	Dkc1	NM_001030307.2	10473	3.08	-14	-15.5	1.26	1.51697190132024	0.601194362973619	5.3056598015653e-05	0.000161257474175556	yes
Chr8	36582833	36583995	1163	Dlc1	NM_015802.3	29948	3.97	-1.69	-1.98	0.82	1.51897670466365	0.603099744544452	0.0490977898159916	0.0833039269409559	yes
Chr12	31331710	31332205	496	Dld	NM_007861.5	19266	5.56	-11.4	-12.6	1.66	0.976644675719334	-0.0340943	0.772974641378675	0.824743558339993	no
Chr16	31863214	31871713	8500	Dlg1	NM_001252435.1	199771	1.87	-5.34	-6	1.34	0.769295739125967	-0.37839	0.00706345749562941	0.0146519081701012	no
Chr16	31663862	31664011	150	Dlg1	NM_001252433.1	0	1.5	-1.99	-2.31	-1.16	0.769295739125967	-0.37839	0.00706345749562941	0.0146519081701012	no
ChrX	100818062	100818360	299	Dlg3	XR_001782754.1	50654	1.98	-4.72	-5.32	1.84	0.814136700810755	-0.296657	0.0676508877048951	0.11041006045872	no
Chr14	24134602	24134852	251	Dlg5	XM_017316202.1	68373	1.95	-2.89	-3.31	0.945	1.18170560816649	0.240870669578319	0.0338929831512127	0.0600439342424008	no
Chr8	14831336	14831486	151	Dlgap2	XM_006508783.3	736722	2.33	-2.98	-3.41	-1.87	0.0394196638690013	-4.66494	1.72170423383457e-08	8.43114028792851e-08	yes
Chr2	156721678	156721877	200	Dlgap4	XR_374457.1	108045	1.69	-2.71	-3.11	-0.905	0.644120297153816	-0.634598	5.34917349172194e-07	2.17349254469701e-06	yes
Chr2	156745917	156748092	2176	Dlgap4	XR_374457.1	132284	3.01	-5.87	-6.58	1.07	0.644120297153816	-0.634598	5.34917349172194e-07	2.17349254469701e-06	yes
Chr14	47411456	47412979	1524	Dlgap5	NM_144553.2	5428	1.9	-3.23	-3.68	1.09	0.969039500832492	-0.0453726	0.723262592012614	0.782898866320399	no
Chr14	47395892	47398483	2592	Dlgap5	NM_144553.2	19924	1.07	-5	-5.63	1.36	0.969039500832492	-0.0453726	0.723262592012614	0.782898866320399	no
Chr12	85132646	85132995	350	Dlst	XM_006516392.3	21825	3.43	-6.6	-7.39	0.969	0.58314648343178	-0.77807	1.35880475013265e-10	8.39658983778937e-10	yes
Chr2	71532333	71532582	250	Dlx1	XM_006498671.3	4220	3.97	-2.97	-3.41	-1.2	1.22613858588987	0.29412205070614	0.214749482563476	0.298878750234398	no
Chr2	71530983	71532587	1605	Dlx1	XM_006498671.3	2870	4.55	-2.55	-2.93	-0.797	1.22613858588987	0.29412205070614	0.214749482563476	0.298878750234398	no
Chr2	71543754	71543952	199	Dlx2	NM_010054.2	2802	3.78	-1.73	-2.02	1.1	1.83950428824671	0.879317039521026	1.7477000598841e-05	5.71548045337188e-05	yes
Chr4	109980088	109980236	149	Dmrta2	XM_006503093.3	2306	1.57	-1.22	-1.45	-1.55	0.823557556026861	-0.280059	0.493836140585592	0.586373633718236	no
Chr5	9129161	9130550	1390	Dmtf1	XM_006503574.1	6659	2.4	-10.1	-11.3	1.81	1.49212343490502	0.577366886504288	0.000636675398316722	0.00162018528150681	no
Chr5	9119814	9121980	2167	Dmtf1	XM_006503574.1	15229	10.6	-5.53	-6.22	0.838	1.49212343490502	0.577366886504288	0.000636675398316722	0.00162018528150681	no
Chr5	9119466	9119615	150	Dmtf1	XM_006503574.1	17594	1.43	-7.56	-8.44	3.25	1.49212343490502	0.577366886504288	0.000636675398316722	0.00162018528150681	no
Chr18	49864393	49864843	451	Dmxl1	XM_006525917.3	31806	3.15	-3.94	-4.47	1.53	0.523862733296878	-0.932739	5.15763857615972e-07	2.10124998358516e-06	yes
Chr18	49893223	49893473	251	Dmxl1	XM_006525917.3	60636	3.04	-2.87	-3.29	0.838	0.523862733296878	-0.932739	5.15763857615972e-07	2.10124998358516e-06	yes
Chr18	49961177	49962924	1748	Dmxl1	XM_006525917.3	128590	7.61	-5.08	-5.72	1.31	0.523862733296878	-0.932739	5.15763857615972e-07	2.10124998358516e-06	yes
Chr12	69197610	69198720	1111	Dnaaf2	NM_027269.4	0	6.53	-5.95	-6.68	-1.05	1.61271690851468	0.689493214360988	6.12788203984475e-07	2.47216639191204e-06	yes
Chr12	69197632	69198429	798	Dnaaf2	NM_027269.4	0	6.24	-5.63	-6.33	-1.14	1.61271690851468	0.689493214360988	6.12788203984475e-07	2.47216639191204e-06	yes
Chr11	118023617	118023814	198	Dnah17	NM_001167746.1	105405	3.52	-9.3	-10.3	1.02	3.04343720097501	1.60570159720175	9.81649219039067e-14	8.66821198382418e-13	yes
Chr11	118023421	118024717	1297	Dnah17	NM_001167746.1	104502	2.65	-8.17	-9.1	2.15	3.04343720097501	1.60570159720175	9.81649219039067e-14	8.66821198382418e-13	yes
Chr4	40731769	40733089	1321	Dnaja1	NM_008298.6	9301	13.1	-4.32	-4.89	1.46	0.915761139329604	-0.126957	0.320348929577427	0.416829720006565	no
Chr8	85538885	85540354	1470	Dnaja2	NM_019794.4	14917	4.34	-11.3	-12.6	1.3	1.45361665673393	0.539646856364463	3.70210500193989e-06	1.34011819880873e-05	no
Chr16	4705889	4706996	1108	Dnaja3	NM_001135112.1	21819	4.94	-2.68	-3.08	0.626	0.839447690882049	-0.252488	0.0774867577914327	0.124535779073368	no
Chr8	83611710	83611859	150	Dnajb1	NM_018808.3	3535	1.87	-5.65	-6.35	1.32	2.10660910078506	1.07492263466858	2.42128515543955e-15	2.48364420974464e-14	yes
Chr10	59894458	59895489	1032	Dnajb12	NM_019965.2	14867	2.82	-3.75	-4.26	2.01	0.67470767456429	-0.567666	0.000158496382721132	0.0004432334388987	no
Chr3	152184868	152193791	8924	Dnajb4	NM_025926.4	54	9.38	-8.82	-9.82	0.632	1.8649266858679	0.899118916263999	2.28272111873336e-06	8.50266361176524e-06	yes
Chr5	29785086	29785384	299	Dnajb6	XM_006535708.3	49393	3.08	-3.76	-4.28	1.21	1.54932079526653	0.631635892883594	2.40055694422975e-07	1.02011997513336e-06	yes
Chr5	29781190	29781638	449	Dnajb6	XM_006535707.3	45497	2.95	-5.84	-6.56	0.85	1.54932079526653	0.631635892883594	2.40055694422975e-07	1.02011997513336e-06	yes
Chr5	29765640	29766914	1275	Dnajb6	XM_006535707.3	29947	12.5	-5.24	-5.9	1.38	1.54932079526653	0.631635892883594	2.40055694422975e-07	1.02011997513336e-06	yes
Chr15	81400232	81427415	27184	Dnajb7	NM_021317.2	0	2.07	-1.76	-2.05	0.667	17.7401503059606	4.14894632801818	8.63091967149018e-12	6.16252499793514e-11	yes
Chr2	18216979	18284703	67725	Dnajc1	NM_001190817.1	108127	6.62	-3.21	-3.67	0.784	0.703214143061873	-0.507964	7.62239840841476e-05	0.000225836809876589	no
Chr2	18207726	18207925	200	Dnajc1	NM_001190817.1	184905	1.43	-2.67	-3.07	1.47	0.703214143061873	-0.507964	7.62239840841476e-05	0.000225836809876589	no
Chr2	18206681	18206831	151	Dnajc1	NM_001190817.1	185999	1.5	-1.36	-1.6	1.63	0.703214143061873	-0.507964	7.62239840841476e-05	0.000225836809876589	no
Chr2	18211491	18211790	300	Dnajc1	NM_001190817.1	181040	1.67	-8.22	-9.16	2.1	0.703214143061873	-0.507964	7.62239840841476e-05	0.000225836809876589	no
Chr2	18216432	18216681	250	Dnajc1	NM_001190817.1	176149	1.9	-5.43	-6.11	2.71	0.703214143061873	-0.507964	7.62239840841476e-05	0.000225836809876589	no
Chr9	104151697	104153291	1595	Dnajc13	XM_011242878.2	80326	10.1	-3.25	-3.71	0.596	0.982920443240635	-0.0248534	0.858778558441072	0.894088446072005	no
Chr10	128817555	128817995	441	Dnajc14	XM_006514249.3	12032	2.51	-11.1	-12.3	2.1	1.24230122128911	0.313015026835781	0.00587428731717218	0.0123902013830963	no
Chr10	128818899	128819048	150	Dnajc14	NM_028873.4	13223	3.03	-2.72	-3.13	0.967	1.24230122128911	0.313015026835781	0.00587428731717218	0.0123902013830963	no
Chr4	141762048	141762642	595	Dnajc16	NM_172338.2	28002	11.4	-3.78	-4.3	-0.928	0.478568248107911	-1.0632	2.13139424180433e-08	1.03484265187795e-07	yes
Chr2	119177130	119177476	347	Dnajc17	NM_139139.2	31319	8.25	-6.93	-7.74	-1.85	1.03033129644517	0.043108301377257	0.888724171644148	0.917396563250917	no
Chr2	119175300	119175844	545	Dnajc17	NM_139139.2	32951	5.67	-4.16	-4.71	-0.716	1.03033129644517	0.043108301377257	0.888724171644148	0.917396563250917	no
Chr18	35674950	35680872	5923	Dnajc18	XM_006526346.3	22242	3.42	-4.2	-4.75	1.31	0.798592667581056	-0.324468	0.0220803645615602	0.0409627723925888	no
Chr3	34068946	34069291	346	Dnajc19	NM_001026211.2	12063	2.59	-14.5	-16	1.56	1.41544485086786	0.501255539473677	0.00253650798347054	0.00576509928655051	no
[truncated: 6,190 more rows]
